# Supplementary material for: Development and bin mapping of a Rosaceae Conserved Ortholog Set (COS) of markers
Source: BMC Genomics. 2009 Nov 29;10:562. doi: 10.1186/1471-2164-10-562 (PMC2789105; doi:10.1186/1471-2164-10-562)
Supplement: Additional file 2 — RosCOS marker, map, primer, SNP and InDel, accession number information. [file 1471-2164-10-562-S2.xls]

## Sheet: Marker information
First Best hit with Arabidopsis Single Copy Genes (SCG)		Total Number of RosCOS	RosCOS INFO		Primer	F-tail		Amplification	sizeb		TxE
SCG	Arabidopsis gene description	CONTIGS	contig	Number of ESTs	development for	CACGACGTTGTAAAACGAC	Reverse	in TxEa	expected	obtained	Bin positionc
			composition	in each ROSCOS		Forward
AT3G06350	dehydroquinate dehydratase, putative / shikimate dehydrogenase, putative, similar to dehydroquinate dehydratase/shikimate dehydrogenase (Nicotiana tabacum)(GI:535771), dehydroquinate dehydratase/shikimate:NADP oxidoreductase (Lycopersicon esculentum)(GI:3169883) [ 15230703 NP_187286.1 CDS reverse ] SINGLE_SPLICE_VAR { CHROM_POS_START:1924542 CHROM_POS_END:1927707 } -=| MIDDLE_POINT:1926124 |=| CH…	ROSC_FMLY_CSA1_1	Frag_vesc.EX688611.C+(1,846)|Frag_vesc.EX683131.C+(385,990)|Frag_vesc.EX683884.C+(595,1224)|Frag_vesc.EX672342.C+(784,1566)|Frag_vesc.DY671003.C+(895,1566)|Frag_vesc.EX667743.C+(910,1566)|Frag_vesc.EX687681.C+(1126,1566)|Frag_xxan.CO817522.C+(1222,1566)	8
AT1G64850	calcium-binding EF hand family protein, contains INTERPRO:IPR002048 calcium-binding EF-hand domain [ 18408144 NP_564841.1 CDS reverse ] SINGLE_SPLICE_VAR { CHROM_POS_START:24100211 CHROM_POS_END:24101237 } -=| MIDDLE_POINT:24100724 |=| CHROM_ID:1 |=| [( Arabidopsis_thaliana )] |=-	ROSC_FMLY_CSA1_2	Frag_vesc.EX688433.C+(1,471)|Frag_vesc.EX683792.C+(7,471)|Frag_vesc.EX660103.C+(1,471)|Frag_vesc.EX682961.C+(1,471)|Frag_vesc.EX685865.C+(1,471)|Frag_vesc.EX686361.C+(1,471)|Frag_vesc.EX659663.C+(1,471)|Frag_vesc.EX682735.C+(283,471)|Frag_vesc.EX687946.C+(277,471)	9
AT1G44960	expressed protein [ AT1G44960 22330026 NP_175116.2 CDS forward ] SINGLE_SPLICE_VAR { CHROM_POS_START:17002016 CHROM_POS_END:17003887 } -=| MIDDLE_POINT:17002951 |=| CHROM_ID:1 |=| [( Arabidopsis_thaliana )] |=-	ROSC_FMLY_CSA1_3	Frag_vesc.EX688416.C+(1,567)|Frag_vesc.EX669536.C+(128,692)|Frag_vesc.EX675731.C+(128,669)|Frag_vesc.EX685498.C+(298,747)|Frag_vesc.EX682628.C+(439,747)	5
AT1G27695	glycine-rich protein [ AT1G27695 22329821 NP_683330.1 CDS forward ] MULTIPLE_SPLICE_VAR { CHROM_POS_START:9639201 CHROM_POS_END:9639989 } -=| MIDDLE_POINT:9639595 |=| CHROM_ID:1 |=| [( Arabidopsis_thaliana )] |=-	ROSC_FMLY_CSA1_4	Frag_vesc.EX688411.C+(1,243)|Frag_vesc.EX665463.C+(16,243)|Frag_vesc.EX669310.C+(8,243)	3
AT4G12800	photosystem I reaction center subunit XI, chloroplast (PSI-L) / PSI subunit V, identical to Photosystem I reaction center subunit XI, chloroplast precursor (PSI-L) (PSI subunit V) (Swiss-Prot:Q9SUI4) (Arabidopsis thaliana) [ 15235490 NP_193016.1 CDS forward ] SINGLE_SPLICE_VAR { CHROM_POS_START:7521466 CHROM_POS_END:7522490 } -=| MIDDLE_POINT:7521978 |=| CHROM_ID:4 |=| [( Arabidopsis_thaliana )] …	ROSC_FMLY_CSA1_5	Frag_vesc.EX688402.C+(1,645)|Frag_vesc.DY668385.C+(1,273)|Frag_vesc.EX688376.C+(1,369)|Frag_vesc.EX666036.C+(1,450)|Frag_vesc.DY674563.C+(1,459)|Frag_vesc.EX665654.C+(1,523)|Frag_vesc.DY674365.C+(1,519)|Frag_xxan.CO817347.C+(1,611)|Frag_vesc.EX683435.C+(1,561)|Frag_vesc.EX672675.C+(1,585)|Frag_xxan.CO817325.C+(55,645)|Frag_vesc.DY674815.C+(52,645)|Frag_vesc.DY672867.C+(1,600)|Frag_vesc.EX657399.C…	101
AT4G17050	expressed protein [ AT4G17050 22328740 NP_193438.2 CDS forward ] SINGLE_SPLICE_VAR { CHROM_POS_START:9589681 CHROM_POS_END:9592432 } -=| MIDDLE_POINT:9591056 |=| CHROM_ID:4 |=| [( Arabidopsis_thaliana )] |=-	ROSC_FMLY_CSA1_6	Frag_vesc.EX688372.C+(1,567)|Frag_vesc.EX687116.C+(16,567)|Frag_vesc.DV439861.C+(207,567)	3
AT3G03100	similar to NADH:ubiquinone oxidoreductase B17.2-like subunit [Chlamydomonas reinhardtii] (GB:AAQ64638.1) [ 79312708 NP_001030628.1 CDS reverse ] MULTIPLE_SPLICE_VAR { CHROM_POS_START:705571 CHROM_POS_END:707585 } -=| MIDDLE_POINT:706578 |=| CHROM_ID:3 |=| [( Arabidopsis_thaliana )] |=-	ROSC_FMLY_CSA1_7	Frag_vesc.EX688370.C+(1,459)|Rosa_hybr.EC587766.C+(1,459)|Rosa_hybr.EC587445.C+(4,459)|Rosa_hybr.EC587224.C+(1,459)|Rosa_hybr.BQ104476.C+(1,456)|Rosa_hybr.EC586158.C+(1,459)|Frag_vesc.EX672073.C+(4,459)|Frag_vesc.EX684236.C+(1,459)|Frag_vesc.EX686293.C+(1,459)|Frag_vesc.EX682830.C+(1,459)|Rosa_luci.EC588147.C+(67,459)|Rosa_hybr.CF349401.C+(76,456)|Frag_vesc.DV438132.C+(274,459)|Frag_vesc.EX688531…	14
AT5G37510	NADH-ubiquinone dehydrogenase, mitochondrial, putative, similar to NADH-ubiquinone oxidoreductase 75 kDa subunit, mitochondrial from Solanum tuberosum (SP|Q43644) [ 18421656 NP_568550.1 CDS forward ] MULTIPLE_SPLICE_VAR { CHROM_POS_START:14914720 CHROM_POS_END:14917677 } -=| MIDDLE_POINT:14916198 |=| CHROM_ID:5 |=| [( Arabidopsis_thaliana )] |=-	ROSC_FMLY_CSA1_8	Frag_vesc.EX688307.C+(1,760)|Rosa_hybr.CF349872.C+(291,879)|Frag_vesc.EX657255.C+(349,900)|Frag_xxan.CO817321.C+(494,750)|Frag_vesc.EX685502.C+(580,900)	5
AT3G12650	expressed protein [ AT3G12650 18399699 NP_566431.1 CDS reverse ] SINGLE_SPLICE_VAR { CHROM_POS_START:4017888 CHROM_POS_END:4018604 } -=| MIDDLE_POINT:4018246 |=| CHROM_ID:3 |=| [( Arabidopsis_thaliana )] |=-	ROSC_FMLY_CSA1_9	Frag_vesc.EX688295.C+(1,484)|Frag_vesc.EX686341.C+(1,501)|Frag_vesc.DY675262.C+(211,417)	3
AT4G16410	expressed protein, contains Pfam PF05421: Protein of unknown function (DUF751) [ 18414651 NP_567494.1 CDS reverse ] SINGLE_SPLICE_VAR { CHROM_POS_START:9262042 CHROM_POS_END:9262599 } -=| MIDDLE_POINT:9262320 |=| CHROM_ID:4 |=| [( Arabidopsis_thaliana )] |=-	ROSC_FMLY_CSA1_10	Frag_vesc.EX688226.C+(1,321)|Frag_vesc.EX683352.C+(1,321)|Frag_vesc.EX684694.C+(1,321)|Frag_vesc.DY668067.C+(1,321)	4
AT3G12280	retinoblastoma-related protein (RBR1), nearly identical to retinoblastoma-related protein (Arabidopsis thaliana) GI:8777927 [ 30682129 NP_566417.3 CDS reverse ] SINGLE_SPLICE_VAR { CHROM_POS_START:3913678 CHROM_POS_END:3918440 } -=| MIDDLE_POINT:3916059 |=| CHROM_ID:3 |=| [( Arabidopsis_thaliana )] |=-	ROSC_FMLY_CSA1_11	Frag_vesc.EX688152.C+(1,642)|Frag_vesc.EX686362.C+(243,491)	2
AT5G10460	haloacid dehalogenase-like hydrolase family protein, contains InterPro accession IPR005834: Haloacid dehalogenase-like hydrolase [ 42567769 NP_196608.2 CDS forward ] SINGLE_SPLICE_VAR { CHROM_POS_START:3287823 CHROM_POS_END:3289845 } -=| MIDDLE_POINT:3288834 |=| CHROM_ID:5 |=| [( Arabidopsis_thaliana )] |=-	ROSC_FMLY_CSA1_12	Frag_vesc.EX688146.C+(1,717)|Frag_vesc.DY672135.C+(37,789)	2
AT1G18060	expressed protein [ AT1G18060 18394569 NP_564046.1 CDS reverse ] SINGLE_SPLICE_VAR { CHROM_POS_START:6212058 CHROM_POS_END:6213307 } -=| MIDDLE_POINT:6212682 |=| CHROM_ID:1 |=| [( Arabidopsis_thaliana )] |=-	ROSC_FMLY_CSA1_13	Frag_vesc.EX688144.C+(1,603)|Frag_vesc.DY668941.C+(72,603)	2
AT4G32930	expressed protein, predicted protein, Caenorhabditis elegans, gb:Z70780 [ 18418118 NP_567911.1 CDS forward ] SINGLE_SPLICE_VAR { CHROM_POS_START:15898881 CHROM_POS_END:15900188 } -=| MIDDLE_POINT:15899534 |=| CHROM_ID:4 |=| [( Arabidopsis_thaliana )] |=-	ROSC_FMLY_CSA1_14	Frag_vesc.EX688141.C+(1,498)|Frag_vesc.EX687661.C+(34,498)|Frag_vesc.EX686409.C+(25,498)|Frag_vesc.EX667950.C+(16,498)|Frag_vesc.EX687720.C+(1,498)|Frag_vesc.DY673986.C+(1,498)|Frag_vesc.EX662075.C+(82,498)	7
AT1G09815	DNA polymerase delta subunit 4 family, contains similarity to Swiss-Prot:Q9HCU8 DNA polymerase delta subunit 4 (DNA polymerase delta subunit p12) (Homo sapiens) [ 18391073 NP_563854.1 CDS forward ] SINGLE_SPLICE_VAR { CHROM_POS_START:3189462 CHROM_POS_END:3190052 } -=| MIDDLE_POINT:3189757 |=| CHROM_ID:1 |=| [( Arabidopsis_thaliana )] |=-	ROSC_FMLY_CSA1_15	Frag_vesc.EX688064.C+(1,330)|Frag_vesc.EX672246.C+(1,330)|Frag_vesc.EX673862.C+(1,330)|Frag_vesc.EX675577.C+(1,330)|Frag_vesc.EX662149.C+(1,330)	5
AT1G56220	dormancy/auxin associated family protein, similar to Auxin-repressed 12.5 kDa protein (Swiss-Prot:Q05349) (Fragaria ananassa) [ 30696086 NP_849820.1 CDS forward ] MULTIPLE_SPLICE_VAR { CHROM_POS_START:21047079 CHROM_POS_END:21048134 } -=| MIDDLE_POINT:21047606 |=| CHROM_ID:1 |=| [( Arabidopsis_thaliana )] |=-	ROSC_FMLY_CSA1_16	Frag_vesc.EX688014.C+(1,298)|Frag_vesc.EX665857.C+(4,298)|Frag_vesc.EX679657.C+(4,298)|Frag_vesc.EX665651.C+(1,298)|Frag_vesc.EX666851.C+(1,298)|Frag_vesc.EX666971.C+(1,298)|Frag_vesc.EX667523.C+(1,298)|Frag_vesc.EX669329.C+(1,298)|Frag_vesc.EX670769.C+(1,298)|Frag_vesc.EX671590.C+(1,298)|Frag_vesc.EX672515.C+(1,298)|Frag_vesc.EX675835.C+(1,298)|Frag_vesc.EX676436.C+(1,298)|Frag_vesc.EX678452.C+(…	76
AT2G43360	biotin synthase (BioB) (BIO2), identical to SP|P54967 Pfam profile PF04055: radical SAM domain protein [ 15224273 NP_181864.1 CDS reverse ] SINGLE_SPLICE_VAR { CHROM_POS_START:18017995 CHROM_POS_END:18020206 } -=| MIDDLE_POINT:18019100 |=| CHROM_ID:2 |=| [( Arabidopsis_thaliana )] |=-	ROSC_FMLY_CSA1_17	Frag_vesc.EX687953.C+(1,678)|Frag_vesc.EX681591.C+(1,690)|Frag_vesc.DY666981.C+(1,690)|Frag_vesc.EX682163.C+(602,1155)|Frag_vesc.DY674848.C+(770,1155)|Frag_vesc.EX688273.C+(830,1162)	6
AT5G11770	NADH-ubiquinone oxidoreductase 20 kDa subunit, mitochondrial, identical to NADH-ubiquinone oxidoreductase 20 kDa subunit mitochondrial (precursor) SP:Q42577 from (Arabidopsis thaliana) [ 15239782 NP_196738.1 CDS reverse ] SINGLE_SPLICE_VAR { CHROM_POS_START:3791149 CHROM_POS_END:3792930 } -=| MIDDLE_POINT:3792039 |=| CHROM_ID:5 |=| [( Arabidopsis_thaliana )] |=-	ROSC_FMLY_CSA1_18	Frag_vesc.EX687949.C+(1,633)|Frag_vesc.DY669011.C+(1,516)|Frag_vesc.EX681027.C+(25,633)|Frag_vesc.EX675208.C+(1,633)|Frag_vesc.CX661903.C+(1,633)|Frag_vesc.EX662085.C+(4,633)|Frag_vesc.EX676981.C+(1,633)|Frag_vesc.EX657763.C+(1,633)|Frag_vesc.EX679981.C+(100,633)|Frag_vesc.EX681199.C+(100,633)|Frag_vesc.EX681734.C+(178,633)|Frag_vesc.EX673454.C+(235,633)|Frag_vesc.EX678886.C+(232,633)|Frag_vesc.E…	15
AT5G03345	expressed protein [ AT5G03345 18414195 NP_568115.1 CDS forward ] SINGLE_SPLICE_VAR { CHROM_POS_START:814195 CHROM_POS_END:815477 } -=| MIDDLE_POINT:814836 |=| CHROM_ID:5 |=| [( Arabidopsis_thaliana )] |=-	ROSC_FMLY_CSA1_19	Frag_vesc.EX687932.C+(1,306)|Frag_vesc.EX673232.C+(1,306)|Frag_vesc.EX683020.C+(1,306)|Frag_vesc.EX685660.C+(1,306)|Frag_vesc.EX665660.C+(1,306)|Frag_vesc.EX684764.C+(61,306)	6
AT5G43260	chaperone protein dnaJ-related, similar to Chaperone protein dnaJ (SP:Q9WZV3) (Thermotoga maritima) [ 18422312 NP_568623.1 CDS reverse ] SINGLE_SPLICE_VAR { CHROM_POS_START:17374921 CHROM_POS_END:17375214 } -=| MIDDLE_POINT:17375067 |=| CHROM_ID:5 |=| [( Arabidopsis_thaliana )] |=-	ROSC_FMLY_CSA1_20	Frag_vesc.EX687865.C+(1,279)|Frag_vesc.EX684198.C+(4,279)|Frag_vesc.EX686171.C+(4,279)|Frag_vesc.EX681024.C+(4,279)	4
AT1G30880	expressed protein, similar to ESTs gb|R30049 and gb|T46176 [ 18397701 NP_564366.1 CDS reverse ] SINGLE_SPLICE_VAR { CHROM_POS_START:10993360 CHROM_POS_END:10994037 } -=| MIDDLE_POINT:10993698 |=| CHROM_ID:1 |=| [( Arabidopsis_thaliana )] |=-	ROSC_FMLY_CSA1_21	Frag_vesc.EX687793.C+(1,324)|Frag_vesc.EX658299.C+(13,324)|Frag_vesc.EX670631.C+(1,324)|Frag_vesc.EX665152.C+(1,324)	4
AT1G15420	expressed protein [ AT1G15420 30684370 NP_849671.1 CDS reverse ] SINGLE_SPLICE_VAR { CHROM_POS_START:5301789 CHROM_POS_END:5303291 } -=| MIDDLE_POINT:5302540 |=| CHROM_ID:1 |=| [( Arabidopsis_thaliana )] |=-	ROSC_FMLY_CSA1_22	Frag_vesc.EX687756.C+(1,699)|Frag_vesc.EX681219.C+(163,699)	2
AT2G26500	cytochrome b6f complex subunit (petM), putative, nearly identical to cytochrome b6f complex subunit (GI:3090403) (Arabidopsis thaliana) [ 30683145 NP_850079.1 CDS forward ] MULTIPLE_SPLICE_VAR { CHROM_POS_START:11277448 CHROM_POS_END:11277825 } -=| MIDDLE_POINT:11277636 |=| CHROM_ID:2 |=| [( Arabidopsis_thaliana )] |=-	ROSC_FMLY_CSA1_23	Frag_vesc.EX687717.C+(1,369)|Frag_vesc.EX686974.C+(1,369)|Frag_vesc.EX685948.C+(1,369)	3
AT1G30380	photosystem I reaction center subunit psaK, chloroplast, putative / photosystem I subunit X, putative [ 15220733 NP_174327.1 CDS forward ] SINGLE_SPLICE_VAR { CHROM_POS_START:10722307 CHROM_POS_END:10722995 } -=| MIDDLE_POINT:10722651 |=| CHROM_ID:1 |=| [( Arabidopsis_thaliana )] |=-	ROSC_FMLY_CSA1_24	Frag_vesc.EX687704.C+(1,381)|Rosa_luci.EC589607.C+(1,216)|Rosa_luci.EC589652.C+(1,381)|Rosa_luci.EC588526.C+(19,327)|Rosa_luci.EC588251.C+(1,381)|Rosa_hybr.EC586641.C+(1,381)|Frag_vesc.EX669821.C+(10,381)|Frag_vesc.EX666658.C+(1,381)|Frag_vesc.DY675625.C+(1,381)|Frag_vesc.EX657406.C+(1,381)|Frag_vesc.EX657583.C+(1,381)|Frag_vesc.EX662236.C+(1,381)|Frag_vesc.EX662531.C+(1,381)|Frag_vesc.EX665866.C…	20
AT4G32560	paramyosin-related, contains weak similarity to Paramyosin (Swiss-Prot:P10567) (Caenorhabditis elegans) [ 18418036 NP_567897.1 CDS forward ] MULTIPLE_SPLICE_VAR { CHROM_POS_START:15713872 CHROM_POS_END:15716041 } -=| MIDDLE_POINT:15714956 |=| CHROM_ID:4 |=| [( Arabidopsis_thaliana )] |=-	ROSC_FMLY_CSA1_25	Frag_vesc.EX687606.C+(1,620)|Frag_vesc.DV440412.C+(1,537)|Frag_vesc.DY676202.C+(296,726)	3
AT1G31330	photosystem I reaction center subunit III family protein, contains Pfam profile: PF02507: photosystem I reaction center subunit III [ 15221681 NP_174418.1 CDS reverse ] SINGLE_SPLICE_VAR { CHROM_POS_START:11214992 CHROM_POS_END:11215920 } -=| MIDDLE_POINT:11215456 |=| CHROM_ID:1 |=| [( Arabidopsis_thaliana )] |=-	ROSC_FMLY_CSA1_26	Frag_vesc.EX687605.C+(1,643)|Frag_vesc.EX670872.C+(1,522)|Frag_vesc.EX682031.C+(1,555)|Frag_vesc.EX686957.C+(1,555)|Frag_vesc.EX681910.C+(1,555)|Frag_vesc.DY671804.C+(1,579)|Frag_vesc.EX687463.C+(1,670)|Frag_vesc.DY674912.C+(1,609)|Frag_vesc.EX685999.C+(1,634)|Frag_vesc.DY670529.C+(1,634)|Frag_vesc.DY667200.C+(1,652)|Frag_vesc.EX685375.C+(1,664)|Frag_vesc.EX684275.C+(1,664)|Frag_vesc.EX683726.C+(…	45
AT2G35040	AICARFT/IMPCHase bienzyme family protein, similar to SP|P12048 Bifunctional purine biosynthesis protein purH (Includes: Phosphoribosylaminoimidazolecarboxamide formyltransferase (EC 2.1.2.3) (AICAR transformylase) [ 30686280 NP_850240.1 CDS reverse ] SINGLE_SPLICE_VAR { CHROM_POS_START:14772426 CHROM_POS_END:14775348 } -=| MIDDLE_POINT:14773887 |=| CHROM_ID:2 |=| [( Arabidopsis_thaliana )] |=-	ROSC_FMLY_CSA1_27	Frag_vesc.EX687449.C+(1,522)|Frag_vesc.EX683910.C+(1,522)|Frag_vesc.DY671101.C+(260,522)	3
AT1G54410	dehydrin family protein, contains Pfam domain, PF00257: Dehydrin [ 15221813 NP_175843.1 CDS reverse ] SINGLE_SPLICE_VAR { CHROM_POS_START:20313972 CHROM_POS_END:20314268 } -=| MIDDLE_POINT:20314120 |=| CHROM_ID:1 |=| [( Arabidopsis_thaliana )] |=-	ROSC_FMLY_CSA1_28	Frag_vesc.EX687383.C+(1,291)|Frag_vesc.EX658171.C+(19,291)|Frag_vesc.EX661120.C+(13,291)|Frag_vesc.EX666267.C+(7,291)|Frag_vesc.EX668735.C+(4,291)|Frag_vesc.DY667910.C+(1,291)|Frag_vesc.DY674757.C+(1,291)|Frag_vesc.DV438122.C+(1,291)	8
AT3G47650	bundle-sheath defective protein 2 family / bsd2 family, similar to bundle sheath defective protein 2 (Zea mays) GI:4732091 [ 15228208 NP_190349.1 CDS forward ] SINGLE_SPLICE_VAR { CHROM_POS_START:17580561 CHROM_POS_END:17581247 } -=| MIDDLE_POINT:17580904 |=| CHROM_ID:3 |=| [( Arabidopsis_thaliana )] |=-	ROSC_FMLY_CSA1_29	Frag_vesc.EX687324.C+(1,387)|Frag_vesc.EX687033.C+(1,387)|Rosa_hybr.BQ106014.C+(118,379)|Frag_vesc.DY674515.C+(67,387)|Frag_vesc.EX682823.C+(67,387)|Frag_vesc.DY674466.C+(67,387)|Rosa_luci.EC588812.C+(284,380)	7
AT1G10522	expressed protein [ AT1G10522 18391169 NP_563872.1 CDS forward ] SINGLE_SPLICE_VAR { CHROM_POS_START:3470010 CHROM_POS_END:3471292 } -=| MIDDLE_POINT:3470651 |=| CHROM_ID:1 |=| [( Arabidopsis_thaliana )] |=-	ROSC_FMLY_CSA1_30	Frag_vesc.EX687310.C+(1,375)|Rosa_hybr.EC586263.C+(31,370)|Frag_vesc.EX662817.C+(31,370)	3
AT2G26340	expressed protein [ AT2G26340 18401099 NP_565620.1 CDS forward ] SINGLE_SPLICE_VAR { CHROM_POS_START:11222401 CHROM_POS_END:11223558 } -=| MIDDLE_POINT:11222979 |=| CHROM_ID:2 |=| [( Arabidopsis_thaliana )] |=-	ROSC_FMLY_CSA1_31	Frag_vesc.EX687268.C+(1,678)|Frag_vesc.EX682057.C+(1,678)|Frag_vesc.EX657648.C+(1,678)|Frag_vesc.DY673752.C+(1,678)	4
AT5G57345	expressed protein [ AT5G57345 18423968 NP_568854.1 CDS reverse ] SINGLE_SPLICE_VAR { CHROM_POS_START:23246788 CHROM_POS_END:23247813 } -=| MIDDLE_POINT:23247300 |=| CHROM_ID:5 |=| [( Arabidopsis_thaliana )] |=-	ROSC_FMLY_CSA1_32	Frag_vesc.EX687263.C+(1,471)|Rosa_hybr.BQ104173.C+(55,297)|Frag_vesc.EX685036.C+(55,471)	3
AT5G13420	transaldolase, putative, similar to transaldolase (Solanum tuberosum) gi|2078350|gb|AAB54016 [ 15240625 NP_196846.1 CDS reverse ] SINGLE_SPLICE_VAR { CHROM_POS_START:4302083 CHROM_POS_END:4304215 } -=| MIDDLE_POINT:4303149 |=| CHROM_ID:5 |=| [( Arabidopsis_thaliana )] |=-	ROSC_FMLY_CSA1_33	Frag_vesc.EX687245.C+(1,741)|Frag_vesc.DY671189.C+(1,471)|Frag_vesc.EX664171.C+(1,695)|Frag_vesc.EX670545.C+(553,1230)|Frag_vesc.EX666105.C+(571,1326)|Frag_vesc.EX682766.C+(784,1326)|Rosa_luci.EC589018.C+(958,1326)|Frag_vesc.EX686766.C+(1072,1326)	8
AT1G07020	expressed protein [ AT1G07020 18390712 NP_563775.1 CDS reverse ] SINGLE_SPLICE_VAR { CHROM_POS_START:2155318 CHROM_POS_END:2155883 } -=| MIDDLE_POINT:2155600 |=| CHROM_ID:1 |=| [( Arabidopsis_thaliana )] |=-	ROSC_FMLY_CSA1_34	Frag_vesc.EX687173.C+(1,465)|Frag_vesc.EX666938.C+(52,465)|Frag_vesc.EX678437.C+(1,465)|Frag_vesc.EX665065.C+(79,432)|Frag_vesc.EX663481.C+(226,453)	5
AT5G14030	translocon-associated protein beta (TRAPB) family protein, low similarity to SP|P23438 Translocon-associated protein, beta subunit precursor (TRAP-beta) (Signal sequence receptor beta subunit) {Canis familiaris} [ 18417271 NP_568293.1 CDS forward ] SINGLE_SPLICE_VAR { CHROM_POS_START:4526880 CHROM_POS_END:4528255 } -=| MIDDLE_POINT:4527567 |=| CHROM_ID:5 |=| [( Arabidopsis_thaliana )] |=-	ROSC_FMLY_CSA1_35	Frag_vesc.EX687100.C+(1,543)|Frag_vesc.EX679792.C+(1,543)|Frag_vesc.DY675108.C+(1,543)|Frag_vesc.DY675491.C+(1,543)|Frag_vesc.DY676194.C+(1,543)|Frag_vesc.EX657243.C+(1,543)|Frag_vesc.EX657852.C+(1,543)|Frag_vesc.EX658925.C+(1,543)|Frag_vesc.EX658965.C+(1,543)|Frag_vesc.EX662069.C+(1,543)|Frag_vesc.EX663849.C+(1,543)|Frag_vesc.EX669438.C+(1,543)|Frag_vesc.EX675880.C+(1,543)|Frag_vesc.EX676183.C+(…	19
AT1G44575	photosystem II 22kDa protein, chloroplast / CP22 (PSBS), identical to photosystem II 22 kDa protein, chloroplast (precursor) SP:Q9XF91 from (Arabidopsis thaliana) [ 15219418 NP_175092.1 CDS forward ] MULTIPLE_SPLICE_VAR { CHROM_POS_START:16874208 CHROM_POS_END:16875634 } -=| MIDDLE_POINT:16874921 |=| CHROM_ID:1 |=| [( Arabidopsis_thaliana )] |=-	ROSC_FMLY_CSA1_36	Frag_vesc.EX687007.C+(1,586)|Frag_vesc.EX659353.C+(1,564)|Frag_vesc.DY673186.C+(1,569)|Frag_vesc.EX684550.C+(1,678)|Frag_vesc.EX682387.C+(1,595)|Frag_vesc.DY674397.C+(1,595)|Frag_vesc.DY671186.C+(1,601)|Frag_vesc.EX681848.C+(4,616)|Frag_vesc.DY668245.C+(1,670)|Frag_vesc.DY675403.C+(1,676)|Frag_vesc.DY674906.C+(1,678)|Frag_vesc.EX684246.C+(1,754)|Frag_vesc.DY668099.C+(1,679)|Frag_vesc.DY673112.C+(…	27
AT1G30845	expressed protein [ AT1G30845 22329878 NP_683335.1 CDS forward ] SINGLE_SPLICE_VAR { CHROM_POS_START:10979837 CHROM_POS_END:10980496 } -=| MIDDLE_POINT:10980166 |=| CHROM_ID:1 |=| [( Arabidopsis_thaliana )] |=-	ROSC_FMLY_CSA1_37	Frag_vesc.EX687001.C+(1,324)|Frag_vesc.DV438643.C+(40,324)|Frag_vesc.EX669231.C+(1,324)	3
AT1G67700	expressed protein [ AT1G67700 30697556 NP_564903.3 CDS forward ] MULTIPLE_SPLICE_VAR { CHROM_POS_START:25377958 CHROM_POS_END:25379473 } -=| MIDDLE_POINT:25378715 |=| CHROM_ID:1 |=| [( Arabidopsis_thaliana )] |=-	ROSC_FMLY_CSA1_38	Frag_vesc.EX686981.C+(1,498)|Frag_xxan.CO816879.C+(202,434)	2
AT3G08505	zinc finger (CCCH-type/C3HC4-type RING finger) family protein, contains zinc finger C-x8-C-x5-C-x3-H type (and similar) domains, Pfam:PF00642 and zinc finger, C3HC4 type (RING finger) domain, Pfam:PF00097 [ 42572319 NP_974255.1 CDS reverse ] MULTIPLE_SPLICE_VAR { CHROM_POS_START:2580609 CHROM_POS_END:2582049 } -=| MIDDLE_POINT:2581329 |=| CHROM_ID:3 |=| [( Arabidopsis_thaliana )] |=-	ROSC_FMLY_CSA1_39	Frag_vesc.EX686972.C+(1,516)|Frag_vesc.EX681250.C+(263,501)	2
AT1G09330	expressed protein, contains 3 transmembrane domains [ 18391009 NP_563842.1 CDS reverse ] SINGLE_SPLICE_VAR { CHROM_POS_START:3013005 CHROM_POS_END:3014905 } -=| MIDDLE_POINT:3013955 |=| CHROM_ID:1 |=| [( Arabidopsis_thaliana )] |=-	ROSC_FMLY_CSA1_40	Frag_vesc.EX686943.C+(1,525)|Frag_xxan.CO817619.C+(1,515)|Frag_vesc.DV440159.C+(1,521)	3
AT1G11760	expressed protein, weak similarity to Pfam PF01648: 4'-phosphopantetheinyl transferase superfamily [ 15221091 NP_172641.1 CDS reverse ] SINGLE_SPLICE_VAR { CHROM_POS_START:3970545 CHROM_POS_END:3973295 } -=| MIDDLE_POINT:3971920 |=| CHROM_ID:1 |=| [( Arabidopsis_thaliana )] |=-	ROSC_FMLY_CSA1_41	Frag_vesc.EX686938.C+(1,582)|Frag_vesc.DV439501.C+(52,504)|Frag_vesc.EX681797.C+(52,582)|Frag_vesc.DY666893.C+(142,582)|Frag_vesc.DY670308.C+(136,582)|Frag_vesc.EX684233.C+(286,582)	6
AT4G35980	expressed protein [ AT4G35980 18419757 NP_567994.1 CDS reverse ] SINGLE_SPLICE_VAR { CHROM_POS_START:17030819 CHROM_POS_END:17031589 } -=| MIDDLE_POINT:17031204 |=| CHROM_ID:4 |=| [( Arabidopsis_thaliana )] |=-	ROSC_FMLY_CSA1_42	Frag_vesc.EX686930.C+(1,255)|Frag_vesc.DV438143.C+(1,254)|Rosa_chin.BI978000.C+(1,254)	3
AT1G31812	acyl-CoA binding protein / ACBP, identical to acyl-CoA-binding protein (ACBP) (Arabidopsis thaliana) SWISS-PROT:P57752 [ 15222465 NP_174462.1 CDS reverse ] SINGLE_SPLICE_VAR { CHROM_POS_START:11411113 CHROM_POS_END:11412080 } -=| MIDDLE_POINT:11411596 |=| CHROM_ID:1 |=| [( Arabidopsis_thaliana )] |=-	ROSC_FMLY_CSA1_43	Frag_vesc.EX686924.C+(1,265)|Frag_vesc.DV439961.C+(1,198)|Frag_xxan.CO817743.C+(1,265)|Frag_xxan.CO817385.C+(1,201)|Frag_vesc.DV439205.C+(1,265)|Frag_vesc.EX681192.C+(1,265)|Frag_vesc.EX681670.C+(1,265)|Frag_vesc.EX682432.C+(1,265)|Frag_vesc.EX683527.C+(1,265)|Frag_vesc.DV440448.C+(1,265)	10
AT4G32910	expressed protein [ AT4G32910 18418112 NP_567908.1 CDS forward ] SINGLE_SPLICE_VAR { CHROM_POS_START:15881367 CHROM_POS_END:15885213 } -=| MIDDLE_POINT:15883290 |=| CHROM_ID:4 |=| [( Arabidopsis_thaliana )] |=-	ROSC_FMLY_CSA1_44	Frag_vesc.EX686848.C+(1,819)|Frag_vesc.EX684356.C+(349,822)	2
AT4G08230	glycine-rich protein [ AT4G08230 22328481 NP_192563.2 CDS reverse ] SINGLE_SPLICE_VAR { CHROM_POS_START:5188044 CHROM_POS_END:5189571 } -=| MIDDLE_POINT:5188807 |=| CHROM_ID:4 |=| [( Arabidopsis_thaliana )] |=-	ROSC_FMLY_CSA1_45	Frag_vesc.EX686841.C+(1,303)|Frag_vesc.EX685577.C+(1,267)|Frag_vesc.EX669274.C+(1,303)|Frag_vesc.EX669246.C+(1,303)|Frag_vesc.EX669316.C+(1,303)|Frag_vesc.EX674029.C+(1,303)|Frag_vesc.EX678845.C+(1,303)|Frag_vesc.EX681003.C+(1,303)|Frag_vesc.EX681864.C+(1,303)|Frag_vesc.EX681986.C+(1,303)|Frag_vesc.EX683291.C+(1,303)|Frag_vesc.EX683634.C+(1,303)|Frag_vesc.EX683809.C+(1,303)|Frag_vesc.EX684508.C+(…	22
AT5G47830	expressed protein [ AT5G47830 42568382 NP_199594.2 CDS reverse ] MULTIPLE_SPLICE_VAR { CHROM_POS_START:19390239 CHROM_POS_END:19391526 } -=| MIDDLE_POINT:19390882 |=| CHROM_ID:5 |=| [( Arabidopsis_thaliana )] |=-	ROSC_FMLY_CSA1_46	Frag_vesc.EX686625.C+(1,420)|Frag_vesc.EX662316.C+(1,420)	2
AT1G09830	phosphoribosylamine--glycine ligase (PUR2), Identical to phosphoribosylamine--glycine ligase, chloroplast (precursor) SP:P52420 from (Arabidopsis thaliana) [ 15218286 NP_172454.1 CDS reverse ] SINGLE_SPLICE_VAR { CHROM_POS_START:3192785 CHROM_POS_END:3194938 } -=| MIDDLE_POINT:3193861 |=| CHROM_ID:1 |=| [( Arabidopsis_thaliana )] |=-	ROSC_FMLY_CSA1_47	Frag_vesc.EX686612.C+(1,663)|Frag_vesc.EX687413.C+(121,663)|Frag_vesc.EX686797.C+(310,663)	3
AT4G02620	vacuolar ATPase subunit F family protein, contains weak similarity to vacuolar ATP synthase subunit F (EC 3.6.3.14) (V-ATPase F subunit) (Vacuolar proton pump F subunit) (V-ATPase 14 kDa subunit) (Swiss-Prot:P50408) (Rattus norvegicus) [ 15235431 NP_192171.1 CDS reverse ] SINGLE_SPLICE_VAR { CHROM_POS_START:1149419 CHROM_POS_END:1151132 } -=| MIDDLE_POINT:1150275 |=| CHROM_ID:4 |=| [( Arabidopsis…	ROSC_FMLY_CSA1_48	Frag_vesc.EX686494.C+(1,379)|Rosa_hybr.BQ105999.C+(1,379)|Rosa_chin.BI978165.C+(1,321)|Frag_vesc.EX681991.C+(1,379)|Frag_vesc.EX683746.C+(1,379)|Frag_vesc.EX684432.C+(1,379)|Frag_vesc.EX685483.C+(1,379)|Frag_vesc.EX681452.C+(1,379)|Frag_vesc.EX688449.C+(64,379)	9
AT1G49510	expressed protein [ AT1G49510 30694575 NP_175374.2 CDS forward ] SINGLE_SPLICE_VAR { CHROM_POS_START:18330694 CHROM_POS_END:18331815 } -=| MIDDLE_POINT:18331254 |=| CHROM_ID:1 |=| [( Arabidopsis_thaliana )] |=-	ROSC_FMLY_CSA1_49	Frag_vesc.EX686444.C+(1,639)|Frag_vesc.DY672244.C+(151,509)	2
AT3G09085	expressed protein [ AT3G09085 18398365 NP_566342.1 CDS forward ] SINGLE_SPLICE_VAR { CHROM_POS_START:2782243 CHROM_POS_END:2782581 } -=| MIDDLE_POINT:2782412 |=| CHROM_ID:3 |=| [( Arabidopsis_thaliana )] |=-	ROSC_FMLY_CSA1_50	Frag_vesc.EX686423.C+(1,324)|Frag_vesc.EX683183.C+(1,324)|Frag_vesc.EX683162.C+(150,281)	3
AT4G00895	ATP synthase delta chain-related, contains weak similarity to Swiss-Prot:P32980 ATP synthase delta chain, chloroplast precursor (Nicotiana tabacum) [ 18411470 NP_567198.1 CDS forward ] SINGLE_SPLICE_VAR { CHROM_POS_START:381823 CHROM_POS_END:382398 } -=| MIDDLE_POINT:382110 |=| CHROM_ID:4 |=| [( Arabidopsis_thaliana )] |=-	ROSC_FMLY_CSA1_51	Frag_vesc.EX686300.C+(1,549)|Frag_vesc.EX669101.C+(1,549)	2
AT1G49880	Erv1/Alr family protein, similar to SP|Q63042 Augmenter of liver regeneration {Rattus norvegicus} [ 18402827 NP_564557.1 CDS forward ] SINGLE_SPLICE_VAR { CHROM_POS_START:18467749 CHROM_POS_END:18469582 } -=| MIDDLE_POINT:18468665 |=| CHROM_ID:1 |=| [( Arabidopsis_thaliana )] |=-	ROSC_FMLY_CSA1_52	Frag_vesc.EX686295.C+(1,567)|Prun_arme.CV045761.C+(265,552)	2	RosCOS 0052	GAATGTACCCCTGCAAGGAA	TGACATAGCCATTGGGAGAA	1	89	330	8:41
AT3G52230	expressed protein [ AT3G52230 18409516 NP_566963.1 CDS forward ] SINGLE_SPLICE_VAR { CHROM_POS_START:19382303 CHROM_POS_END:19383375 } -=| MIDDLE_POINT:19382839 |=| CHROM_ID:3 |=| [( Arabidopsis_thaliana )] |=-	ROSC_FMLY_CSA1_53	Frag_vesc.EX686257.C+(1,387)|Frag_vesc.EX681834.C+(235,340)	2
AT1G65820	microsomal glutathione s-transferase, putative, similar to MGST3_HUMAN SP:O14880 [ 15218828 NP_176758.1 CDS forward ] SINGLE_SPLICE_VAR { CHROM_POS_START:24488876 CHROM_POS_END:24490345 } -=| MIDDLE_POINT:24489610 |=| CHROM_ID:1 |=| [( Arabidopsis_thaliana )] |=-	ROSC_FMLY_CSA1_54	Frag_vesc.EX686252.C+(1,432)|Frag_vesc.EX676767.C+(1,432)|Frag_vesc.EX682352.C+(1,432)|Frag_vesc.EX683524.C+(1,432)|Frag_vesc.EX685084.C+(1,432)|Frag_vesc.EX685505.C+(1,432)|Frag_vesc.EX657751.C+(1,432)	7
AT5G54855	pollen Ole e 1 allergen and extensin family protein, contains Pfam domain, PF01190: Pollen proteins Ole e I family [ 18423677 NP_568813.1 CDS forward ] SINGLE_SPLICE_VAR { CHROM_POS_START:22300128 CHROM_POS_END:22301477 } -=| MIDDLE_POINT:22300802 |=| CHROM_ID:5 |=| [( Arabidopsis_thaliana )] |=-	ROSC_FMLY_CSA1_55	Frag_vesc.EX686237.C+(1,375)|Frag_vesc.EX666309.C+(12,375)|Frag_vesc.EX661721.C+(12,375)	3
AT1G15370	expressed protein [ AT1G15370 15218136 NP_172989.1 CDS forward ] SINGLE_SPLICE_VAR { CHROM_POS_START:5287130 CHROM_POS_END:5288370 } -=| MIDDLE_POINT:5287750 |=| CHROM_ID:1 |=| [( Arabidopsis_thaliana )] |=-	ROSC_FMLY_CSA1_56	Frag_vesc.EX686226.C+(1,437)|Rosa_hybr.BQ106207.C+(1,411)|Frag_vesc.DV440040.C+(1,437)|Frag_vesc.EX687294.C+(4,438)	4
AT3G06350	dehydroquinate dehydratase, putative / shikimate dehydrogenase, putative, similar to dehydroquinate dehydratase/shikimate dehydrogenase (Nicotiana tabacum)(GI:535771), dehydroquinate dehydratase/shikimate:NADP oxidoreductase (Lycopersicon esculentum)(GI:3169883) [ 15230703 NP_187286.1 CDS reverse ] SINGLE_SPLICE_VAR { CHROM_POS_START:1924542 CHROM_POS_END:1927707 } -=| MIDDLE_POINT:1926124 |=| CH…	ROSC_FMLY_CSA1_57	Frag_vesc.EX686187.C+(1,738)|Rosa_hybr.BQ104318.C+(466,786)	2
AT3G24090	glucosamine--fructose-6-phosphate aminotransferase (isomerizing), putative / hexosephosphate aminotransferase, putative / glucosamine-6-phosphate synthase, putative / D-fructose-6-phosphate amidotransferase, putative / GLCN6P synthase, putative, similar to SP|O94808 Glucosamine--fructose-6-phosphate aminotransferase (isomerizing) 2 (EC 2.6.1.16) (Hexosephosphate aminotransferase 2) (D-fructose-6-…	ROSC_FMLY_CSA1_58	Frag_vesc.EX686075.C+(1,699)|Malu_xdom.CN997214.C+(550,692)	2	RosCOS 0058	CCTCAGCTTGAGGATTGTCTTC	GGCTGATCCACGTTAAAACC	1	103	379	6:84
AT3G56940	dicarboxylate diiron protein, putative (Crd1), similar to leucine-containing zipper protein At103 GP:6911864 [ 15230174 NP_191253.1 CDS forward ] SINGLE_SPLICE_VAR { CHROM_POS_START:21087573 CHROM_POS_END:21089248 } -=| MIDDLE_POINT:21088410 |=| CHROM_ID:3 |=| [( Arabidopsis_thaliana )] |=-	ROSC_FMLY_CSA1_59	Frag_vesc.EX686040.C+(1,801)|Frag_vesc.DY671256.C+(1,369)|Frag_vesc.DY675308.C+(1,615)|Frag_vesc.DY668634.C+(49,733)|Frag_vesc.EX685514.C+(1,685)|Frag_vesc.DY674953.C+(16,761)|Frag_vesc.EX685569.C+(1,743)|Frag_vesc.DY672049.C+(1,761)|Frag_vesc.EX685656.C+(1,761)|Frag_vesc.DY668227.C+(1,761)|Frag_vesc.DY667629.C+(1,785)|Frag_vesc.EX683568.C+(1,821)|Frag_vesc.EX669164.C+(1,866)|Frag_vesc.DY675095.C…	40
AT2G04900	expressed protein [ AT2G04900 18395895 NP_565317.1 CDS forward ] SINGLE_SPLICE_VAR { CHROM_POS_START:1722497 CHROM_POS_END:1723603 } -=| MIDDLE_POINT:1723050 |=| CHROM_ID:2 |=| [( Arabidopsis_thaliana )] |=-	ROSC_FMLY_CSA1_60	Frag_vesc.EX686024.C+(1,336)|Rosa_hybr.EC587674.C+(19,336)|Rosa_hybr.BQ105541.C+(19,336)|Frag_vesc.EX661328.C+(15,336)	4
AT4G05440	temperature sensing protein-related, contains weak similarity to D123 (GI:1236114) (Rattus norvegicus) [ 15235584 NP_192453.1 CDS forward ] SINGLE_SPLICE_VAR { CHROM_POS_START:2757271 CHROM_POS_END:2758272 } -=| MIDDLE_POINT:2757771 |=| CHROM_ID:4 |=| [( Arabidopsis_thaliana )] |=-	ROSC_FMLY_CSA1_61	Frag_vesc.EX686022.C+(1,579)|Frag_vesc.EX681904.C+(250,579)	2
AT3G06890	expressed protein [ AT3G06890 18397751 NP_566295.1 CDS forward ] SINGLE_SPLICE_VAR { CHROM_POS_START:2176955 CHROM_POS_END:2177341 } -=| MIDDLE_POINT:2177148 |=| CHROM_ID:3 |=| [( Arabidopsis_thaliana )] |=-	ROSC_FMLY_CSA1_62	Frag_vesc.EX686009.C+(1,351)|Frag_vesc.DV438285.C+(1,351)|Frag_vesc.EX668835.C+(1,351)|Frag_vesc.EX657652.C+(1,351)	4
AT5G64040	photosystem I reaction center subunit PSI-N, chloroplast, putative / PSI-N, putative (PSAN), SP:P49107 [ 15237593 NP_201209.1 CDS reverse ] MULTIPLE_SPLICE_VAR { CHROM_POS_START:25645950 CHROM_POS_END:25646635 } -=| MIDDLE_POINT:25646292 |=| CHROM_ID:5 |=| [( Arabidopsis_thaliana )] |=-	ROSC_FMLY_CSA1_63	Frag_vesc.EX685986.C+(1,483)|Rosa_luci.EC589547.C+(1,333)|Frag_vesc.EX658742.C+(1,390)|Rosa_hybr.EC587402.C+(1,483)|Frag_vesc.DY672714.C+(1,435)|Frag_vesc.EX662879.C+(1,483)|Frag_vesc.EX679901.C+(1,483)|Frag_vesc.DY669872.C+(1,483)|Frag_vesc.DY673289.C+(1,483)|Frag_vesc.DY673372.C+(1,483)|Frag_vesc.DY674226.C+(1,483)|Frag_vesc.EX658806.C+(1,483)|Frag_vesc.EX658970.C+(1,483)|Frag_vesc.EX660324.C+(…	30
AT1G06500	expressed protein [ AT1G06500 18390658 NP_563767.1 CDS forward ] MULTIPLE_SPLICE_VAR { CHROM_POS_START:1990175 CHROM_POS_END:1990585 } -=| MIDDLE_POINT:1990380 |=| CHROM_ID:1 |=| [( Arabidopsis_thaliana )] |=-	ROSC_FMLY_CSA1_64	Frag_vesc.EX685931.C+(1,501)|Frag_vesc.DY668342.C+(1,501)|Frag_vesc.DY667530.C+(114,501)	3
AT1G48300	expressed protein [ AT1G48300 22330104 NP_175264.2 CDS forward ] SINGLE_SPLICE_VAR { CHROM_POS_START:17851059 CHROM_POS_END:17852006 } -=| MIDDLE_POINT:17851532 |=| CHROM_ID:1 |=| [( Arabidopsis_thaliana )] |=-	ROSC_FMLY_CSA1_65	Frag_vesc.EX685916.C+(1,304)|Frag_vesc.EX684829.C+(1,456)|Frag_vesc.EX658242.C+(1,555)|Frag_vesc.EX657696.C+(1,810)|Frag_xxan.CO818073.C+(535,809)	5
AT5G20165	expressed protein [ AT5G20165 42570028 NP_680174.2 CDS reverse ] SINGLE_SPLICE_VAR { CHROM_POS_START:6805805 CHROM_POS_END:6806732 } -=| MIDDLE_POINT:6806268 |=| CHROM_ID:5 |=| [( Arabidopsis_thaliana )] |=-	ROSC_FMLY_CSA1_66	Frag_vesc.EX685889.C+(1,210)|Frag_vesc.EX659051.C+(1,210)	2
AT3G25400	expressed protein [ AT3G25400 30687841 NP_189167.2 CDS forward ] SINGLE_SPLICE_VAR { CHROM_POS_START:9214473 CHROM_POS_END:9215381 } -=| MIDDLE_POINT:9214927 |=| CHROM_ID:3 |=| [( Arabidopsis_thaliana )] |=-	ROSC_FMLY_CSA1_67	Frag_vesc.EX685859.C+(1,339)|Frag_vesc.EX673473.C+(10,339)|Frag_vesc.DY670284.C+(10,339)|Rosa_chin.BI978041.C+(32,351)	4
AT2G27730	expressed protein, contains 1 transmembrane domain [ 18401511 NP_565657.1 CDS reverse ] SINGLE_SPLICE_VAR { CHROM_POS_START:11827133 CHROM_POS_END:11827944 } -=| MIDDLE_POINT:11827538 |=| CHROM_ID:2 |=| [( Arabidopsis_thaliana )] |=-	ROSC_FMLY_CSA1_68	Frag_vesc.EX685797.C+(1,354)|Frag_vesc.EX656938.C+(1,354)|Frag_vesc.EX659848.C+(1,354)|Frag_vesc.EX660127.C+(1,354)|Frag_vesc.EX660215.C+(1,354)|Frag_vesc.EX665032.C+(1,354)|Frag_vesc.EX668117.C+(1,354)|Frag_vesc.EX668508.C+(1,354)|Frag_vesc.EX683485.C+(1,354)|Frag_vesc.DY667241.C+(1,354)|Frag_vesc.DV440382.C+(79,354)	11
AT5G14240	expressed protein [ AT5G14240 15241349 NP_196928.1 CDS reverse ] SINGLE_SPLICE_VAR { CHROM_POS_START:4596226 CHROM_POS_END:4597571 } -=| MIDDLE_POINT:4596898 |=| CHROM_ID:5 |=| [( Arabidopsis_thaliana )] |=-	ROSC_FMLY_CSA1_69	Frag_vesc.EX685773.C+(1,657)|Frag_vesc.EX658759.C+(1,635)|Frag_vesc.EX673334.C+(249,652)	3
AT5G55810	nicotinamide-nucleotide adenylyltransferase, putative / NAD(+) pyrophosphorylase, putative, similar to nicotinamide mononucleotide adenylyl transferase (Homo sapiens) GI:11245478 [ 42568561 NP_200392.3 CDS reverse ] SINGLE_SPLICE_VAR { CHROM_POS_START:22601455 CHROM_POS_END:22603465 } -=| MIDDLE_POINT:22602460 |=| CHROM_ID:5 |=| [( Arabidopsis_thaliana )] |=-	ROSC_FMLY_CSA1_70	Frag_vesc.EX685761.C+(1,474)|Frag_vesc.EX683982.C+(10,356)	2
AT4G33625	expressed protein [ AT4G33625 30689751 NP_849487.1 CDS reverse ] SINGLE_SPLICE_VAR { CHROM_POS_START:16153117 CHROM_POS_END:16154546 } -=| MIDDLE_POINT:16153831 |=| CHROM_ID:4 |=| [( Arabidopsis_thaliana )] |=-	ROSC_FMLY_CSA1_71	Frag_vesc.EX685735.C+(1,528)|Rosa_chin.BI977321.C+(36,487)|Frag_vesc.EX675712.C+(1,559)|Frag_vesc.EX674442.C+(1,559)|Frag_vesc.EX660808.C+(1,559)|Frag_vesc.EX679096.C+(169,559)	6
AT3G29390	hydroxyproline-rich glycoprotein family protein, sequencing discrepancy between cDNA and genomic sequence prevents representation of entire coding sequence [ 42565288 NP_566850.3 CDS forward ] SINGLE_SPLICE_VAR { CHROM_POS_START:11290912 CHROM_POS_END:11295761 } -=| MIDDLE_POINT:11293336 |=| CHROM_ID:3 |=| [( Arabidopsis_thaliana )] |=-	ROSC_FMLY_CSA1_72	Frag_vesc.EX685684.C+(1,744)|Frag_vesc.EX658182.C+(274,966)	2
AT5G38900	DSBA oxidoreductase family protein, contains Pfam profile: PF01323 DSBA-like thioredoxin domain [ 15241578 NP_198706.1 CDS reverse ] SINGLE_SPLICE_VAR { CHROM_POS_START:15590975 CHROM_POS_END:15592175 } -=| MIDDLE_POINT:15591575 |=| CHROM_ID:5 |=| [( Arabidopsis_thaliana )] |=-	ROSC_FMLY_CSA1_73	Frag_vesc.EX685674.C+(1,649)|Frag_vesc.DY668249.C+(449,657)	2
AT4G24440	transcription initiation factor IIA gamma chain / TFIIA-gamma (TFIIA-S), identical to transcription initiation factor IIA gamma chain SP:Q39236 from (Arabidopsis thaliana) [ 15233829 NP_194175.1 CDS forward ] MULTIPLE_SPLICE_VAR { CHROM_POS_START:12633470 CHROM_POS_END:12634563 } -=| MIDDLE_POINT:12634016 |=| CHROM_ID:4 |=| [( Arabidopsis_thaliana )] |=-	ROSC_FMLY_CSA1_74	Frag_vesc.EX685613.C+(1,318)|Prun_pers.DY636044.C+(1,267)	2	RosCOS 0074	GGTTCAGAACGGGACTCTCA	GTCCAAACATTGTCGCAGAA	0	824	0
AT2G25730	expressed protein [ AT2G25730 18400918 NP_565607.1 CDS reverse ] SINGLE_SPLICE_VAR { CHROM_POS_START:10963829 CHROM_POS_END:10979807 } -=| MIDDLE_POINT:10971818 |=| CHROM_ID:2 |=| [( Arabidopsis_thaliana )] |=-	ROSC_FMLY_CSA1_75	Frag_vesc.EX685570.C+(1,711)|Frag_vesc.DV439231.C+(595,1089)	2
AT4G24175	expressed protein [ AT4G24175 18416293 NP_567696.1 CDS forward ] SINGLE_SPLICE_VAR { CHROM_POS_START:12547028 CHROM_POS_END:12548820 } -=| MIDDLE_POINT:12547924 |=| CHROM_ID:4 |=| [( Arabidopsis_thaliana )] |=-	ROSC_FMLY_CSA1_76	Frag_vesc.EX685540.C+(1,630)|Frag_vesc.EX667018.C+(1,633)|Frag_vesc.CX661925.C+(1,663)|Frag_vesc.DV440188.C+(511,633)	4
AT3G58730	vacuolar ATP synthase subunit D (VATD) / V-ATPase D subunit / vacuolar proton pump D subunit (VATPD), identical to Vacuolar ATP synthase subunit D (EC 3.6.3.14) (V-ATPase D subunit) (Vacuolar proton pump D subunit) (Swiss-Prot:Q9XGM1) (Arabidopsis thaliana) [ 15231126 NP_191432.1 CDS reverse ] SINGLE_SPLICE_VAR { CHROM_POS_START:21729472 CHROM_POS_END:21730257 } -=| MIDDLE_POINT:21729864 |=| CHRO…	ROSC_FMLY_CSA1_77	Frag_vesc.EX685537.C+(1,606)|Frag_vesc.DY674979.C+(1,606)|Frag_vesc.DY670263.C+(1,678)|Frag_vesc.DV440481.C+(1,613)|Frag_vesc.DV438902.C+(1,666)|Frag_vesc.DY672397.C+(166,784)	6
AT4G00950	expressed protein [ AT4G00950 15236999 NP_192004.1 CDS reverse ] SINGLE_SPLICE_VAR { CHROM_POS_START:405984 CHROM_POS_END:407087 } -=| MIDDLE_POINT:406535 |=| CHROM_ID:4 |=| [( Arabidopsis_thaliana )] |=-	ROSC_FMLY_CSA1_78	Frag_vesc.EX685491.C+(1,483)|Frag_xxan.CO817850.C+(1,324)|Rosa_hybr.EC586497.C+(1,483)|Frag_vesc.EX664365.C+(1,483)	4
AT1G72020	expressed protein [ AT1G72020 18409974 NP_565031.1 CDS reverse ] SINGLE_SPLICE_VAR { CHROM_POS_START:27113183 CHROM_POS_END:27113989 } -=| MIDDLE_POINT:27113586 |=| CHROM_ID:1 |=| [( Arabidopsis_thaliana )] |=-	ROSC_FMLY_CSA1_79	Frag_vesc.EX685312.C+(1,261)|Frag_vesc.EX657924.C+(1,281)|Rosa_luci.EC589058.C+(1,252)|Frag_vesc.DY675117.C+(1,267)|Frag_vesc.DV439778.C+(1,281)|Rosa_hybr.EC587496.C+(1,285)|Rosa_hybr.EC586321.C+(31,285)|Rosa_chin.BI978569.C+(1,285)|Rosa_hybr.BQ105531.C+(1,285)|Rosa_hybr.BQ105683.C+(1,285)|Rosa_hybr.BQ104735.C+(134,285)	11
AT3G52090	DNA-directed RNA polymerase II 13.6 kDa subunit (RPB13.6), identical to SP|Q38859 DNA-directed RNA polymerase II 13.6 kDa polypeptide (EC 2.7.7.6) {Arabidopsis thaliana} [ 15231127 NP_190777.1 CDS reverse ] SINGLE_SPLICE_VAR { CHROM_POS_START:19329047 CHROM_POS_END:19329976 } -=| MIDDLE_POINT:19329511 |=| CHROM_ID:3 |=| [( Arabidopsis_thaliana )] |=-	ROSC_FMLY_CSA1_80	Frag_vesc.EX685250.C+(1,345)|Frag_vesc.DY674878.C+(1,339)|Rosa_chin.BI978014.C+(205,339)	3
AT4G27120	expressed protein [ AT4G27120 18416928 NP_567767.1 CDS reverse ] MULTIPLE_SPLICE_VAR { CHROM_POS_START:13602216 CHROM_POS_END:13604233 } -=| MIDDLE_POINT:13603224 |=| CHROM_ID:4 |=| [( Arabidopsis_thaliana )] |=-	ROSC_FMLY_CSA1_81	Frag_vesc.EX685186.C+(1,636)|Frag_xxan.CO816678.C+(73,610)|Frag_vesc.DV439891.C+(427,610)	3
AT1G67740	photosystem II core complex proteins psbY, chloroplast (PSBY) / L-arginine metabolising enzyme, identical to SP:O49347 Photosystem II core complex proteins psbY, chloroplast precursor (L-arginine metabolising enzyme) (L-AME) (Contains: Photosystem II protein psbY-1 (psbY-A1) [ 15220530 NP_176940.1 CDS reverse ] SINGLE_SPLICE_VAR { CHROM_POS_START:25398092 CHROM_POS_END:25398661 } -=| MIDDLE_POINT…	ROSC_FMLY_CSA1_82	Frag_vesc.EX685173.C+(1,330)|Frag_vesc.EX661478.C+(1,330)|Frag_vesc.EX672047.C+(73,330)	3
AT1G02180	ferredoxin-related, similar to Ferredoxin. (SP:O78510) (Cryptomonas phi) {Guillardia theta} [ 30678256 NP_171720.2 CDS reverse ] SINGLE_SPLICE_VAR { CHROM_POS_START:413619 CHROM_POS_END:414505 } -=| MIDDLE_POINT:414062 |=| CHROM_ID:1 |=| [( Arabidopsis_thaliana )] |=-	ROSC_FMLY_CSA1_83	Frag_vesc.EX685016.C+(1,510)|Frag_vesc.EX683005.C+(1,567)|Frag_vesc.EX672808.C+(34,567)|Frag_vesc.EX681733.C+(1,567)|Frag_xxan.CO817620.C+(160,567)	5
AT2G22640	BRICK1, putative, similar to BRICK1 (GI:20338425) (Zea mays) [ 42569246 NP_179849.2 CDS forward ] SINGLE_SPLICE_VAR { CHROM_POS_START:9630363 CHROM_POS_END:9631018 } -=| MIDDLE_POINT:9630690 |=| CHROM_ID:2 |=| [( Arabidopsis_thaliana )] |=-	ROSC_FMLY_CSA1_84	Frag_vesc.EX684970.C+(1,252)|Frag_vesc.DV438966.C+(49,252)	2
AT1G48160	signal recognition particle 19 kDa protein, putative / SRP19, putative, similar to signal recognition particle 19 kDa protein subunit SRP19 GI:624221 (Oryza sativa (japonica cultivar-group)) [ 15221088 NP_175250.1 CDS reverse ] SINGLE_SPLICE_VAR { CHROM_POS_START:17790448 CHROM_POS_END:17791955 } -=| MIDDLE_POINT:17791201 |=| CHROM_ID:1 |=| [( Arabidopsis_thaliana )] |=-	ROSC_FMLY_CSA1_85	Frag_vesc.EX684835.C+(1,405)|Frag_vesc.EX683886.C+(1,344)	2
AT4G13220	expressed protein [ AT4G13220 30682382 NP_193058.2 CDS reverse ] SINGLE_SPLICE_VAR { CHROM_POS_START:7674427 CHROM_POS_END:7675271 } -=| MIDDLE_POINT:7674849 |=| CHROM_ID:4 |=| [( Arabidopsis_thaliana )] |=-	ROSC_FMLY_CSA1_86	Frag_vesc.EX684794.C+(1,522)|Frag_vesc.DY675787.C+(46,522)	2
AT4G30310	ribitol kinase, putative, similar to ribitol kinase (Klebsiella pneumoniae) gi|2905643|gb|AAC26495 [ 42567264 NP_194760.2 CDS forward ] MULTIPLE_SPLICE_VAR { CHROM_POS_START:14831919 CHROM_POS_END:14835098 } -=| MIDDLE_POINT:14833508 |=| CHROM_ID:4 |=| [( Arabidopsis_thaliana )] |=-	ROSC_FMLY_CSA1_87	Frag_vesc.EX684654.C+(1,645)|Frag_vesc.DY672287.C+(61,789)	2
AT1G73350	expressed protein [ AT1G73350 15219455 NP_177478.1 CDS reverse ] SINGLE_SPLICE_VAR { CHROM_POS_START:27579344 CHROM_POS_END:27580787 } -=| MIDDLE_POINT:27580065 |=| CHROM_ID:1 |=| [( Arabidopsis_thaliana )] |=-	ROSC_FMLY_CSA1_88	Frag_vesc.EX684580.C+(1,618)|Prun_pers.DY639351.C+(1,120)|Malu_xdom.CX024480.C+(1,116)	3	RosCOS 0088	AAGGAGCAGATGGAAGCTGA	TTGTTTGGGCTCTACACGAA	1	324	870	1:78
AT1G67740	photosystem II core complex proteins psbY, chloroplast (PSBY) / L-arginine metabolising enzyme, identical to SP:O49347 Photosystem II core complex proteins psbY, chloroplast precursor (L-arginine metabolising enzyme) (L-AME) (Contains: Photosystem II protein psbY-1 (psbY-A1) [ 15220530 NP_176940.1 CDS reverse ] SINGLE_SPLICE_VAR { CHROM_POS_START:25398092 CHROM_POS_END:25398661 } -=| MIDDLE_POINT…	ROSC_FMLY_CSA1_89	Frag_vesc.EX684238.C+(1,573)|Frag_vesc.EX680711.C+(1,579)|Frag_vesc.EX666049.C+(1,579)|Frag_vesc.EX666547.C+(1,579)|Frag_vesc.EX673133.C+(1,579)|Frag_vesc.DY674033.C+(1,579)|Frag_vesc.EX664367.C+(97,579)|Frag_vesc.EX676043.C+(151,579)|Frag_vesc.EX671186.C+(238,579)|Frag_vesc.EX659182.C+(208,579)|Frag_vesc.EX659048.C+(298,579)|Frag_vesc.EX657919.C+(286,579)|Frag_vesc.DY670421.C+(379,579)	13
AT3G20390	endoribonuclease L-PSP family protein, contains Pfam domain PF01042: Endoribonuclease L-PSP [ 15231137 NP_188674.1 CDS reverse ] SINGLE_SPLICE_VAR { CHROM_POS_START:7110233 CHROM_POS_END:7111701 } -=| MIDDLE_POINT:7110967 |=| CHROM_ID:3 |=| [( Arabidopsis_thaliana )] |=-	ROSC_FMLY_CSA1_90	Frag_vesc.EX684204.C+(1,561)|Frag_vesc.EX677180.C+(1,335)|Frag_vesc.EX682296.C+(1,444)|Frag_vesc.EX674298.C+(34,561)|Frag_vesc.EX677162.C+(34,561)|Frag_vesc.EX683930.C+(34,561)|Frag_vesc.EX678666.C+(19,561)|Frag_vesc.EX679232.C+(19,561)|Frag_vesc.EX676718.C+(1,561)|Frag_vesc.EX670808.C+(1,561)|Frag_vesc.EX675496.C+(1,561)|Frag_vesc.EX678082.C+(1,561)|Frag_vesc.EX680847.C+(1,561)|Frag_vesc.EX68087…	17
AT5G13470	expressed protein [ AT5G13470 15240636 NP_196851.1 CDS forward ] SINGLE_SPLICE_VAR { CHROM_POS_START:4318565 CHROM_POS_END:4319723 } -=| MIDDLE_POINT:4319144 |=| CHROM_ID:5 |=| [( Arabidopsis_thaliana )] |=-	ROSC_FMLY_CSA1_91	Frag_vesc.EX684203.C+(1,471)|Frag_vesc.EX670140.C+(1,471)|Frag_vesc.EX672544.C+(1,471)|Frag_vesc.EX681174.C+(1,471)|Frag_vesc.EX683636.C+(1,471)|Frag_vesc.EX683747.C+(1,471)|Frag_vesc.DY673669.C+(1,471)	7
AT1G77350	expressed protein [ AT1G77350 18411497 NP_565155.1 CDS forward ] MULTIPLE_SPLICE_VAR { CHROM_POS_START:29075391 CHROM_POS_END:29076439 } -=| MIDDLE_POINT:29075915 |=| CHROM_ID:1 |=| [( Arabidopsis_thaliana )] |=-	ROSC_FMLY_CSA1_92	Frag_vesc.EX684200.C+(1,363)|Rosa_luci.EC588995.C+(16,363)|Rosa_luci.EC589566.C+(1,345)|Frag_vesc.DV439996.C+(1,363)|Frag_vesc.DY669922.C+(1,363)	5
AT3G01435	Expressed protein [ AT3G01435 42572221 NP_974205.1 CDS reverse ] SINGLE_SPLICE_VAR { CHROM_POS_START:166860 CHROM_POS_END:167991 } -=| MIDDLE_POINT:167425 |=| CHROM_ID:3 |=| [( Arabidopsis_thaliana )] |=-	ROSC_FMLY_CSA1_93	Frag_vesc.EX684166.C+(1,333)|Rosa_chin.BI977985.C+(1,144)	2
AT4G24840	expressed protein [ AT4G24840 18416437 NP_567710.1 CDS reverse ] SINGLE_SPLICE_VAR { CHROM_POS_START:12796535 CHROM_POS_END:12800936 } -=| MIDDLE_POINT:12798735 |=| CHROM_ID:4 |=| [( Arabidopsis_thaliana )] |=-	ROSC_FMLY_CSA1_94	Frag_vesc.EX684156.C+(1,357)|Frag_vesc.EX671013.C+(70,357)	2
AT4G16444	expressed protein [ AT4G16444 18414661 NP_567498.1 CDS reverse ] SINGLE_SPLICE_VAR { CHROM_POS_START:9274813 CHROM_POS_END:9276078 } -=| MIDDLE_POINT:9275445 |=| CHROM_ID:4 |=| [( Arabidopsis_thaliana )] |=-	ROSC_FMLY_CSA1_95	Frag_vesc.EX684122.C+(1,513)|Frag_vesc.EX669003.C+(163,500)	2
AT3G52730	ubiquinol-cytochrome C reductase UQCRX/QCR9-like family protein, contains Pfam profile: PF05365 ubiquinol-cytochrome C reductase, UQCRX/QCR9 like [ 15231675 NP_190841.1 CDS reverse ] SINGLE_SPLICE_VAR { CHROM_POS_START:19554124 CHROM_POS_END:19555145 } -=| MIDDLE_POINT:19554634 |=| CHROM_ID:3 |=| [( Arabidopsis_thaliana )] |=-	ROSC_FMLY_CSA1_96	Frag_vesc.EX683975.C+(1,204)|Frag_xxan.CO817059.C+(1,200)|Frag_vesc.EX660565.C+(1,204)|Frag_vesc.EX661272.C+(1,204)|Frag_vesc.EX662840.C+(1,204)|Frag_vesc.EX664555.C+(1,204)|Frag_vesc.EX664742.C+(1,204)|Frag_vesc.EX668911.C+(1,204)|Frag_vesc.EX669319.C+(1,204)|Frag_vesc.EX672280.C+(1,204)|Frag_vesc.EX672817.C+(1,204)|Frag_vesc.EX677949.C+(1,204)|Frag_vesc.EX678635.C+(1,204)|Frag_vesc.EX683255.C+(…	15
AT1G14810	semialdehyde dehydrogenase family protein, similar to SP:O31219 Aspartate-semialdehyde dehydrogenase (EC 1.2.1.11) (ASA dehydrogenase) (ASADH) {Legionella pneumophila} [ 15223910 NP_172934.1 CDS reverse ] SINGLE_SPLICE_VAR { CHROM_POS_START:5102679 CHROM_POS_END:5104628 } -=| MIDDLE_POINT:5103653 |=| CHROM_ID:1 |=| [( Arabidopsis_thaliana )] |=-	ROSC_FMLY_CSA1_97	Frag_vesc.EX683949.C+(1,597)|Frag_vesc.EX681362.C+(181,597)|Frag_vesc.EX685937.C+(409,600)	3
AT1G47410	expressed protein, identical to hypothetical protein GB:AAD46041 GI:5668815 from (Arabidopsis thaliana) [ 15220200 NP_175174.1 CDS forward ] SINGLE_SPLICE_VAR { CHROM_POS_START:17397258 CHROM_POS_END:17397948 } -=| MIDDLE_POINT:17397603 |=| CHROM_ID:1 |=| [( Arabidopsis_thaliana )] |=-	ROSC_FMLY_CSA1_98	Frag_vesc.EX683881.C+(1,564)|Frag_vesc.EX680886.C+(1,564)	2
AT5G51700	RAR1 disease resistance protein (RAR1), Contains a 3 nt micro-exon at exon 2 [ 30696092 NP_568762.3 CDS reverse ] SINGLE_SPLICE_VAR { CHROM_POS_START:21018599 CHROM_POS_END:21020302 } -=| MIDDLE_POINT:21019450 |=| CHROM_ID:5 |=| [( Arabidopsis_thaliana )] |=-	ROSC_FMLY_CSA1_99	Frag_vesc.EX683775.C+(1,474)|Frag_vesc.DV439630.C+(1,557)|Frag_vesc.DY676170.C+(238,567)	3
	no_hits_found	ROSC_FMLY_CSA1_100	Frag_vesc.EX683760.C+(1,141)|Rosa_luci.EC588790.C+(1,141)|Rosa_hybr.EC587745.C+(1,141)|Rosa_luci.EC588406.C+(1,141)|Frag_vesc.EX666330.C+(1,141)	5
AT1G21065	expressed protein [ AT1G21065 42562212 NP_564132.2 CDS forward ] SINGLE_SPLICE_VAR { CHROM_POS_START:7374199 CHROM_POS_END:7375633 } -=| MIDDLE_POINT:7374916 |=| CHROM_ID:1 |=| [( Arabidopsis_thaliana )] |=-	ROSC_FMLY_CSA1_101	Frag_vesc.EX683741.C+(1,495)|Frag_vesc.EX663278.C+(46,495)|Frag_vesc.EX684331.C+(121,495)|Frag_vesc.EX688291.C+(158,495)|Frag_vesc.EX688190.C+(200,495)	5
AT2G27100	C2H2 zinc-finger protein SERRATE (SE), identical to C2H2 zinc-finger protein SERRATE GI:14486602 from (Arabidopsis thaliana) [ 18401322 NP_565635.1 CDS forward ] SINGLE_SPLICE_VAR { CHROM_POS_START:11579665 CHROM_POS_END:11583435 } -=| MIDDLE_POINT:11581550 |=| CHROM_ID:2 |=| [( Arabidopsis_thaliana )] |=-	ROSC_FMLY_CSA1_102	Frag_vesc.EX683633.C+(1,441)|Frag_xxan.AJ871775.C+(190,441)	2
AT5G22210	expressed protein [ AT5G22210 22326986 NP_680207.1 CDS forward ] MULTIPLE_SPLICE_VAR { CHROM_POS_START:7359552 CHROM_POS_END:7359794 } -=| MIDDLE_POINT:7359673 |=| CHROM_ID:5 |=| [( Arabidopsis_thaliana )] |=-	ROSC_FMLY_CSA1_103	Frag_vesc.EX683614.C+(1,231)|Frag_vesc.EX683598.C+(1,224)|Frag_vesc.EX682990.C+(1,224)	3
AT2G06520	membrane protein, putative, contains 2 transmembrane domains [ 18396349 NP_565335.1 CDS reverse ] SINGLE_SPLICE_VAR { CHROM_POS_START:2587865 CHROM_POS_END:2588215 } -=| MIDDLE_POINT:2588040 |=| CHROM_ID:2 |=| [( Arabidopsis_thaliana )] |=-	ROSC_FMLY_CSA1_104	Frag_vesc.EX683591.C+(1,366)|Frag_xxan.CO816764.C+(1,366)|Frag_vesc.EX664488.C+(16,366)|Frag_vesc.EX672890.C+(16,366)|Frag_vesc.EX658386.C+(1,366)|Frag_vesc.EX659551.C+(1,366)|Frag_vesc.EX662024.C+(1,366)|Frag_vesc.EX664381.C+(1,366)|Frag_vesc.EX665139.C+(1,366)|Frag_vesc.EX666144.C+(1,366)|Frag_vesc.EX666445.C+(1,366)|Frag_vesc.EX667716.C+(1,366)|Frag_vesc.EX670237.C+(1,366)|Frag_vesc.EX671641.C…	17
AT3G51050	FG-GAP repeat-containing protein [ AT3G51050 22331734 NP_190674.2 CDS forward ] SINGLE_SPLICE_VAR { CHROM_POS_START:18965004 CHROM_POS_END:18968679 } -=| MIDDLE_POINT:18966841 |=| CHROM_ID:3 |=| [( Arabidopsis_thaliana )] |=-	ROSC_FMLY_CSA1_105	Frag_vesc.EX683488.C+(1,763)|Frag_vesc.EX681221.C+(520,1113)|Frag_vesc.EX687411.C+(802,1113)|Frag_vesc.EX681298.C+(820,1113)|Frag_vesc.EX681547.C+(820,1113)	5
AT4G34190	stress enhanced protein 1 (SEP1), identical to stress enhanced protein 1 (SEP1) GI:7384978 from (Arabidopsis thaliana) [ 18418396 NP_567958.1 CDS reverse ] SINGLE_SPLICE_VAR { CHROM_POS_START:16372610 CHROM_POS_END:16373515 } -=| MIDDLE_POINT:16373062 |=| CHROM_ID:4 |=| [( Arabidopsis_thaliana )] |=-	ROSC_FMLY_CSA1_106	Frag_vesc.EX683471.C+(1,417)|Frag_xxan.CO818018.C+(1,417)|Frag_vesc.DY672039.C+(4,417)|Frag_vesc.EX670353.C+(1,417)	4
AT2G46910	plastid-lipid associated protein PAP / fibrillin family protein, contains Pfam profile PF04755: PAP_fibrillin [ 18407205 NP_566091.1 CDS forward ] SINGLE_SPLICE_VAR { CHROM_POS_START:19279496 CHROM_POS_END:19280925 } -=| MIDDLE_POINT:19280210 |=| CHROM_ID:2 |=| [( Arabidopsis_thaliana )] |=-	ROSC_FMLY_CSA1_107	Frag_vesc.EX683412.C+(1,658)|Rosa_hybr.BQ103925.C+(76,315)|Frag_vesc.DY670792.C+(76,732)	3
AT1G55670	photosystem I reaction center subunit V, chloroplast, putative / PSI-G, putative (PSAG), identical to SP|Q9S7N7 [ 15222757 NP_175963.1 CDS reverse ] SINGLE_SPLICE_VAR { CHROM_POS_START:20806540 CHROM_POS_END:20807022 } -=| MIDDLE_POINT:20806781 |=| CHROM_ID:1 |=| [( Arabidopsis_thaliana )] |=-	ROSC_FMLY_CSA1_108	Frag_vesc.EX683345.C+(1,465)|Rosa_luci.EC589356.C+(1,339)|Frag_vesc.EX664955.C+(52,465)|Frag_vesc.EX666749.C+(52,465)|Frag_vesc.EX668516.C+(52,465)|Frag_vesc.EX668963.C+(52,465)|Frag_vesc.EX671261.C+(52,465)|Frag_vesc.EX660291.C+(22,465)|Frag_vesc.EX672723.C+(1,465)|Frag_vesc.EX656999.C+(52,435)|Frag_xxan.CO817754.C+(1,465)|Frag_vesc.DY668022.C+(1,465)|Frag_vesc.DY668130.C+(1,465)|Frag_vesc.DY668…	29
AT5G17870	plastid-specific ribosomal protein-related, contains similarity to plastid-specific ribosomal protein 6 precursor GI:7578927 from (Spinacia oleracea) [ 18418457 NP_568358.1 CDS forward ] SINGLE_SPLICE_VAR { CHROM_POS_START:5907819 CHROM_POS_END:5908139 } -=| MIDDLE_POINT:5907979 |=| CHROM_ID:5 |=| [( Arabidopsis_thaliana )] |=-	ROSC_FMLY_CSA1_109	Frag_vesc.EX683297.C+(1,192)|Frag_vesc.EX667614.C+(1,189)|Frag_vesc.EX662240.C+(1,192)|Frag_vesc.EX664012.C+(1,192)|Frag_vesc.DY671837.C+(1,192)	5
AT1G71500	Rieske (2Fe-2S) domain-containing protein, contains Pfam profile PF00355: iron-sulfur cluster-binding protein, rieske family [ 18409870 NP_565018.1 CDS forward ] SINGLE_SPLICE_VAR { CHROM_POS_START:26939746 CHROM_POS_END:26940993 } -=| MIDDLE_POINT:26940369 |=| CHROM_ID:1 |=| [( Arabidopsis_thaliana )] |=-	ROSC_FMLY_CSA1_110	Frag_vesc.EX683163.C+(1,495)|Frag_vesc.DY675265.C+(1,642)|Frag_vesc.EX686308.C+(76,669)|Frag_vesc.EX668403.C+(209,663)|Frag_vesc.EX684226.C+(415,663)	5
AT5G53000	protein phosphatase 2A-associated 46 kDa protein / PP2A regulatory subunit (TAP46), identical to PP2A regulatory subunit (46 kDa protein phosphatase 2A-associated protein) (TAP46) (Arabidopsis thaliana) GI:5107033 [ 18423459 NP_568783.1 CDS reverse ] SINGLE_SPLICE_VAR { CHROM_POS_START:21502880 CHROM_POS_END:21505095 } -=| MIDDLE_POINT:21503987 |=| CHROM_ID:5 |=| [( Arabidopsis_thaliana )] |=-	ROSC_FMLY_CSA1_111	Frag_vesc.EX682941.C+(1,597)|Frag_vesc.EX682914.C+(496,597)	2
AT1G26660	c-myc binding protein, putative / prefoldin, putative, similar to Swiss-Prot:Q99471 prefoldin subunit 5 (C-myc binding protein Mm-1) (Myc modulator 1) (Homo sapiens) [ 22329800 NP_564253.2 CDS forward ] SINGLE_SPLICE_VAR { CHROM_POS_START:9212285 CHROM_POS_END:9213752 } -=| MIDDLE_POINT:9213018 |=| CHROM_ID:1 |=| [( Arabidopsis_thaliana )] |=-	ROSC_FMLY_CSA1_112	Frag_vesc.EX682906.C+(1,390)|Frag_vesc.DV439870.C+(94,390)	2
AT5G18540	expressed protein, contains InterPro domain Bipartite nuclear localization signal (InterPro:IPR001472) [ 79516197 NP_197355.2 CDS forward ] MULTIPLE_SPLICE_VAR { CHROM_POS_START:6153926 CHROM_POS_END:6155879 } -=| MIDDLE_POINT:6154902 |=| CHROM_ID:5 |=| [( Arabidopsis_thaliana )] |=-	ROSC_FMLY_CSA1_113	Frag_vesc.EX682904.C+(1,447)|Frag_vesc.EX674721.C+(1,447)	2
AT1G08480	expressed protein [ AT1G08480 18390902 NP_563819.1 CDS forward ] SINGLE_SPLICE_VAR { CHROM_POS_START:2684343 CHROM_POS_END:2685398 } -=| MIDDLE_POINT:2684870 |=| CHROM_ID:1 |=| [( Arabidopsis_thaliana )] |=-	ROSC_FMLY_CSA1_114	Frag_vesc.EX682887.C+(1,396)|Frag_xxan.CO817141.C+(53,396)|Rosa_hybr.BQ106233.C+(160,396)|Frag_vesc.DV440420.C+(190,396)	4
AT3G10985	wound-responsive protein-related, similar to SP|P20144 Wound-induced protein 1 {Solanum tuberosum} [ 42572367 NP_974279.1 CDS forward ] SINGLE_SPLICE_VAR { CHROM_POS_START:3442782 CHROM_POS_END:3443114 } -=| MIDDLE_POINT:3442948 |=| CHROM_ID:3 |=| [( Arabidopsis_thaliana )] |=-	ROSC_FMLY_CSA1_115	Frag_vesc.EX682867.C+(1,331)|Frag_xxan.CO816762.C+(1,306)|Frag_vesc.EX680799.C+(34,331)|Frag_vesc.DY674371.C+(25,331)|Frag_vesc.EX658836.C+(25,331)|Frag_vesc.EX673360.C+(25,331)|Frag_vesc.DY670901.C+(1,331)|Frag_vesc.EX659193.C+(1,331)|Frag_vesc.EX660286.C+(1,331)|Frag_vesc.EX661392.C+(1,331)|Frag_vesc.EX662235.C+(1,331)|Frag_vesc.EX665044.C+(1,331)|Frag_vesc.EX667599.C+(1,331)|Frag_vesc.EX672149…	22
AT5G25570	expressed protein [ AT5G25570 18420939 NP_568475.1 CDS forward ] MULTIPLE_SPLICE_VAR { CHROM_POS_START:8901835 CHROM_POS_END:8902894 } -=| MIDDLE_POINT:8902364 |=| CHROM_ID:5 |=| [( Arabidopsis_thaliana )] |=-	ROSC_FMLY_CSA1_116	Frag_vesc.EX682857.C+(1,288)|Frag_vesc.EX663872.C+(1,288)|Frag_vesc.DV438456.C+(1,288)	3
AT4G29735	expressed protein, contains Pfam domain PF05251: Uncharacterised protein family (UPF0197) [ 18417453 NP_567832.1 CDS reverse ] SINGLE_SPLICE_VAR { CHROM_POS_START:14562968 CHROM_POS_END:14564283 } -=| MIDDLE_POINT:14563625 |=| CHROM_ID:4 |=| [( Arabidopsis_thaliana )] |=-	ROSC_FMLY_CSA1_117	Frag_vesc.EX682854.C+(1,228)|Frag_vesc.EX681907.C+(1,228)|Frag_vesc.DV440496.C+(1,228)	3
AT5G03455	rhodanese-like domain-containing protein, contains Rhodanese-like domain PF:00581 [ 18414234 NP_568119.1 CDS forward ] SINGLE_SPLICE_VAR { CHROM_POS_START:862591 CHROM_POS_END:863948 } -=| MIDDLE_POINT:863269 |=| CHROM_ID:5 |=| [( Arabidopsis_thaliana )] |=-	ROSC_FMLY_CSA1_118	Frag_vesc.EX682787.C+(1,402)|Frag_vesc.EX660379.C+(1,402)|Frag_vesc.EX661971.C+(1,402)|Frag_vesc.EX667814.C+(1,402)|Frag_vesc.EX673997.C+(1,402)|Frag_vesc.DY674538.C+(1,402)	6
AT2G44050	6,7-dimethyl-8-ribityllumazine synthase / DMRL synthase / lumazine synthase / riboflavin synthase, identical to 6,7-dimethyl-8-ribityllumazine synthase, chloroplast (precursor) SP:O80575 from (Arabidopsis thaliana) [ 15224809 NP_181933.1 CDS forward ] SINGLE_SPLICE_VAR { CHROM_POS_START:18231380 CHROM_POS_END:18232993 } -=| MIDDLE_POINT:18232186 |=| CHROM_ID:2 |=| [( Arabidopsis_thaliana )] |=-	ROSC_FMLY_CSA1_119	Frag_vesc.EX682756.C+(1,387)|Frag_vesc.EX663412.C+(30,501)|Frag_vesc.EX688181.C+(33,544)|Rosa_hybr.EC586421.C+(47,544)|Rosa_hybr.EC587374.C+(47,541)	5
AT1G77550	expressed protein, similar to hypothetical protein LOC223723 [Mus musculus] (GB:NP_898838.1) [ 79383745 NP_177879.3 CDS reverse ] SINGLE_SPLICE_VAR { CHROM_POS_START:29143384 CHROM_POS_END:29147859 } -=| MIDDLE_POINT:29145621 |=| CHROM_ID:1 |=| [( Arabidopsis_thaliana )] |=-	ROSC_FMLY_CSA1_120	Frag_vesc.EX682737.C+(1,615)|Frag_vesc.EX686649.C+(121,615)	2
AT1G48420	desulfhydrase family, similar to similar to D-cysteine desulfhydrase (EC 4.4.1.15). (Swiss-Prot:P59329) (Escherichia coli O6) [ 30694324 NP_175275.3 CDS reverse ] SINGLE_SPLICE_VAR { CHROM_POS_START:17900435 CHROM_POS_END:17902471 } -=| MIDDLE_POINT:17901453 |=| CHROM_ID:1 |=| [( Arabidopsis_thaliana )] |=-	ROSC_FMLY_CSA1_121	Frag_vesc.EX682714.C+(1,592)|Prun_pers.BU048242.C+(491,938)|Prun_arme.CB823455.C+(554,1118)|Prun_pers.AM289860.C+(647,1118)|Prun_arme.CB819909.C+(696,1118)|Prun_pers.AM291412.C+(858,1118)|Prun_pers.AM290038.C+(887,1118)|Prun_pers.AJ533778.C+(984,1118)	8	RosCOS 0121	GGCCATATGTCATTCCTGTTG	TGTCGGTCCCACTCTGAAG	1	128	603	5:49
AT1G15230	expressed protein, ESTs gb|R30529, gb|Z48463, gb|Z48467, gb|AA597369 and gb|AA394772 come from this gene [ 18394214 NP_563967.1 CDS reverse ] SINGLE_SPLICE_VAR { CHROM_POS_START:5242724 CHROM_POS_END:5243191 } -=| MIDDLE_POINT:5242957 |=| CHROM_ID:1 |=| [( Arabidopsis_thaliana )] |=-	ROSC_FMLY_CSA1_122	Frag_vesc.EX682578.C+(1,474)|Frag_vesc.EX667604.C+(1,179)|Frag_vesc.EX669555.C+(1,198)|Frag_vesc.EX677773.C+(1,474)	4
AT2G45520	expressed protein [ AT2G45520 18406814 NP_566044.1 CDS reverse ] SINGLE_SPLICE_VAR { CHROM_POS_START:18762283 CHROM_POS_END:18763342 } -=| MIDDLE_POINT:18762812 |=| CHROM_ID:2 |=| [( Arabidopsis_thaliana )] |=-	ROSC_FMLY_CSA1_123	Frag_vesc.EX682470.C+(1,660)|Frag_vesc.DY673596.C+(31,660)|Frag_vesc.EX662591.C+(1,660)|Frag_vesc.EX684558.C+(328,660)|Frag_vesc.EX683404.C+(337,660)|Frag_vesc.EX682307.C+(430,660)	6
AT2G43640	signal recognition particle 14 kDa family protein / SRP14 family protein, similar to SP|P16254 Signal recognition particle 14 kDa protein (SRP14) {Mus musculus} [ 15224325 NP_181892.1 CDS reverse ] SINGLE_SPLICE_VAR { CHROM_POS_START:18104691 CHROM_POS_END:18105696 } -=| MIDDLE_POINT:18105193 |=| CHROM_ID:2 |=| [( Arabidopsis_thaliana )] |=-	ROSC_FMLY_CSA1_124	Frag_vesc.EX682414.C+(1,327)|Frag_vesc.EX682244.C+(46,327)|Frag_vesc.EX681885.C+(1,327)|Frag_vesc.DY675063.C+(1,327)	4
AT2G20890	expressed protein [ AT2G20890 18399513 NP_565491.1 CDS forward ] SINGLE_SPLICE_VAR { CHROM_POS_START:8994864 CHROM_POS_END:8996266 } -=| MIDDLE_POINT:8995565 |=| CHROM_ID:2 |=| [( Arabidopsis_thaliana )] |=-	ROSC_FMLY_CSA1_125	Frag_vesc.EX682358.C+(1,599)|Frag_vesc.EX681961.C+(61,442)|Frag_vesc.DY668784.C+(61,551)|Frag_vesc.DY667250.C+(61,660)	4
AT2G20490	nucleolar RNA-binding Nop10p family protein, similar to Nop10p (GI:8096260) (Homo sapiens) [ 18399368 NP_565472.1 CDS forward ] MULTIPLE_SPLICE_VAR { CHROM_POS_START:8838978 CHROM_POS_END:8839804 } -=| MIDDLE_POINT:8839391 |=| CHROM_ID:2 |=| [( Arabidopsis_thaliana )] |=-	ROSC_FMLY_CSA1_126	Frag_vesc.EX682326.C+(1,192)|Frag_vesc.EX663074.C+(1,192)|Frag_vesc.EX671136.C+(1,192)|Frag_vesc.EX659373.C+(1,192)	4
AT2G04690	cellular repressor of E1A-stimulated genes (CREG) family, contains 1 transmembrane domain [ 22325479 NP_178546.2 CDS forward ] SINGLE_SPLICE_VAR { CHROM_POS_START:1644625 CHROM_POS_END:1646176 } -=| MIDDLE_POINT:1645400 |=| CHROM_ID:2 |=| [( Arabidopsis_thaliana )] |=-	ROSC_FMLY_CSA1_127	Frag_vesc.EX682294.C+(1,504)|Frag_vesc.DY672401.C+(14,497)	2
AT1G73090	expressed protein [ AT1G73090 18410262 NP_565055.1 CDS forward ] SINGLE_SPLICE_VAR { CHROM_POS_START:27491925 CHROM_POS_END:27494254 } -=| MIDDLE_POINT:27493089 |=| CHROM_ID:1 |=| [( Arabidopsis_thaliana )] |=-	ROSC_FMLY_CSA1_128	Frag_vesc.EX682140.C+(1,270)|Frag_vesc.EX686850.C+(15,567)|Frag_vesc.EX685187.C+(15,543)|Frag_vesc.EX685120.C+(274,536)	4
AT2G25110	MIR domain-containing protein, similar to SP|Q99470 Stromal cell-derived factor 2 precursor (SDF-2) {Homo sapiens} [ 18400721 NP_565585.1 CDS forward ] SINGLE_SPLICE_VAR { CHROM_POS_START:10691507 CHROM_POS_END:10692917 } -=| MIDDLE_POINT:10692212 |=| CHROM_ID:2 |=| [( Arabidopsis_thaliana )] |=-	ROSC_FMLY_CSA1_129	Frag_vesc.EX682112.C+(1,242)|Frag_vesc.DY672251.C+(1,240)|Frag_vesc.EX669563.C+(1,242)|Frag_vesc.EX676794.C+(1,465)|Frag_vesc.EX658707.C+(1,369)|Frag_vesc.CX661801.C+(1,438)|Frag_vesc.EX673366.C+(1,552)|Frag_vesc.EX671522.C+(1,552)|Frag_vesc.DY669330.C+(1,609)|Frag_vesc.DV439833.C+(1,645)|Frag_vesc.CX661455.C+(1,639)|Frag_vesc.EX660225.C+(88,639)|Frag_vesc.EX668726.C+(124,639)	13
AT5G63000	expressed protein [ AT5G63000 15242587 NP_201105.1 CDS reverse ] SINGLE_SPLICE_VAR { CHROM_POS_START:25297377 CHROM_POS_END:25298689 } -=| MIDDLE_POINT:25298033 |=| CHROM_ID:5 |=| [( Arabidopsis_thaliana )] |=-	ROSC_FMLY_CSA1_130	Frag_vesc.EX682078.C+(1,597)|Frag_vesc.EX665063.C+(4,597)|Frag_vesc.EX668280.C+(1,597)|Frag_vesc.EX661860.C+(1,597)|Frag_vesc.EX681721.C+(223,597)	5
AT2G35900	expressed protein [ AT2G35900 15227527 NP_181134.1 CDS reverse ] SINGLE_SPLICE_VAR { CHROM_POS_START:15077282 CHROM_POS_END:15078619 } -=| MIDDLE_POINT:15077950 |=| CHROM_ID:2 |=| [( Arabidopsis_thaliana )] |=-	ROSC_FMLY_CSA1_131	Frag_vesc.EX682009.C+(1,579)|Frag_vesc.EX675929.C+(1,579)|Frag_vesc.EX667528.C+(1,579)|Frag_vesc.EX686278.C+(52,579)|Frag_vesc.EX685652.C+(145,579)	5
AT5G38660	expressed protein, similar to unknown protein (pir||S75762) [ 30693285 NP_198682.3 CDS reverse ] SINGLE_SPLICE_VAR { CHROM_POS_START:15490515 CHROM_POS_END:15492727 } -=| MIDDLE_POINT:15491621 |=| CHROM_ID:5 |=| [( Arabidopsis_thaliana )] |=-	ROSC_FMLY_CSA1_132	Frag_vesc.EX681896.C+(1,489)|Frag_vesc.EX681508.C+(126,636)	2
AT3G47860	apolipoprotein D-related, contains weak similarity to Apolipoprotein D precursor (ApoD) (Swiss-Prot:P51910) (Mus musculus) [ 15228268 NP_190370.1 CDS reverse ] SINGLE_SPLICE_VAR { CHROM_POS_START:17667763 CHROM_POS_END:17669254 } -=| MIDDLE_POINT:17668508 |=| CHROM_ID:3 |=| [( Arabidopsis_thaliana )] |=-	ROSC_FMLY_CSA1_133	Frag_vesc.EX681769.C+(1,735)|Frag_vesc.DY674201.C+(1,616)|Frag_vesc.DY671591.C+(1,615)	3
AT3G02260	auxin transport protein (BIG), nearly identical to auxin transport protein [ 30678519 NP_186875.2 CDS reverse ] SINGLE_SPLICE_VAR { CHROM_POS_START:431159 CHROM_POS_END:448496 } -=| MIDDLE_POINT:439827 |=| CHROM_ID:3 |=| [( Arabidopsis_thaliana )] |=-	ROSC_FMLY_CSA1_134	Frag_vesc.EX681629.C+(1,651)|Frag_vesc.DV439789.C+(425,651)	2
AT3G60590	expressed protein [ AT3G60590 42572745 NP_974468.1 CDS forward ] MULTIPLE_SPLICE_VAR { CHROM_POS_START:22409203 CHROM_POS_END:22410728 } -=| MIDDLE_POINT:22409965 |=| CHROM_ID:3 |=| [( Arabidopsis_thaliana )] |=-	ROSC_FMLY_CSA1_135	Frag_vesc.EX681588.C+(1,651)|Rosa_hybr.CF349836.C+(485,620)	2
AT2G39170	expressed protein [ AT2G39170 15225042 NP_181450.1 CDS reverse ] SINGLE_SPLICE_VAR { CHROM_POS_START:16341804 CHROM_POS_END:16342499 } -=| MIDDLE_POINT:16342151 |=| CHROM_ID:2 |=| [( Arabidopsis_thaliana )] |=-	ROSC_FMLY_CSA1_136	Frag_vesc.EX681568.C+(1,639)|Frag_vesc.EX684045.C+(176,735)	2
AT1G65270	expressed protein [ AT1G65270 30697168 NP_849845.1 CDS forward ] MULTIPLE_SPLICE_VAR { CHROM_POS_START:24245518 CHROM_POS_END:24248167 } -=| MIDDLE_POINT:24246842 |=| CHROM_ID:1 |=| [( Arabidopsis_thaliana )] |=-	ROSC_FMLY_CSA1_137	Frag_vesc.EX681332.C+(1,642)|Frag_vesc.EX665098.C+(9,648)|Frag_vesc.DY667235.C+(9,777)|Frag_vesc.EX678579.C+(13,777)|Frag_vesc.EX668611.C+(103,648)|Frag_vesc.EX681065.C+(61,782)|Frag_vesc.EX681419.C+(295,840)	7
AT2G26500	cytochrome b6f complex subunit (petM), putative, nearly identical to cytochrome b6f complex subunit (GI:3090403) (Arabidopsis thaliana) [ 30683145 NP_850079.1 CDS forward ] MULTIPLE_SPLICE_VAR { CHROM_POS_START:11277448 CHROM_POS_END:11277825 } -=| MIDDLE_POINT:11277636 |=| CHROM_ID:2 |=| [( Arabidopsis_thaliana )] |=-	ROSC_FMLY_CSA1_138	Frag_vesc.EX681261.C+(1,372)|Frag_vesc.EX664985.C+(1,369)|Frag_vesc.DY670429.C+(1,369)	3
AT3G49100	signal recognition particle 9 kDa protein, putative [ 15229083 NP_190479.1 CDS forward ] SINGLE_SPLICE_VAR { CHROM_POS_START:18207929 CHROM_POS_END:18209283 } -=| MIDDLE_POINT:18208606 |=| CHROM_ID:3 |=| [( Arabidopsis_thaliana )] |=-	ROSC_FMLY_CSA1_139	Frag_vesc.EX681167.C+(1,149)|Frag_vesc.EX670762.C+(1,309)	2
AT1G54070	dormancy/auxin associated protein-related [ AT1G54070 15221029 NP_175809.1 CDS forward ] SINGLE_SPLICE_VAR { CHROM_POS_START:20186351 CHROM_POS_END:20186910 } -=| MIDDLE_POINT:20186630 |=| CHROM_ID:1 |=| [( Arabidopsis_thaliana )] |=-	ROSC_FMLY_CSA1_140	Frag_vesc.EX681118.C+(1,375)|Frag_vesc.EX672989.C+(1,258)|Frag_vesc.EX676026.C+(1,258)|Frag_vesc.EX677999.C+(1,258)|Frag_vesc.DY670410.C+(1,258)|Frag_xxan.CO817545.C+(1,351)|Frag_vesc.EX678504.C+(1,375)	7
AT2G27830	expressed protein [ AT2G27830 18401542 NP_565660.1 CDS forward ] SINGLE_SPLICE_VAR { CHROM_POS_START:11867811 CHROM_POS_END:11868383 } -=| MIDDLE_POINT:11868097 |=| CHROM_ID:2 |=| [( Arabidopsis_thaliana )] |=-	ROSC_FMLY_CSA1_141	Frag_vesc.EX681109.C+(1,520)|Frag_vesc.EX678485.C+(1,339)|Frag_vesc.EX672081.C+(1,520)|Frag_vesc.EX679478.C+(1,554)|Frag_vesc.EX668950.C+(1,568)|Frag_vesc.DY667465.C+(1,544)|Frag_vesc.DY671109.C+(1,568)|Frag_vesc.DY673378.C+(1,568)|Frag_vesc.CX661425.C+(1,568)|Frag_vesc.EX677440.C+(37,568)|Frag_vesc.EX664038.C+(88,382)|Frag_vesc.EX679527.C+(184,441)|Frag_vesc.EX659052.C+(235,568)|Frag_vesc.EX6696…	14
AT1G36980	expressed protein [ AT1G36980 18400231 NP_564477.1 CDS forward ] SINGLE_SPLICE_VAR { CHROM_POS_START:14027525 CHROM_POS_END:14029168 } -=| MIDDLE_POINT:14028346 |=| CHROM_ID:1 |=| [( Arabidopsis_thaliana )] |=-	ROSC_FMLY_CSA1_142	Frag_vesc.EX681093.C+(1,405)|Frag_vesc.EX675763.C+(1,405)|Frag_vesc.EX676042.C+(1,405)|Frag_vesc.EX663963.C+(1,405)	4
AT3G19990	expressed protein [ AT3G19990 15231007 NP_188633.1 CDS forward ] SINGLE_SPLICE_VAR { CHROM_POS_START:6965677 CHROM_POS_END:6967108 } -=| MIDDLE_POINT:6966392 |=| CHROM_ID:3 |=| [( Arabidopsis_thaliana )] |=-	ROSC_FMLY_CSA1_143	Frag_vesc.EX680987.C+(1,844)|Frag_vesc.EX680707.C+(58,729)|Frag_vesc.EX676065.C+(25,804)|Frag_vesc.EX670642.C+(13,804)|Frag_vesc.EX676493.C+(4,801)|Frag_vesc.EX673781.C+(1,810)|Frag_vesc.EX677575.C+(1,817)|Frag_vesc.CX661901.C+(10,810)|Frag_vesc.EX661649.C+(1,817)|Frag_vesc.EX657678.C+(1,916)|Frag_vesc.EX667039.C+(4,865)|Frag_vesc.EX664137.C+(10,856)|Frag_vesc.EX656826.C+(4,964)|Frag_vesc.EX66047…	24
AT3G10020	expressed protein [ AT3G10020 18398726 NP_566365.1 CDS reverse ] SINGLE_SPLICE_VAR { CHROM_POS_START:3091230 CHROM_POS_END:3091679 } -=| MIDDLE_POINT:3091454 |=| CHROM_ID:3 |=| [( Arabidopsis_thaliana )] |=-	ROSC_FMLY_CSA1_144	Frag_vesc.EX680936.C+(1,438)|Frag_vesc.EX670707.C+(1,381)|Frag_vesc.EX666007.C+(1,438)|Frag_vesc.EX676428.C+(1,438)|Frag_vesc.EX677742.C+(1,438)|Frag_vesc.EX665489.C+(1,438)|Frag_vesc.EX668016.C+(196,438)	7
AT4G31830	expressed protein [ AT4G31830 15236542 NP_194911.1 CDS reverse ] SINGLE_SPLICE_VAR { CHROM_POS_START:15400809 CHROM_POS_END:15401111 } -=| MIDDLE_POINT:15400960 |=| CHROM_ID:4 |=| [( Arabidopsis_thaliana )] |=-	ROSC_FMLY_CSA1_145	Frag_vesc.EX680889.C+(1,297)|Frag_vesc.EX678822.C+(1,297)|Frag_vesc.EX677443.C+(1,297)	3
AT1G75810	expressed protein [ AT1G75810 18410939 NP_565118.1 CDS forward ] SINGLE_SPLICE_VAR { CHROM_POS_START:28465408 CHROM_POS_END:28465785 } -=| MIDDLE_POINT:28465596 |=| CHROM_ID:1 |=| [( Arabidopsis_thaliana )] |=-	ROSC_FMLY_CSA1_146	Frag_vesc.EX680878.C+(1,327)|Frag_vesc.EX661798.C+(1,327)|Frag_vesc.DY675605.C+(1,327)	3
AT3G07480	expressed protein [ AT3G07480 18397961 NP_566309.1 CDS forward ] SINGLE_SPLICE_VAR { CHROM_POS_START:2389032 CHROM_POS_END:2389511 } -=| MIDDLE_POINT:2389271 |=| CHROM_ID:3 |=| [( Arabidopsis_thaliana )] |=-	ROSC_FMLY_CSA1_147	Frag_vesc.EX680807.C+(1,468)|Frag_vesc.EX679821.C+(19,468)|Frag_vesc.EX660053.C+(1,468)|Frag_vesc.EX675299.C+(1,468)|Frag_vesc.EX657111.C+(1,468)|Frag_vesc.EX662625.C+(1,468)|Frag_vesc.EX663573.C+(1,468)|Frag_vesc.EX676096.C+(1,468)|Frag_vesc.EX680596.C+(1,468)|Frag_vesc.DY676115.C+(1,468)|Frag_vesc.EX680063.C+(151,468)|Frag_vesc.EX677713.C+(331,468)	12
AT5G66090	expressed protein [ AT5G66090 18425032 NP_569028.1 CDS forward ] SINGLE_SPLICE_VAR { CHROM_POS_START:26443057 CHROM_POS_END:26444181 } -=| MIDDLE_POINT:26443619 |=| CHROM_ID:5 |=| [( Arabidopsis_thaliana )] |=-	ROSC_FMLY_CSA1_148	Frag_vesc.EX680798.C+(1,648)|Frag_vesc.EX665038.C+(1,648)|Frag_vesc.EX658865.C+(1,648)|Frag_vesc.EX662014.C+(79,648)|Frag_vesc.EX682554.C+(79,648)|Frag_vesc.DV439227.C+(505,648)	6
AT1G27530	expressed protein, Similar to gb|AF151884 CGI-126 protein from Homo sapiens. EST gb|Z18048 comes from this gene [ 18396376 NP_564289.1 CDS reverse ] SINGLE_SPLICE_VAR { CHROM_POS_START:9562748 CHROM_POS_END:9563874 } -=| MIDDLE_POINT:9563311 |=| CHROM_ID:1 |=| [( Arabidopsis_thaliana )] |=-	ROSC_FMLY_CSA1_149	Frag_vesc.EX680784.C+(1,522)|Rosa_hybr.BQ105342.C+(1,458)|Frag_vesc.EX665903.C+(1,459)|Frag_vesc.EX665286.C+(1,522)|Frag_vesc.EX669765.C+(1,522)|Frag_vesc.EX659162.C+(1,522)|Rosa_hybr.BQ104139.C+(83,375)|Frag_vesc.EX666085.C+(292,522)	8
AT5G54540	expressed protein [ AT5G54540 15239670 NP_200265.1 CDS forward ] SINGLE_SPLICE_VAR { CHROM_POS_START:22173830 CHROM_POS_END:22175083 } -=| MIDDLE_POINT:22174456 |=| CHROM_ID:5 |=| [( Arabidopsis_thaliana )] |=-	ROSC_FMLY_CSA1_150	Frag_vesc.EX680759.C+(1,828)|Frag_vesc.EX660741.C+(1,591)|Frag_vesc.EX679014.C+(1,597)|Frag_vesc.DY670583.C+(1,624)|Frag_vesc.DY670389.C+(1,624)|Frag_vesc.DY666949.C+(1,631)|Frag_vesc.EX675612.C+(1,666)|Frag_vesc.EX676521.C+(1,672)|Frag_vesc.EX675426.C+(1,672)|Frag_vesc.EX658497.C+(16,813)|Frag_vesc.DY675760.C+(1,813)|Frag_vesc.EX675938.C+(1,828)|Frag_vesc.EX679350.C+(244,939)|Frag_vesc.EX667906.…	15
AT1G68760	MutT/nudix family protein, similar to SP|Q58549 ADP-ribose pyrophosphatase (EC 3.6.1.13) {Methanococcus jannaschii} [ 15221521 NP_177044.1 CDS forward ] SINGLE_SPLICE_VAR { CHROM_POS_START:25832753 CHROM_POS_END:25833270 } -=| MIDDLE_POINT:25833011 |=| CHROM_ID:1 |=| [( Arabidopsis_thaliana )] |=-	ROSC_FMLY_CSA1_151	Frag_vesc.EX680709.C+(1,396)|Frag_vesc.EX680000.C+(1,396)|Frag_vesc.EX665981.C+(1,396)|Frag_vesc.EX660154.C+(1,396)|Frag_vesc.EX661992.C+(1,396)|Frag_vesc.EX662672.C+(1,396)|Frag_vesc.EX667519.C+(1,396)|Frag_vesc.EX670984.C+(1,396)|Frag_vesc.EX658062.C+(1,396)	9
	no_hits_found	ROSC_FMLY_CSA1_152	Frag_vesc.EX680705.C+(1,279)|Frag_vesc.EX676176.C+(1,279)|Frag_vesc.EX660337.C+(1,279)	3
AT2G06520	membrane protein, putative, contains 2 transmembrane domains [ 18396349 NP_565335.1 CDS reverse ] SINGLE_SPLICE_VAR { CHROM_POS_START:2587865 CHROM_POS_END:2588215 } -=| MIDDLE_POINT:2588040 |=| CHROM_ID:2 |=| [( Arabidopsis_thaliana )] |=-	ROSC_FMLY_CSA1_153	Frag_vesc.EX680688.C+(1,363)|Frag_vesc.EX662271.C+(19,363)|Frag_vesc.EX675838.C+(19,363)|Frag_vesc.EX660504.C+(1,363)|Frag_vesc.EX660603.C+(1,363)|Frag_vesc.EX661733.C+(1,363)|Frag_vesc.EX661805.C+(1,363)|Frag_vesc.EX661929.C+(1,363)|Frag_vesc.EX662821.C+(1,363)|Frag_vesc.EX662917.C+(1,363)|Frag_vesc.EX663007.C+(1,363)|Frag_vesc.EX663379.C+(1,363)|Frag_vesc.EX664058.C+(1,363)|Frag_vesc.EX664519.C…	30
AT3G44330	expressed protein [ AT3G44330 15229938 NP_190019.1 CDS forward ] SINGLE_SPLICE_VAR { CHROM_POS_START:16017741 CHROM_POS_END:16021658 } -=| MIDDLE_POINT:16019699 |=| CHROM_ID:3 |=| [( Arabidopsis_thaliana )] |=-	ROSC_FMLY_CSA1_154	Frag_vesc.EX680650.C+(1,822)|Frag_vesc.EX686354.C+(742,1503)|Frag_xxan.CO817124.C+(1234,1647)	3
AT1G65020	expressed protein [ AT1G65020 15220924 NP_176682.1 CDS reverse ] SINGLE_SPLICE_VAR { CHROM_POS_START:24158186 CHROM_POS_END:24160174 } -=| MIDDLE_POINT:24159180 |=| CHROM_ID:1 |=| [( Arabidopsis_thaliana )] |=-	ROSC_FMLY_CSA1_155	Frag_vesc.EX680619.C+(1,717)|Frag_vesc.DY669038.C+(505,972)	2
AT1G67620	expressed protein, contains Pfam domain PF02410: Domain of unknown function DUF143 [ 18408812 NP_564901.1 CDS forward ] SINGLE_SPLICE_VAR { CHROM_POS_START:25344248 CHROM_POS_END:25345433 } -=| MIDDLE_POINT:25344840 |=| CHROM_ID:1 |=| [( Arabidopsis_thaliana )] |=-	ROSC_FMLY_CSA1_156	Frag_vesc.EX680589.C+(1,534)|Frag_vesc.EX675274.C+(118,534)|Frag_vesc.EX657073.C+(107,534)	3
AT2G21970	stress enhanced protein 2 (SEP2), nearly identical to stress enhanced protein 2 [ 18399845 NP_565524.1 CDS reverse ] SINGLE_SPLICE_VAR { CHROM_POS_START:9364268 CHROM_POS_END:9364954 } -=| MIDDLE_POINT:9364611 |=| CHROM_ID:2 |=| [( Arabidopsis_thaliana )] |=-	ROSC_FMLY_CSA1_157	Frag_vesc.EX680582.C+(1,594)|Frag_vesc.EX667501.C+(1,594)|Frag_vesc.EX680393.C+(1,594)|Frag_vesc.EX663044.C+(1,594)|Frag_vesc.EX658725.C+(412,594)	5
AT1G48170	expressed protein [ AT1G48170 18402066 NP_564522.1 CDS forward ] SINGLE_SPLICE_VAR { CHROM_POS_START:17792479 CHROM_POS_END:17793304 } -=| MIDDLE_POINT:17792891 |=| CHROM_ID:1 |=| [( Arabidopsis_thaliana )] |=-	ROSC_FMLY_CSA1_158	Frag_vesc.EX680540.C+(1,363)|Frag_vesc.EX674248.C+(1,363)|Frag_vesc.EX677666.C+(1,363)|Frag_vesc.EX670907.C+(1,363)	4
AT5G23290	c-myc binding protein, putative / prefoldin, putative, similar to Swiss-Prot:Q99471 prefoldin subunit 5 (C-myc binding protein Mm-1) (Myc modulator 1) (Homo sapiens) [ 15237277 NP_197720.1 CDS forward ] SINGLE_SPLICE_VAR { CHROM_POS_START:7846147 CHROM_POS_END:7847431 } -=| MIDDLE_POINT:7846789 |=| CHROM_ID:5 |=| [( Arabidopsis_thaliana )] |=-	ROSC_FMLY_CSA1_159	Frag_vesc.EX680520.C+(1,441)|Rosa_hybr.BQ105325.C+(7,396)|Frag_vesc.EX667935.C+(19,441)|Frag_vesc.EX677624.C+(13,441)|Frag_vesc.EX657361.C+(1,441)|Frag_vesc.EX662204.C+(1,441)|Frag_vesc.EX675659.C+(1,441)|Frag_vesc.EX678335.C+(1,441)|Frag_vesc.EX679831.C+(1,441)|Frag_vesc.EX657150.C+(1,441)|Frag_vesc.EX669834.C+(79,441)|Frag_vesc.EX682381.C+(193,441)	12
AT4G37300	expressed protein [ AT4G37300 15235514 NP_195447.1 CDS forward ] SINGLE_SPLICE_VAR { CHROM_POS_START:17554799 CHROM_POS_END:17555492 } -=| MIDDLE_POINT:17555145 |=| CHROM_ID:4 |=| [( Arabidopsis_thaliana )] |=-	ROSC_FMLY_CSA1_160	Frag_vesc.EX680475.C+(1,329)|Frag_vesc.EX665264.C+(1,329)|Rosa_hybr.BQ106260.C+(1,450)|Rosa_hybr.BQ104260.C+(1,355)|Frag_vesc.EX678027.C+(226,329)	5
AT4G15910	drought-responsive protein / drought-induced protein (Di21), identical to GI:469112 [ 15234754 NP_193326.1 CDS forward ] SINGLE_SPLICE_VAR { CHROM_POS_START:9028672 CHROM_POS_END:9029283 } -=| MIDDLE_POINT:9028977 |=| CHROM_ID:4 |=| [( Arabidopsis_thaliana )] |=-	ROSC_FMLY_CSA1_161	Frag_vesc.EX680425.C+(1,192)|Frag_vesc.EX678384.C+(1,192)|Frag_vesc.EX679465.C+(1,192)|Frag_vesc.EX669933.C+(1,192)	4
AT5G59140	SKP1 family protein, similar to elongin C, Drosophila melanogaster, GI:2780365 PIR:JC5794 [ 18424201 NP_568900.1 CDS reverse ] SINGLE_SPLICE_VAR { CHROM_POS_START:23891922 CHROM_POS_END:23892857 } -=| MIDDLE_POINT:23892389 |=| CHROM_ID:5 |=| [( Arabidopsis_thaliana )] |=-	ROSC_FMLY_CSA1_162	Frag_vesc.EX680414.C+(1,282)|Frag_vesc.DV439434.C+(1,213)|Rosa_hybr.EC587740.C+(1,282)|Frag_vesc.DV439398.C+(1,282)|Frag_vesc.DV440353.C+(1,282)|Frag_vesc.DY671160.C+(1,282)|Frag_vesc.EX668389.C+(1,282)|Frag_vesc.EX669479.C+(1,282)|Frag_vesc.EX678706.C+(1,282)|Frag_vesc.DV438979.C+(1,282)	10
AT5G06760	late embryogenesis abundant group 1 domain-containing protein / LEA group 1 domain-containing protein, low similarity to SP|P46515 11 kDa late embryogenesis abundant protein (DS11) {Helianthus annuus} [ 15240144 NP_196294.1 CDS reverse ] SINGLE_SPLICE_VAR { CHROM_POS_START:2089755 CHROM_POS_END:2090314 } -=| MIDDLE_POINT:2090034 |=| CHROM_ID:5 |=| [( Arabidopsis_thaliana )] |=-	ROSC_FMLY_CSA1_163	Frag_vesc.EX680382.C+(1,498)|Frag_vesc.EX677238.C+(31,498)|Frag_vesc.EX671145.C+(31,498)|Frag_vesc.EX679101.C+(274,498)	4
AT2G25720	expressed protein [ AT2G25720 18400916 NP_565606.1 CDS reverse ] SINGLE_SPLICE_VAR { CHROM_POS_START:10962742 CHROM_POS_END:10963095 } -=| MIDDLE_POINT:10962918 |=| CHROM_ID:2 |=| [( Arabidopsis_thaliana )] |=-	ROSC_FMLY_CSA1_164	Frag_vesc.EX680272.C+(1,381)|Frag_vesc.EX672064.C+(158,381)|Frag_vesc.DV439219.C+(233,381)	3
AT2G02050	NADH-ubiquinone oxidoreductase B18 subunit, putative, contains Pfam PF05676: NADH-ubiquinone oxidoreductase B18 subunit (NDUFB7) [ 18395290 NP_565280.1 CDS forward ] SINGLE_SPLICE_VAR { CHROM_POS_START:490023 CHROM_POS_END:490334 } -=| MIDDLE_POINT:490178 |=| CHROM_ID:2 |=| [( Arabidopsis_thaliana )] |=-	ROSC_FMLY_CSA1_165	Frag_vesc.EX680254.C+(1,315)|Frag_vesc.EX665599.C+(19,315)|Frag_vesc.EX663269.C+(1,315)|Frag_vesc.EX666140.C+(1,315)|Frag_vesc.EX667520.C+(1,315)|Frag_vesc.EX667621.C+(1,315)|Frag_vesc.EX667924.C+(1,315)|Frag_vesc.EX661458.C+(1,315)	8
AT5G54770	thiazole biosynthetic enzyme, chloroplast (ARA6) (THI1) (THI4), identical to SP|Q38814 Thiazole biosynthetic enzyme, chloroplast precursor (ARA6) {Arabidopsis thaliana} [ 15239735 NP_200288.1 CDS forward ] SINGLE_SPLICE_VAR { CHROM_POS_START:22263860 CHROM_POS_END:22265117 } -=| MIDDLE_POINT:22264488 |=| CHROM_ID:5 |=| [( Arabidopsis_thaliana )] |=-	ROSC_FMLY_CSA1_166	Frag_vesc.EX680235.C+(1,712)|Frag_xxan.CO817081.C+(1,617)|Frag_vesc.EX678478.C+(1,568)|Frag_vesc.CX661057.C+(28,627)|Frag_vesc.CX661691.C+(1,591)|Frag_vesc.EX677509.C+(1,591)|Frag_vesc.CX661235.C+(28,628)|Frag_vesc.EX678010.C+(4,615)|Frag_vesc.CX661187.C+(1,632)|Frag_vesc.CX661797.C+(28,686)|Frag_vesc.CX661384.C+(28,701)|Frag_vesc.CX662152.C+(1,686)|Frag_vesc.CX662109.C+(1,692)|Frag_vesc.CX661791…	80
AT4G32260	ATP synthase family, contains Pfam profile: PF00430 ATP synthase B/B' CF(0) [ 15236722 NP_194953.1 CDS reverse ] SINGLE_SPLICE_VAR { CHROM_POS_START:15573865 CHROM_POS_END:15574592 } -=| MIDDLE_POINT:15574228 |=| CHROM_ID:4 |=| [( Arabidopsis_thaliana )] |=-	ROSC_FMLY_CSA1_167	Frag_vesc.EX680199.C+(1,624)|Frag_vesc.EX674637.C+(1,624)|Frag_vesc.EX658393.C+(1,504)|Frag_vesc.EX661835.C+(1,600)|Frag_vesc.EX662281.C+(1,597)|Frag_vesc.DY669920.C+(1,615)|Frag_vesc.DY673290.C+(1,624)|Frag_vesc.DY675329.C+(1,624)|Frag_vesc.EX667778.C+(1,624)|Frag_vesc.EX672384.C+(1,624)|Frag_vesc.EX672680.C+(1,624)|Frag_vesc.DY668895.C+(1,624)|Frag_vesc.EX678301.C+(91,624)|Frag_vesc.EX666243.C+…	16
AT4G23330	eukaryotic translation initiation factor-related, contains weak similarity to Swiss-Prot:Q9LD55 eukaryotic translation initiation factor 3 subunit 10 (eIF-3 theta) (Eukaryotic translation initiation factor 3 large subunit) (eIF3a) (p114) (Arabidopsis thaliana) [ 15236472 NP_194064.1 CDS forward ] SINGLE_SPLICE_VAR { CHROM_POS_START:12192146 CHROM_POS_END:12194620 } -=| MIDDLE_POINT:12193383 |=| C…	ROSC_FMLY_CSA1_168	Frag_vesc.EX680184.C+(1,255)|Frag_vesc.EX680097.C+(1,255)|Frag_vesc.EX676514.C+(1,255)	3
AT3G03150	expressed protein [ AT3G03150 18396458 NP_566194.1 CDS reverse ] SINGLE_SPLICE_VAR { CHROM_POS_START:727740 CHROM_POS_END:729364 } -=| MIDDLE_POINT:728552 |=| CHROM_ID:3 |=| [( Arabidopsis_thaliana )] |=-	ROSC_FMLY_CSA1_169	Frag_vesc.EX680173.C+(1,372)|Frag_xxan.CO817080.C+(1,372)|Frag_vesc.EX673437.C+(16,372)|Frag_vesc.EX678722.C+(16,372)|Frag_vesc.EX658456.C+(1,372)|Frag_vesc.EX660153.C+(1,372)|Frag_vesc.EX663234.C+(1,372)|Frag_vesc.EX668242.C+(1,372)|Frag_vesc.EX673745.C+(1,372)|Frag_vesc.EX675657.C+(1,372)|Frag_vesc.EX677489.C+(1,372)|Frag_vesc.EX677527.C+(1,372)|Frag_vesc.DV438671.C+(1,372)|Frag_vesc.EX677807.C…	17
AT5G47030	ATP synthase delta' chain, mitochondrial, identical to SP|Q96252 ATP synthase delta' chain, mitochondrial precursor (EC 3.6.3.14) {Arabidopsis thaliana} [ 15237998 NP_199514.1 CDS forward ] SINGLE_SPLICE_VAR { CHROM_POS_START:19107611 CHROM_POS_END:19109261 } -=| MIDDLE_POINT:19108436 |=| CHROM_ID:5 |=| [( Arabidopsis_thaliana )] |=-	ROSC_FMLY_CSA1_170	Frag_vesc.EX680171.C+(1,612)|Frag_vesc.DY675902.C+(1,612)|Frag_vesc.EX658202.C+(1,612)|Frag_vesc.EX662938.C+(1,612)|Frag_vesc.EX667609.C+(1,612)|Frag_vesc.EX671384.C+(1,612)|Frag_vesc.EX671495.C+(1,612)|Frag_vesc.EX679889.C+(1,612)|Frag_vesc.DY671457.C+(1,612)|Frag_vesc.EX672355.C+(115,612)|Frag_vesc.EX661745.C+(64,612)|Frag_vesc.EX679477.C+(160,516)|Frag_vesc.EX673160.C+(166,612)|Frag_vesc.EX661…	15
AT1G21500	expressed protein [ AT1G21500 18394996 NP_564142.1 CDS reverse ] SINGLE_SPLICE_VAR { CHROM_POS_START:7530036 CHROM_POS_END:7530943 } -=| MIDDLE_POINT:7530489 |=| CHROM_ID:1 |=| [( Arabidopsis_thaliana )] |=-	ROSC_FMLY_CSA1_171	Frag_vesc.EX680021.C+(1,375)|Frag_vesc.EX664856.C+(1,375)|Frag_vesc.EX661563.C+(1,375)|Frag_vesc.EX667844.C+(136,375)|Frag_vesc.EX672002.C+(136,375)	5
AT2G31090	expressed protein [ AT2G31090 18402553 NP_565714.1 CDS forward ] SINGLE_SPLICE_VAR { CHROM_POS_START:13263359 CHROM_POS_END:13263672 } -=| MIDDLE_POINT:13263515 |=| CHROM_ID:2 |=| [( Arabidopsis_thaliana )] |=-	ROSC_FMLY_CSA1_172	Frag_vesc.EX679956.C+(1,231)|Frag_vesc.EX662027.C+(1,230)	2
AT5G49210	expressed protein [ AT5G49210 30695616 NP_851158.1 CDS forward ] MULTIPLE_SPLICE_VAR { CHROM_POS_START:19967319 CHROM_POS_END:19968690 } -=| MIDDLE_POINT:19968004 |=| CHROM_ID:5 |=| [( Arabidopsis_thaliana )] |=-	ROSC_FMLY_CSA1_173	Frag_vesc.EX679914.C+(1,513)|Frag_vesc.EX669804.C+(1,513)|Frag_vesc.EX675875.C+(1,513)|Frag_vesc.EX678272.C+(1,513)|Frag_vesc.EX667907.C+(1,513)	5
AT2G20940	expressed protein [ AT2G20940 18399528 NP_565494.1 CDS reverse ] SINGLE_SPLICE_VAR { CHROM_POS_START:9009345 CHROM_POS_END:9009734 } -=| MIDDLE_POINT:9009539 |=| CHROM_ID:2 |=| [( Arabidopsis_thaliana )] |=-	ROSC_FMLY_CSA1_174	Frag_vesc.EX679899.C+(1,381)|Frag_vesc.EX675424.C+(1,381)	2
AT5G51720	expressed protein [ AT5G51720 18423312 NP_568764.1 CDS forward ] SINGLE_SPLICE_VAR { CHROM_POS_START:21026871 CHROM_POS_END:21027453 } -=| MIDDLE_POINT:21027162 |=| CHROM_ID:5 |=| [( Arabidopsis_thaliana )] |=-	ROSC_FMLY_CSA1_175	Frag_vesc.EX679780.C+(1,282)|Frag_xxan.CO817311.C+(1,282)|Frag_vesc.EX663865.C+(1,282)|Frag_vesc.EX676465.C+(1,282)|Frag_vesc.EX675307.C+(1,282)	5
AT5G03080	phosphatidic acid phosphatase-related / PAP2-related, contains Pfam profile PF01569: PAP2 superfamily [ 15242619 NP_195928.1 CDS forward ] SINGLE_SPLICE_VAR { CHROM_POS_START:721975 CHROM_POS_END:722655 } -=| MIDDLE_POINT:722315 |=| CHROM_ID:5 |=| [( Arabidopsis_thaliana )] |=-	ROSC_FMLY_CSA1_176	Frag_vesc.EX679699.C+(1,648)|Frag_vesc.EX658948.C+(1,462)|Frag_vesc.EX667016.C+(1,489)|Frag_vesc.EX677284.C+(1,648)|Frag_vesc.EX679209.C+(70,648)	5
AT4G34350	LytB family protein, contains Pfam profile: PF02401 LytB protein [ 18418433 NP_567965.1 CDS reverse ] SINGLE_SPLICE_VAR { CHROM_POS_START:16428685 CHROM_POS_END:16431042 } -=| MIDDLE_POINT:16429863 |=| CHROM_ID:4 |=| [( Arabidopsis_thaliana )] |=-	ROSC_FMLY_CSA1_177	Frag_vesc.EX679693.C+(1,756)|Frag_vesc.DY669305.C+(1,696)|Frag_vesc.EX657954.C+(1,756)|Frag_vesc.DY668331.C+(1,843)|Rosa_hybr.BQ106536.C+(310,759)|Frag_vesc.EX685053.C+(586,1329)|Frag_vesc.CX661162.C+(817,1379)|Frag_vesc.EX666052.C+(928,1379)|Frag_vesc.EX671194.C+(1015,1383)	9
AT1G65720	expressed protein [ AT1G65720 18408349 NP_564863.1 CDS reverse ] SINGLE_SPLICE_VAR { CHROM_POS_START:24444134 CHROM_POS_END:24444676 } -=| MIDDLE_POINT:24444405 |=| CHROM_ID:1 |=| [( Arabidopsis_thaliana )] |=-	ROSC_FMLY_CSA1_178	Frag_vesc.EX679677.C+(1,471)|Frag_vesc.EX678246.C+(31,471)|Frag_vesc.EX663463.C+(1,471)|Frag_vesc.EX674766.C+(1,471)|Frag_vesc.DY669523.C+(1,471)|Rosa_hybr.CF349773.C+(217,375)	6
AT5G65220	ribosomal protein L29 family protein, contains Pfam profile PF00831: ribosomal protein L29 [ 15238369 NP_201325.1 CDS forward ] SINGLE_SPLICE_VAR { CHROM_POS_START:26078527 CHROM_POS_END:26079732 } -=| MIDDLE_POINT:26079129 |=| CHROM_ID:5 |=| [( Arabidopsis_thaliana )] |=-	ROSC_FMLY_CSA1_179	Frag_vesc.EX679577.C+(1,513)|Frag_vesc.EX675042.C+(1,513)|Frag_vesc.EX658573.C+(1,513)|Frag_vesc.EX661221.C+(1,513)|Frag_vesc.EX663936.C+(1,513)|Frag_vesc.EX674558.C+(1,513)|Frag_vesc.EX676219.C+(1,513)|Frag_vesc.EX678055.C+(1,513)|Frag_vesc.EX678150.C+(1,513)|Frag_vesc.EX657477.C+(1,513)|Frag_vesc.EX657636.C+(88,513)	11
AT1G08380	expressed protein [ AT1G08380 18390888 NP_563815.1 CDS reverse ] SINGLE_SPLICE_VAR { CHROM_POS_START:2641001 CHROM_POS_END:2641736 } -=| MIDDLE_POINT:2641368 |=| CHROM_ID:1 |=| [( Arabidopsis_thaliana )] |=-	ROSC_FMLY_CSA1_180	Frag_vesc.EX679546.C+(1,423)|Frag_vesc.EX665576.C+(1,249)|Frag_vesc.EX658327.C+(1,423)|Frag_vesc.EX664052.C+(1,423)|Frag_vesc.EX677653.C+(1,423)|Frag_vesc.EX662040.C+(1,324)|Frag_vesc.DY667774.C+(40,384)|Frag_xxan.CO816828.C+(1,423)|Frag_vesc.DY669713.C+(1,423)|Frag_vesc.DY669989.C+(1,423)|Frag_vesc.EX658140.C+(1,423)|Frag_vesc.EX658474.C+(1,423)|Frag_vesc.EX659605.C+(1,423)|Frag_vesc.EX662369.C+…	30
AT1G07985	Expressed protein [ AT1G07985 42571397 NP_973789.1 CDS forward ] SINGLE_SPLICE_VAR { CHROM_POS_START:2475505 CHROM_POS_END:2475939 } -=| MIDDLE_POINT:2475722 |=| CHROM_ID:1 |=| [( Arabidopsis_thaliana )] |=-	ROSC_FMLY_CSA1_181	Frag_vesc.EX679526.C+(1,474)|Frag_vesc.EX677225.C+(1,474)|Frag_vesc.EX677129.C+(1,474)	3
AT5G16550	expressed protein [ AT5G16550 18418008 NP_568333.1 CDS forward ] SINGLE_SPLICE_VAR { CHROM_POS_START:5405529 CHROM_POS_END:5406644 } -=| MIDDLE_POINT:5406086 |=| CHROM_ID:5 |=| [( Arabidopsis_thaliana )] |=-	ROSC_FMLY_CSA1_182	Frag_vesc.EX679498.C+(1,478)|Rosa_chin.BI978177.C+(264,498)	2
AT2G47770	benzodiazepine receptor-related, contains weak similarity to Peripheral-type benzodiazepine receptor (PBR) (PKBS) (Mitochondrial benzodiazepine receptor) (Swiss-Prot:P30536) (Homo sapiens) [ 18407444 NP_566110.1 CDS forward ] SINGLE_SPLICE_VAR { CHROM_POS_START:19575771 CHROM_POS_END:19576361 } -=| MIDDLE_POINT:19576066 |=| CHROM_ID:2 |=| [( Arabidopsis_thaliana )] |=-	ROSC_FMLY_CSA1_183	Frag_vesc.EX679495.C+(1,549)|Frag_vesc.EX678189.C+(1,465)|Frag_vesc.EX676485.C+(22,549)|Frag_vesc.EX676174.C+(1,543)|Frag_vesc.EX667244.C+(1,549)|Frag_vesc.EX676196.C+(1,549)|Frag_vesc.EX676193.C+(4,549)|Frag_vesc.EX677701.C+(4,549)|Frag_vesc.EX662524.C+(1,549)|Frag_vesc.EX665008.C+(1,549)|Frag_vesc.EX674525.C+(1,549)|Frag_vesc.EX674818.C+(1,549)|Frag_vesc.EX675294.C+(1,549)|Frag_vesc.EX675422.C+…	25
AT5G62440	expressed protein [ AT5G62440 30697677 NP_201050.2 CDS reverse ] SINGLE_SPLICE_VAR { CHROM_POS_START:25089846 CHROM_POS_END:25091143 } -=| MIDDLE_POINT:25090494 |=| CHROM_ID:5 |=| [( Arabidopsis_thaliana )] |=-	ROSC_FMLY_CSA1_184	Frag_vesc.EX679426.C+(1,621)|Frag_vesc.EX661601.C+(1,621)|Frag_vesc.EX671073.C+(1,621)|Frag_vesc.EX661348.C+(1,621)|Frag_vesc.EX657064.C+(241,621)	5
AT2G32600	hydroxyproline-rich glycoprotein family protein, similar to SWISS-PROT:Q15428 [ 18403023 NP_565747.1 CDS reverse ] SINGLE_SPLICE_VAR { CHROM_POS_START:13840856 CHROM_POS_END:13842602 } -=| MIDDLE_POINT:13841729 |=| CHROM_ID:2 |=| [( Arabidopsis_thaliana )] |=-	ROSC_FMLY_CSA1_185	Frag_vesc.EX679317.C+(1,572)|Frag_vesc.EX663474.C+(121,738)	2
AT3G50685	expressed protein [ AT3G50685 18409161 NP_566937.1 CDS reverse ] SINGLE_SPLICE_VAR { CHROM_POS_START:18845253 CHROM_POS_END:18845729 } -=| MIDDLE_POINT:18845491 |=| CHROM_ID:3 |=| [( Arabidopsis_thaliana )] |=-	ROSC_FMLY_CSA1_186	Frag_vesc.EX679169.C+(1,495)|Frag_vesc.EX657519.C+(103,495)	2
AT2G38000	chaperone protein dnaJ-related, weak similarity to Chaperone protein dnaJ (Swiss-Prot:Q9ZFC5) (Methylovorus sp.) [ 15224422 NP_181336.1 CDS reverse ] SINGLE_SPLICE_VAR { CHROM_POS_START:15910393 CHROM_POS_END:15912354 } -=| MIDDLE_POINT:15911373 |=| CHROM_ID:2 |=| [( Arabidopsis_thaliana )] |=-	ROSC_FMLY_CSA1_187	Frag_vesc.EX679071.C+(1,785)|Frag_vesc.EX667650.C+(51,774)|Frag_vesc.EX687221.C+(535,1278)|Frag_vesc.EX682360.C+(901,1278)|Frag_vesc.DV440514.C+(967,1278)	5
AT2G07675	ribosomal protein S12 mitochondrial family protein [ 15226054 NP_178773.1 CDS forward ] SINGLE_SPLICE_VAR { CHROM_POS_START:3270407 CHROM_POS_END:3270784 } -=| MIDDLE_POINT:3270595 |=| CHROM_ID:2 |=| [( Arabidopsis_thaliana )] |=-	ROSC_FMLY_CSA1_188	Frag_vesc.EX679050.C+(1,262)|Frag_vesc.DY667598.C+(1,174)|Frag_vesc.CX661794.C+(1,192)|Frag_vesc.EX666956.C+(1,369)	4
AT3G54680	proteophosphoglycan-related, contains similarity to proteophosphoglycan (Leishmania major) gi|5420389|emb|CAB46680 [ 18410112 NP_567006.1 CDS forward ] SINGLE_SPLICE_VAR { CHROM_POS_START:20255546 CHROM_POS_END:20256667 } -=| MIDDLE_POINT:20256106 |=| CHROM_ID:3 |=| [( Arabidopsis_thaliana )] |=-	ROSC_FMLY_CSA1_189	Frag_vesc.EX679035.C+(1,459)|Frag_vesc.EX663750.C+(1,459)|Frag_vesc.DY667166.C+(1,459)	3
AT1G43710	serine decarboxylase, identical to serine decarboxylase (Arabidopsis thaliana) GI:15011302 [ 15218445 NP_175036.1 CDS reverse ] SINGLE_SPLICE_VAR { CHROM_POS_START:16488974 CHROM_POS_END:16490738 } -=| MIDDLE_POINT:16489856 |=| CHROM_ID:1 |=| [( Arabidopsis_thaliana )] |=-	ROSC_FMLY_CSA1_190	Frag_vesc.EX678870.C+(1,693)|Frag_vesc.DY670725.C+(1,504)|Frag_vesc.EX679529.C+(34,639)|Frag_vesc.EX677057.C+(1,693)|Frag_vesc.DY666794.C+(1,831)|Frag_vesc.DY667967.C+(436,1281)	6
AT1G11480	eukaryotic translation initiation factor-related, contains weak similarity to Swiss-Prot:P23588 eukaryotic translation initiation factor 4B (eIF-4B) (Homo sapiens) [ 18391283 NP_563891.1 CDS reverse ] SINGLE_SPLICE_VAR { CHROM_POS_START:3864368 CHROM_POS_END:3866750 } -=| MIDDLE_POINT:3865559 |=| CHROM_ID:1 |=| [( Arabidopsis_thaliana )] |=-	ROSC_FMLY_CSA1_191	Frag_vesc.EX678863.C+(1,501)|Frag_vesc.CX662032.C+(60,501)|Frag_vesc.EX660108.C+(64,501)	3
AT5G66680	dolichyl-diphosphooligosaccharide-protein glycosyltransferase 48kDa subunit family protein, similar to SP|Q05052 Dolichyl-diphosphooligosaccharide--protein glycosyltransferase 48 kDa subunit precursor (EC 2.4.1.119) (Oligosaccharyl transferase 48 kDa subunit) {Canis familiaris} [ 18425101 NP_569038.1 CDS reverse ] SINGLE_SPLICE_VAR { CHROM_POS_START:26635066 CHROM_POS_END:26637807 } -=| MIDDLE_PO…	ROSC_FMLY_CSA1_192	Frag_vesc.EX678653.C+(1,822)|Frag_vesc.CX661731.C+(1,270)|Frag_vesc.CX661507.C+(1,378)|Frag_vesc.EX670248.C+(1,507)|Frag_vesc.DY669355.C+(1,629)|Frag_vesc.EX659504.C+(10,731)|Frag_vesc.DY676151.C+(1,726)|Frag_vesc.EX678639.C+(31,940)|Frag_vesc.EX678650.C+(433,660)|Prun_pers.DW358180.C+(793,1267)|Prun_pers.DY651537.C+(859,1267)|Prun_pers.AM287869.C+(875,1267)|Prun_pers.DY650072.C+(911,1267)|Prun_p…	14	RosCOS 192	CATCACTCACTGGATCTTCTATATCA	CCCCAACTTTGTGGTGTCTT	0	740	0
AT4G00585	expressed protein [ AT4G00585 18411380 NP_567180.1 CDS reverse ] SINGLE_SPLICE_VAR { CHROM_POS_START:251157 CHROM_POS_END:252284 } -=| MIDDLE_POINT:251720 |=| CHROM_ID:4 |=| [( Arabidopsis_thaliana )] |=-	ROSC_FMLY_CSA1_193	Frag_vesc.EX678613.C+(1,258)|Frag_vesc.EX664922.C+(1,258)|Frag_vesc.EX661597.C+(1,258)|Frag_vesc.EX658176.C+(1,258)	4
AT3G27890	NADPH-dependent FMN reductase family protein, contains Pfam profile: PF03358 NADPH-dependent FMN reductase [ 15232856 NP_189427.1 CDS reverse ] SINGLE_SPLICE_VAR { CHROM_POS_START:10352044 CHROM_POS_END:10353175 } -=| MIDDLE_POINT:10352609 |=| CHROM_ID:3 |=| [( Arabidopsis_thaliana )] |=-	ROSC_FMLY_CSA1_194	Frag_vesc.EX678606.C+(1,558)|Frag_vesc.EX666807.C+(29,555)|Frag_vesc.EX656907.C+(29,555)	3
AT4G34700	complex 1 family protein / LVR family protein, contains Pfam PF05347: Complex 1 protein (LYR family) [ 18418498 NP_567970.1 CDS forward ] SINGLE_SPLICE_VAR { CHROM_POS_START:16556879 CHROM_POS_END:16558367 } -=| MIDDLE_POINT:16557623 |=| CHROM_ID:4 |=| [( Arabidopsis_thaliana )] |=-	ROSC_FMLY_CSA1_195	Frag_vesc.EX678575.C+(1,348)|Frag_vesc.DY674072.C+(40,348)|Frag_vesc.DV439903.C+(1,348)|Frag_vesc.EX664698.C+(7,348)|Frag_vesc.EX669420.C+(7,348)|Frag_vesc.EX670097.C+(7,348)|Frag_vesc.EX674056.C+(7,348)|Frag_vesc.DV438760.C+(1,348)|Frag_vesc.EX658600.C+(4,348)|Frag_vesc.DV440086.C+(1,348)|Frag_vesc.EX679033.C+(4,348)|Frag_vesc.EX680885.C+(7,348)|Frag_vesc.EX674274.C+(7,204)|Frag_vesc.EX664076.C+…	14
AT3G52300	ATP synthase D chain-related, contains weak similarity to ATP synthase D chain, mitochondrial (EC 3.6.3.14) (Swiss-Prot:P31399) (Rattus norvegicus) [ 15231176 NP_190798.1 CDS forward ] MULTIPLE_SPLICE_VAR { CHROM_POS_START:19407667 CHROM_POS_END:19409097 } -=| MIDDLE_POINT:19408382 |=| CHROM_ID:3 |=| [( Arabidopsis_thaliana )] |=-	ROSC_FMLY_CSA1_196	Frag_vesc.EX678526.C+(1,513)|Frag_vesc.EX660183.C+(16,513)|Frag_vesc.EX666230.C+(13,513)|Frag_vesc.DV440306.C+(1,513)|Frag_vesc.EX660161.C+(1,513)|Frag_vesc.EX665451.C+(1,513)|Frag_vesc.EX668589.C+(1,513)|Frag_vesc.EX668905.C+(1,513)|Frag_vesc.EX671232.C+(1,513)|Frag_vesc.EX671872.C+(1,513)|Frag_vesc.EX673614.C+(1,513)|Frag_vesc.EX678198.C+(1,513)|Frag_vesc.DV438228.C+(1,513)	13
AT5G65520	expressed protein [ AT5G65520 15238495 NP_201355.1 CDS reverse ] SINGLE_SPLICE_VAR { CHROM_POS_START:26207102 CHROM_POS_END:26207722 } -=| MIDDLE_POINT:26207412 |=| CHROM_ID:5 |=| [( Arabidopsis_thaliana )] |=-	ROSC_FMLY_CSA1_197	Frag_vesc.EX678522.C+(1,527)|Frag_vesc.DY670315.C+(1,600)	2
AT4G22160	expressed protein [ AT4G22160 18415853 NP_567646.1 CDS forward ] MULTIPLE_SPLICE_VAR { CHROM_POS_START:11733194 CHROM_POS_END:11733892 } -=| MIDDLE_POINT:11733543 |=| CHROM_ID:4 |=| [( Arabidopsis_thaliana )] |=-	ROSC_FMLY_CSA1_198	Frag_vesc.EX678517.C+(1,432)|Frag_vesc.EX672956.C+(33,432)	2
AT3G21360	expressed protein [ AT3G21360 15232542 NP_188773.1 CDS forward ] SINGLE_SPLICE_VAR { CHROM_POS_START:7522871 CHROM_POS_END:7524042 } -=| MIDDLE_POINT:7523456 |=| CHROM_ID:3 |=| [( Arabidopsis_thaliana )] |=-	ROSC_FMLY_CSA1_199	Frag_vesc.EX678500.C+(1,684)|Frag_vesc.DY673201.C+(1,588)|Frag_vesc.CX662215.C+(1,855)|Frag_vesc.CX661713.C+(1,771)|Frag_vesc.EX664293.C+(427,827)	5
AT4G28990	RNA-binding protein-related, contains weak similarity to Swiss-Prot:Q01844 RNA-binding protein EWS (EWS oncogene)(Ewing sarcoma breakpoint region 1 protein) (Homo sapiens) [ 15235521 NP_194628.1 CDS forward ] SINGLE_SPLICE_VAR { CHROM_POS_START:14291211 CHROM_POS_END:14293024 } -=| MIDDLE_POINT:14292117 |=| CHROM_ID:4 |=| [( Arabidopsis_thaliana )] |=-	ROSC_FMLY_CSA1_200	Frag_vesc.EX678493.C+(1,699)|Frag_vesc.CX661075.C+(1,507)|Frag_vesc.CX662068.C+(154,785)|Frag_vesc.EX674219.C+(370,1086)|Frag_vesc.EX659188.C+(427,974)	5
AT3G04880	DNA-damage-repair/toleration protein (DRT102), identical to DNA-damage-toleration protein DRT102 SP:Q05212 from (Arabidopsis thaliana) [ 18397039 NP_566241.1 CDS reverse ] SINGLE_SPLICE_VAR { CHROM_POS_START:1346437 CHROM_POS_END:1347369 } -=| MIDDLE_POINT:1346903 |=| CHROM_ID:3 |=| [( Arabidopsis_thaliana )] |=-	ROSC_FMLY_CSA1_201	Frag_vesc.EX678481.C+(1,789)|Frag_vesc.EX678211.C+(1,750)|Frag_vesc.EX662348.C+(1,795)|Frag_vesc.DY674814.C+(1,870)|Frag_vesc.EX680801.C+(187,900)|Frag_vesc.EX674824.C+(292,909)|Frag_vesc.EX671622.C+(292,909)|Frag_vesc.EX677438.C+(331,909)|Frag_vesc.EX680237.C+(442,909)|Frag_vesc.EX678582.C+(532,882)|Frag_vesc.EX685972.C+(640,909)	11
	no_hits_found	ROSC_FMLY_CSA1_202	Frag_vesc.EX678400.C+(1,177)|Frag_vesc.EX665213.C+(1,177)	2
AT4G32060	calcium-binding EF hand family protein, contains INTERPRO:IPR002048 calcium-binding EF-hand domain [ 15236653 NP_194934.1 CDS forward ] SINGLE_SPLICE_VAR { CHROM_POS_START:15501140 CHROM_POS_END:15503327 } -=| MIDDLE_POINT:15502233 |=| CHROM_ID:4 |=| [( Arabidopsis_thaliana )] |=-	ROSC_FMLY_CSA1_203	Frag_vesc.EX678297.C+(1,744)|Frag_vesc.EX678114.C+(1,474)|Frag_vesc.EX677813.C+(1,691)|Frag_vesc.EX679381.C+(367,609)	4
AT2G18910	hydroxyproline-rich glycoprotein family protein [ 18398882 NP_565443.1 CDS reverse ] SINGLE_SPLICE_VAR { CHROM_POS_START:8200098 CHROM_POS_END:8201213 } -=| MIDDLE_POINT:8200655 |=| CHROM_ID:2 |=| [( Arabidopsis_thaliana )] |=-	ROSC_FMLY_CSA1_204	Frag_vesc.EX678294.C+(1,414)|Frag_vesc.EX659484.C+(1,414)|Frag_vesc.EX666020.C+(1,414)|Frag_vesc.EX658313.C+(1,414)	4
AT5G08060	expressed protein, sigma factor F inhibitor spoIIAB, Bacillus megaterium, PIR:B48402 [ 15241510 NP_196423.1 CDS forward ] SINGLE_SPLICE_VAR { CHROM_POS_START:2580589 CHROM_POS_END:2580984 } -=| MIDDLE_POINT:2580786 |=| CHROM_ID:5 |=| [( Arabidopsis_thaliana )] |=-	ROSC_FMLY_CSA1_205	Frag_vesc.EX678184.C+(1,378)|Frag_vesc.EX669311.C+(19,378)|Frag_vesc.EX676025.C+(13,378)|Frag_vesc.EX675985.C+(1,378)|Frag_vesc.EX660365.C+(1,378)|Frag_vesc.EX664750.C+(1,378)|Frag_vesc.EX667982.C+(1,378)|Frag_vesc.EX672016.C+(1,378)|Frag_vesc.EX657460.C+(1,378)|Frag_vesc.EX679820.C+(13,378)|Frag_vesc.EX680486.C+(85,378)	11
AT4G31460	ribosomal protein L28 family protein, ribosomal protein YmL14 precursor, mitochondrial - Saccharomyces cerevisiae,PIR2:S50921 [ 15235960 NP_194874.1 CDS reverse ] SINGLE_SPLICE_VAR { CHROM_POS_START:15259779 CHROM_POS_END:15260853 } -=| MIDDLE_POINT:15260316 |=| CHROM_ID:4 |=| [( Arabidopsis_thaliana )] |=-	ROSC_FMLY_CSA1_206	Frag_vesc.EX678179.C+(1,507)|Frag_vesc.DY672312.C+(31,489)|Frag_vesc.EX662730.C+(31,507)|Malu_xdom.CO540806.C+(194,311)	4	RosCOS 206	AATTCGGCAATAACGTCAGC	TCCCTCCTGCCTTGTCTATG	0	438	0
AT1G76080	thioredoxin family protein, low similarity to thioredoxin (TRX) (Fasciola hepatica) GI:6687568 [ 15222954 NP_177735.1 CDS reverse ] SINGLE_SPLICE_VAR { CHROM_POS_START:28552957 CHROM_POS_END:28554242 } -=| MIDDLE_POINT:28553599 |=| CHROM_ID:1 |=| [( Arabidopsis_thaliana )] |=-	ROSC_FMLY_CSA1_207	Frag_vesc.EX678139.C+(1,777)|Frag_vesc.CX662239.C+(10,675)|Frag_vesc.DY669959.C+(1,669)|Frag_vesc.CX662076.C+(1,810)|Frag_vesc.EX660364.C+(292,794)|Frag_vesc.EX662983.C+(370,903)	6
AT5G67590	NADH-ubiquinone oxidoreductase-related, contains weak similarity to NADH-ubiquinone oxidoreductase 21 kDa subunit, mitochondrial precursor (EC 1.6.5.3) (EC 1.6.99.3) (Complex I-21KD) (CI-21KD). (Swiss-Prot:P25711) (Neurospora crassa) [ 15240784 NP_201560.1 CDS forward ] SINGLE_SPLICE_VAR { CHROM_POS_START:26975299 CHROM_POS_END:26976582 } -=| MIDDLE_POINT:26975940 |=| CHROM_ID:5 |=| [( Arabidopsi…	ROSC_FMLY_CSA1_208	Frag_vesc.EX678093.C+(1,417)|Frag_vesc.EX659409.C+(1,417)|Frag_vesc.EX666423.C+(1,417)|Frag_vesc.EX667675.C+(1,417)|Frag_vesc.EX675769.C+(1,417)|Frag_vesc.EX677504.C+(1,417)|Frag_vesc.EX658911.C+(1,417)	7
AT5G24020	septum site-determining protein (MIND), identical to MinD (Arabidopsis thaliana) GI:6759277 [ 15237874 NP_197790.1 CDS forward ] SINGLE_SPLICE_VAR { CHROM_POS_START:8116734 CHROM_POS_END:8117714 } -=| MIDDLE_POINT:8117224 |=| CHROM_ID:5 |=| [( Arabidopsis_thaliana )] |=-	ROSC_FMLY_CSA1_209	Frag_vesc.EX677834.C+(1,765)|Frag_vesc.EX679952.C+(50,768)|Frag_vesc.EX683275.C+(441,897)	3
AT2G20690	lumazine-binding family protein, SP|P50854 Riboflavin synthase alpha chain (EC 2.5.1.9) {Actinobacillus pleuropneumoniae} [ 18399445 NP_565482.1 CDS forward ] SINGLE_SPLICE_VAR { CHROM_POS_START:8930423 CHROM_POS_END:8931702 } -=| MIDDLE_POINT:8931062 |=| CHROM_ID:2 |=| [( Arabidopsis_thaliana )] |=-	ROSC_FMLY_CSA1_210	Frag_vesc.EX677677.C+(1,376)|Frag_vesc.EX682768.C+(178,384)	2
AT5G53310	myosin heavy chain-related, contains weak similarity to Myosin IB heavy chain (Swiss-Prot:P34092) (Dictyostelium discoideum) [ 18423496 NP_568789.1 CDS forward ] SINGLE_SPLICE_VAR { CHROM_POS_START:21651883 CHROM_POS_END:21653320 } -=| MIDDLE_POINT:21652601 |=| CHROM_ID:5 |=| [( Arabidopsis_thaliana )] |=-	ROSC_FMLY_CSA1_211	Frag_vesc.EX677650.C+(1,528)|Frag_vesc.EX670407.C+(1,312)	2
AT4G30010	expressed protein [ AT4G30010 15233805 NP_194730.1 CDS forward ] SINGLE_SPLICE_VAR { CHROM_POS_START:14672953 CHROM_POS_END:14673225 } -=| MIDDLE_POINT:14673089 |=| CHROM_ID:4 |=| [( Arabidopsis_thaliana )] |=-	ROSC_FMLY_CSA1_212	Frag_vesc.EX677606.C+(1,261)|Frag_vesc.EX664921.C+(37,261)|Frag_vesc.EX673427.C+(16,261)|Frag_vesc.EX677556.C+(1,261)|Frag_vesc.EX676852.C+(1,261)|Frag_vesc.DV439718.C+(1,261)|Frag_vesc.DV440251.C+(1,261)|Frag_vesc.EX663030.C+(1,261)|Frag_vesc.EX664736.C+(1,261)|Frag_vesc.EX666977.C+(1,261)|Frag_vesc.EX667102.C+(1,261)|Frag_vesc.EX668913.C+(1,261)|Frag_vesc.EX669807.C+(1,261)|Frag_vesc.EX671602.C…	21
AT3G12260	complex 1 family protein / LVR family protein, contains Pfam PF05347: Complex 1 protein (LYR family) [ 18399551 NP_566416.1 CDS reverse ] SINGLE_SPLICE_VAR { CHROM_POS_START:3909259 CHROM_POS_END:3910344 } -=| MIDDLE_POINT:3909801 |=| CHROM_ID:3 |=| [( Arabidopsis_thaliana )] |=-	ROSC_FMLY_CSA1_213	Frag_vesc.EX677554.C+(1,390)|Frag_vesc.EX659770.C+(1,390)|Frag_vesc.DV439310.C+(1,390)|Frag_vesc.DY673260.C+(1,390)|Frag_vesc.EX658324.C+(1,390)|Frag_vesc.EX664612.C+(1,390)|Frag_vesc.EX667056.C+(1,390)|Frag_vesc.DV438684.C+(1,390)	8
AT5G54750	transport protein particle (TRAPP) component Bet3, putative, similar to SP|P36149 Transport protein particle 22 kDa subunit (TRAPP 22 kDa subunit) {Saccharomyces cerevisiae} [ 15239731 NP_200286.1 CDS forward ] SINGLE_SPLICE_VAR { CHROM_POS_START:22259306 CHROM_POS_END:22260703 } -=| MIDDLE_POINT:22260004 |=| CHROM_ID:5 |=| [( Arabidopsis_thaliana )] |=-	ROSC_FMLY_CSA1_214	Frag_vesc.EX677517.C+(1,558)|Rosa_luci.EC589298.C+(1,176)|Rosa_chin.BI978783.C+(1,558)|Frag_vesc.EX677439.C+(1,558)|Frag_vesc.EX663543.C+(1,558)|Rosa_hybr.BQ105782.C+(181,558)	6
AT5G39600	expressed protein [ AT5G39600 15241817 NP_198776.1 CDS reverse ] SINGLE_SPLICE_VAR { CHROM_POS_START:15871416 CHROM_POS_END:15871999 } -=| MIDDLE_POINT:15871707 |=| CHROM_ID:5 |=| [( Arabidopsis_thaliana )] |=-	ROSC_FMLY_CSA1_215	Frag_vesc.EX677458.C+(1,381)|Frag_vesc.EX666141.C+(5,377)	2
AT2G21820	expressed protein [ AT2G21820 18399803 NP_565518.1 CDS reverse ] SINGLE_SPLICE_VAR { CHROM_POS_START:9310063 CHROM_POS_END:9310299 } -=| MIDDLE_POINT:9310181 |=| CHROM_ID:2 |=| [( Arabidopsis_thaliana )] |=-	ROSC_FMLY_CSA1_216	Frag_vesc.EX677411.C+(1,234)|Frag_vesc.EX674196.C+(1,185)	2
AT2G30330	GCN5L1 family protein, similar to GCN5-like protein 1 (RT14 protein) (Swiss-Prot:P78537) (Homo sapiens) [ 15227736 NP_180592.1 CDS reverse ] SINGLE_SPLICE_VAR { CHROM_POS_START:12936122 CHROM_POS_END:12936765 } -=| MIDDLE_POINT:12936443 |=| CHROM_ID:2 |=| [( Arabidopsis_thaliana )] |=-	ROSC_FMLY_CSA1_217	Frag_vesc.EX677150.C+(1,378)|Frag_vesc.EX661995.C+(96,378)	2
AT5G63480	expressed protein [ AT5G63480 18424713 NP_568973.1 CDS forward ] SINGLE_SPLICE_VAR { CHROM_POS_START:25434543 CHROM_POS_END:25435699 } -=| MIDDLE_POINT:25435121 |=| CHROM_ID:5 |=| [( Arabidopsis_thaliana )] |=-	ROSC_FMLY_CSA1_218	Frag_vesc.EX677138.C+(1,528)|Frag_vesc.EX680777.C+(37,528)|Frag_vesc.EX678187.C+(139,528)	3
AT4G33250	eukaryotic translation initiation factor 3 subunit 11 / eIF-3 p25 / eIF3k (TIF3K1), identical to Swiss-Prot:Q9SZA3 eukaryotic translation initiation factor 3 subunit 11 (eIF-3 p25) (eIF3k) (Arabidopsis thaliana) [ 15234123 NP_195051.1 CDS reverse ] SINGLE_SPLICE_VAR { CHROM_POS_START:16039070 CHROM_POS_END:16040621 } -=| MIDDLE_POINT:16039845 |=| CHROM_ID:4 |=| [( Arabidopsis_thaliana )] |=-	ROSC_FMLY_CSA1_219	Frag_vesc.EX677108.C+(1,675)|Frag_vesc.EX668236.C+(1,498)|Frag_vesc.EX658501.C+(1,675)|Frag_vesc.EX661463.C+(1,675)|Frag_vesc.EX662552.C+(1,675)|Frag_vesc.EX658057.C+(1,675)	6
AT1G26550	peptidyl-prolyl cis-trans isomerase PPIC-type family protein, similar to SP|Q9Y237 Peptidyl-prolyl cis-trans isomerase NIMA-interacting 4 (EC 5.2.1.8) (Rotamase Pin4) (PPIase Pin4) (Parvulin 14) {Homo sapiens} [ 18395946 NP_564250.1 CDS forward ] SINGLE_SPLICE_VAR { CHROM_POS_START:9171787 CHROM_POS_END:9172703 } -=| MIDDLE_POINT:9172245 |=| CHROM_ID:1 |=| [( Arabidopsis_thaliana )] |=-	ROSC_FMLY_CSA1_220	Frag_vesc.EX676816.C+(1,441)|Frag_vesc.EX667468.C+(1,441)|Frag_vesc.EX675505.C+(1,441)|Frag_vesc.EX659310.C+(1,441)|Frag_vesc.EX664532.C+(1,441)|Frag_vesc.EX675184.C+(1,441)|Frag_vesc.DY668260.C+(1,441)|Frag_xxan.CO817905.C+(67,441)|Frag_vesc.EX666256.C+(157,441)|Frag_vesc.EX674604.C+(226,441)	10
AT2G11890	expressed protein [ AT2G11890 18397064 NP_565353.1 CDS forward ] MULTIPLE_SPLICE_VAR { CHROM_POS_START:4810081 CHROM_POS_END:4810713 } -=| MIDDLE_POINT:4810397 |=| CHROM_ID:2 |=| [( Arabidopsis_thaliana )] |=-	ROSC_FMLY_CSA1_221	Frag_vesc.EX676787.C+(1,381)|Frag_vesc.EX657356.C+(1,381)|Frag_vesc.EX685918.C+(88,441)	3
AT5G47570	expressed protein [ AT5G47570 18422811 NP_568684.1 CDS reverse ] SINGLE_SPLICE_VAR { CHROM_POS_START:19310095 CHROM_POS_END:19311892 } -=| MIDDLE_POINT:19310993 |=| CHROM_ID:5 |=| [( Arabidopsis_thaliana )] |=-	ROSC_FMLY_CSA1_222	Frag_vesc.EX676727.C+(1,375)|Frag_vesc.CX662144.C+(46,375)|Frag_vesc.EX668548.C+(31,375)|Frag_vesc.EX657665.C+(25,375)|Frag_vesc.EX665869.C+(13,375)|Frag_vesc.EX664164.C+(7,375)|Frag_vesc.EX670010.C+(7,375)|Frag_vesc.EX661197.C+(7,375)|Frag_vesc.EX657160.C+(1,375)	9
AT1G51510	RNA-binding protein, putative, similar to RNA-binding protein 8 (Ribonucleoprotein RBM8) SP:Q9Y5S9 from (Homo sapiens), RNA-binding protein Y14 (Xenopus laevis) GI:11034807 [ 18403559 NP_564591.1 CDS reverse ] SINGLE_SPLICE_VAR { CHROM_POS_START:19106740 CHROM_POS_END:19108421 } -=| MIDDLE_POINT:19107580 |=| CHROM_ID:1 |=| [( Arabidopsis_thaliana )] |=-	ROSC_FMLY_CSA1_223	Frag_vesc.EX676672.C+(1,600)|Frag_vesc.EX659545.C+(1,600)|Frag_vesc.EX668864.C+(1,600)|Frag_vesc.DY669343.C+(1,600)	4
AT2G01770	integral membrane family protein, contains integral membrane protein domain, Pfam:PF01988 [ 15226346 NP_178286.1 CDS reverse ] SINGLE_SPLICE_VAR { CHROM_POS_START:334774 CHROM_POS_END:336424 } -=| MIDDLE_POINT:335599 |=| CHROM_ID:2 |=| [( Arabidopsis_thaliana )] |=-	ROSC_FMLY_CSA1_224	Frag_vesc.EX676661.C+(1,705)|Frag_vesc.EX661760.C+(1,705)	2
AT1G02870	expressed protein [ AT1G02870 18379024 NP_563668.1 CDS reverse ] SINGLE_SPLICE_VAR { CHROM_POS_START:637401 CHROM_POS_END:638603 } -=| MIDDLE_POINT:638002 |=| CHROM_ID:1 |=| [( Arabidopsis_thaliana )] |=-	ROSC_FMLY_CSA1_225	Frag_vesc.EX676421.C+(1,531)|Frag_vesc.EX670559.C+(10,216)|Frag_vesc.EX665661.C+(10,531)|Frag_vesc.EX660476.C+(10,531)	4
AT4G31560	expressed protein [ AT4G31560 15235993 NP_194884.1 CDS forward ] SINGLE_SPLICE_VAR { CHROM_POS_START:15295225 CHROM_POS_END:15296034 } -=| MIDDLE_POINT:15295629 |=| CHROM_ID:4 |=| [( Arabidopsis_thaliana )] |=-	ROSC_FMLY_CSA1_226	Frag_vesc.EX676414.C+(1,372)|Frag_vesc.EX662754.C+(1,372)	2
AT5G53330	expressed protein [ AT5G53330 18423499 NP_568790.1 CDS forward ] SINGLE_SPLICE_VAR { CHROM_POS_START:21656462 CHROM_POS_END:21657942 } -=| MIDDLE_POINT:21657202 |=| CHROM_ID:5 |=| [( Arabidopsis_thaliana )] |=-	ROSC_FMLY_CSA1_227	Frag_vesc.EX676312.C+(1,699)|Frag_vesc.EX675228.C+(1,699)|Frag_vesc.EX657331.C+(1,699)|Frag_vesc.EX661646.C+(1,699)|Frag_vesc.EX661814.C+(1,699)|Frag_vesc.DY672417.C+(1,699)|Frag_vesc.EX668712.C+(112,699)|Frag_vesc.DY675239.C+(230,411)	8
AT3G25545	expressed protein [ AT3G25545 18404561 NP_566770.1 CDS forward ] SINGLE_SPLICE_VAR { CHROM_POS_START:9278874 CHROM_POS_END:9279677 } -=| MIDDLE_POINT:9279275 |=| CHROM_ID:3 |=| [( Arabidopsis_thaliana )] |=-	ROSC_FMLY_CSA1_228	Frag_vesc.EX676192.C+(1,678)|Frag_vesc.EX660376.C+(113,678)	2
AT1G71780	expressed protein [ AT1G71780 18409911 NP_565024.1 CDS reverse ] SINGLE_SPLICE_VAR { CHROM_POS_START:26999068 CHROM_POS_END:27000300 } -=| MIDDLE_POINT:26999684 |=| CHROM_ID:1 |=| [( Arabidopsis_thaliana )] |=-	ROSC_FMLY_CSA1_229	Frag_vesc.EX676187.C+(1,555)|Frag_vesc.EX685805.C+(113,555)	2
AT2G46900	expressed protein, contains Pfam profile PF04910: Protein of unknown function, DUF654 [ 18407200 NP_566090.1 CDS forward ] SINGLE_SPLICE_VAR { CHROM_POS_START:19276747 CHROM_POS_END:19279056 } -=| MIDDLE_POINT:19277901 |=| CHROM_ID:2 |=| [( Arabidopsis_thaliana )] |=-	ROSC_FMLY_CSA1_230	Frag_vesc.EX676040.C+(1,825)|Frag_vesc.EX674799.C+(1,831)	2
AT1G14620	expressed protein [ AT1G14620 15223830 NP_172914.1 CDS reverse ] SINGLE_SPLICE_VAR { CHROM_POS_START:5014943 CHROM_POS_END:5016496 } -=| MIDDLE_POINT:5015719 |=| CHROM_ID:1 |=| [( Arabidopsis_thaliana )] |=-	ROSC_FMLY_CSA1_231	Frag_vesc.EX676035.C+(1,698)|Frag_vesc.EX679959.C+(49,630)|Frag_vesc.DY668400.C+(1,698)|Frag_vesc.EX676724.C+(49,702)	4
AT1G08370	hydroxyproline-rich glycoprotein family protein, contains proline-rich extensin domains, INTERPRO:IPR002965 [ 18390886 NP_563814.1 CDS forward ] SINGLE_SPLICE_VAR { CHROM_POS_START:2638352 CHROM_POS_END:2640364 } -=| MIDDLE_POINT:2639358 |=| CHROM_ID:1 |=| [( Arabidopsis_thaliana )] |=-	ROSC_FMLY_CSA1_232	Frag_vesc.EX675949.C+(1,867)|Frag_vesc.DV440489.C+(154,939)	2
AT5G45660	expressed protein [ AT5G45660 42573588 NP_974890.1 CDS forward ] SINGLE_SPLICE_VAR { CHROM_POS_START:18542330 CHROM_POS_END:18543953 } -=| MIDDLE_POINT:18543141 |=| CHROM_ID:5 |=| [( Arabidopsis_thaliana )] |=-	ROSC_FMLY_CSA1_233	Frag_vesc.EX675892.C+(1,489)|Frag_vesc.EX660926.C+(223,489)	2
AT4G34630	expressed protein [ AT4G34630 15236167 NP_195189.1 CDS reverse ] SINGLE_SPLICE_VAR { CHROM_POS_START:16537098 CHROM_POS_END:16537697 } -=| MIDDLE_POINT:16537397 |=| CHROM_ID:4 |=| [( Arabidopsis_thaliana )] |=-	ROSC_FMLY_CSA1_234	Frag_vesc.EX675834.C+(1,210)|Frag_vesc.EX666198.C+(1,210)|Frag_vesc.EX659766.C+(1,210)	3
AT2G32900	centromere/kinetochore protein, putative (ZW10), identical to centromere/kinetochore protein zw10 homolog SP:O48626 from (Arabidopsis thaliana) [ 30685491 NP_565757.2 CDS forward ] SINGLE_SPLICE_VAR { CHROM_POS_START:13960884 CHROM_POS_END:13964547 } -=| MIDDLE_POINT:13962715 |=| CHROM_ID:2 |=| [( Arabidopsis_thaliana )] |=-	ROSC_FMLY_CSA1_235	Frag_vesc.EX675765.C+(1,291)|Frag_vesc.EX669854.C+(1,291)|Frag_vesc.DY673338.C+(1,291)	3
AT4G15093	catalytic LigB subunit of aromatic ring-opening dioxygenase family, contains Pfam PF02900: Catalytic LigB subunit of aromatic ring-opening dioxygenase [ 18414376 NP_567456.1 CDS forward ] SINGLE_SPLICE_VAR { CHROM_POS_START:8618451 CHROM_POS_END:8619469 } -=| MIDDLE_POINT:8618960 |=| CHROM_ID:4 |=| [( Arabidopsis_thaliana )] |=-	ROSC_FMLY_CSA1_236	Frag_vesc.EX675759.C+(1,741)|Frag_xxan.CO817716.C+(157,741)	2
AT2G45640	sin3 associated polypeptide p18 family protein, similar to Sin3 associated polypeptide p18 (2HOR0202) (Swiss-Prot:O00422) (Homo sapiens) [ 18406846 NP_566050.1 CDS reverse ] SINGLE_SPLICE_VAR { CHROM_POS_START:18806955 CHROM_POS_END:18808397 } -=| MIDDLE_POINT:18807676 |=| CHROM_ID:2 |=| [( Arabidopsis_thaliana )] |=-	ROSC_FMLY_CSA1_237	Frag_vesc.EX675699.C+(1,465)|Frag_vesc.EX673596.C+(1,387)|Frag_vesc.EX683978.C+(81,210)|Rosa_chin.BI977359.C+(93,361)	4
AT1G53000	cytidylyltransferase family, contains Pfam profile: PF02348 cytidylyltransferase [ 30695393 NP_175708.2 CDS reverse ] SINGLE_SPLICE_VAR { CHROM_POS_START:19748998 CHROM_POS_END:19750801 } -=| MIDDLE_POINT:19749899 |=| CHROM_ID:1 |=| [( Arabidopsis_thaliana )] |=-	ROSC_FMLY_CSA1_238	Frag_vesc.EX675686.C+(1,819)|Frag_vesc.CX661696.C+(29,697)|Frag_vesc.EX679367.C+(37,769)	3
AT1G63970	2C-methyl-D-erythritol 2,4-cyclodiphosphate synthase, putative, similar to 2C-methyl-D-erythritol 2,4-cyclodiphosphate synthase GI:7621712 from (Catharanthus roseus) [ 30696936 NP_850971.1 CDS reverse ] MULTIPLE_SPLICE_VAR { CHROM_POS_START:23742586 CHROM_POS_END:23743999 } -=| MIDDLE_POINT:23743292 |=| CHROM_ID:1 |=| [( Arabidopsis_thaliana )] |=-	ROSC_FMLY_CSA1_239	Frag_vesc.EX675565.C+(1,699)|Frag_vesc.EX667971.C+(1,699)|Frag_vesc.EX660788.C+(1,699)|Frag_vesc.EX662457.C+(106,699)|Frag_vesc.EX687262.C+(142,699)|Frag_vesc.EX676160.C+(289,699)	6
AT1G65230	expressed protein [ AT1G65230 22330431 NP_176702.2 CDS forward ] SINGLE_SPLICE_VAR { CHROM_POS_START:24232830 CHROM_POS_END:24234427 } -=| MIDDLE_POINT:24233628 |=| CHROM_ID:1 |=| [( Arabidopsis_thaliana )] |=-	ROSC_FMLY_CSA1_240	Frag_vesc.EX675423.C+(1,578)|Frag_vesc.EX662385.C+(148,750)	2
AT4G15093	catalytic LigB subunit of aromatic ring-opening dioxygenase family, contains Pfam PF02900: Catalytic LigB subunit of aromatic ring-opening dioxygenase [ 18414376 NP_567456.1 CDS forward ] SINGLE_SPLICE_VAR { CHROM_POS_START:8618451 CHROM_POS_END:8619469 } -=| MIDDLE_POINT:8618960 |=| CHROM_ID:4 |=| [( Arabidopsis_thaliana )] |=-	ROSC_FMLY_CSA1_241	Frag_vesc.EX675420.C+(1,630)|Frag_vesc.EX668421.C+(1,723)|Frag_vesc.EX665825.C+(19,795)|Frag_vesc.CX661423.C+(235,804)	4
AT3G28700	expressed protein, contains Pfam PF02636: Uncharacterized ACR, COG1565 [ 42565270 NP_189511.2 CDS forward ] SINGLE_SPLICE_VAR { CHROM_POS_START:10760817 CHROM_POS_END:10763071 } -=| MIDDLE_POINT:10761944 |=| CHROM_ID:3 |=| [( Arabidopsis_thaliana )] |=-	ROSC_FMLY_CSA1_242	Frag_vesc.EX675414.C+(1,873)|Frag_vesc.DY667438.C+(1,759)	2
AT2G17350	expressed protein [ AT2G17350 18398390 NP_565413.1 CDS reverse ] SINGLE_SPLICE_VAR { CHROM_POS_START:7552785 CHROM_POS_END:7553230 } -=| MIDDLE_POINT:7553007 |=| CHROM_ID:2 |=| [( Arabidopsis_thaliana )] |=-	ROSC_FMLY_CSA1_243	Frag_vesc.EX675406.C+(1,351)|Frag_vesc.EX659768.C+(1,351)|Rosa_hybr.EC587352.C+(75,351)	3
AT1G62780	expressed protein [ AT1G62780 15221583 NP_176466.1 CDS reverse ] SINGLE_SPLICE_VAR { CHROM_POS_START:23253014 CHROM_POS_END:23254731 } -=| MIDDLE_POINT:23253872 |=| CHROM_ID:1 |=| [( Arabidopsis_thaliana )] |=-	ROSC_FMLY_CSA1_244	Frag_vesc.EX675338.C+(1,710)|Frag_vesc.EX668676.C+(1,710)|Frag_vesc.EX663179.C+(452,717)	3
AT1G03600	photosystem II family protein, similar to SP:P74367 {Synechocystis sp.} [ 18379115 NP_563687.1 CDS forward ] SINGLE_SPLICE_VAR { CHROM_POS_START:898915 CHROM_POS_END:899439 } -=| MIDDLE_POINT:899177 |=| CHROM_ID:1 |=| [( Arabidopsis_thaliana )] |=-	ROSC_FMLY_CSA1_245	Frag_vesc.EX674951.C+(1,519)|Frag_vesc.EX681040.C+(121,519)|Frag_vesc.EX663800.C+(121,519)|Frag_vesc.EX666437.C+(121,519)|Frag_vesc.EX675310.C+(121,519)|Frag_vesc.EX677350.C+(121,519)|Frag_vesc.EX677754.C+(121,519)|Frag_vesc.DY668104.C+(121,519)	8
AT5G62810	peroxisomal protein (PEX14), identical to PEX14 (Arabidopsis thaliana) GI:11094252 [ 30697742 NP_201087.3 CDS forward ] SINGLE_SPLICE_VAR { CHROM_POS_START:25237549 CHROM_POS_END:25240797 } -=| MIDDLE_POINT:25239173 |=| CHROM_ID:5 |=| [( Arabidopsis_thaliana )] |=-	ROSC_FMLY_CSA1_246	Frag_vesc.EX674929.C+(1,753)|Malu_xdom.CO900064.C+(475,570)|Frag_vesc.EX670464.C+(484,753)	3	RosCOS 246	GGTACAAAGAGGGGAGAAACC	CTTAGCTCTAGGTGCCAAGC	1	96	310	NO SNP
AT4G39880	ribosomal protein L23 family protein, contains Pfam profile PF00276: ribosomal protein L23 [ 15236061 NP_195698.1 CDS forward ] SINGLE_SPLICE_VAR { CHROM_POS_START:18504595 CHROM_POS_END:18505131 } -=| MIDDLE_POINT:18504863 |=| CHROM_ID:4 |=| [( Arabidopsis_thaliana )] |=-	ROSC_FMLY_CSA1_247	Frag_vesc.EX674918.C+(1,498)|Frag_vesc.EX668309.C+(10,498)|Frag_vesc.EX662687.C+(1,498)|Frag_vesc.EX658336.C+(1,498)	4
AT2G23670	expressed protein [ AT2G23670 18400342 NP_565556.1 CDS reverse ] SINGLE_SPLICE_VAR { CHROM_POS_START:10070387 CHROM_POS_END:10070890 } -=| MIDDLE_POINT:10070638 |=| CHROM_ID:2 |=| [( Arabidopsis_thaliana )] |=-	ROSC_FMLY_CSA1_248	Frag_vesc.EX674702.C+(1,408)|Frag_vesc.EX672598.C+(1,408)|Frag_vesc.EX672679.C+(1,408)|Frag_vesc.EX673722.C+(1,408)|Frag_vesc.EX674496.C+(1,408)|Frag_vesc.DY670487.C+(1,408)	6
AT3G24160	expressed protein, identical to cDNA putative type 1 membrane protein (PMP)GI:4206764 [ 15230073 NP_189058.1 CDS forward ] SINGLE_SPLICE_VAR { CHROM_POS_START:8726248 CHROM_POS_END:8729030 } -=| MIDDLE_POINT:8727639 |=| CHROM_ID:3 |=| [( Arabidopsis_thaliana )] |=-	ROSC_FMLY_CSA1_249	Frag_vesc.EX674694.C+(1,729)|Frag_vesc.DY674542.C+(32,696)|Frag_vesc.EX657989.C+(32,851)|Frag_vesc.DY670366.C+(241,1011)|Frag_xxan.CO817480.C+(796,1104)	5
AT5G51220	ubiquinol-cytochrome C chaperone family protein, contains Pfam PF03981: Ubiquinol-cytochrome C chaperone [ 30696021 NP_199935.2 CDS reverse ] SINGLE_SPLICE_VAR { CHROM_POS_START:20838631 CHROM_POS_END:20840351 } -=| MIDDLE_POINT:20839491 |=| CHROM_ID:5 |=| [( Arabidopsis_thaliana )] |=-	ROSC_FMLY_CSA1_250	Frag_vesc.EX674550.C+(1,627)|Frag_vesc.EX658637.C+(141,623)	2
AT5G01300	phosphatidylethanolamine-binding family protein, similar to cold-regulated protein (Hordeum vulgare subsp. vulgare) GI:10799810 [ 15240946 NP_195750.1 CDS reverse ] SINGLE_SPLICE_VAR { CHROM_POS_START:121642 CHROM_POS_END:122447 } -=| MIDDLE_POINT:122044 |=| CHROM_ID:5 |=| [( Arabidopsis_thaliana )] |=-	ROSC_FMLY_CSA1_251	Frag_vesc.EX674548.C+(1,489)|Frag_vesc.EX676530.C+(4,489)	2
AT5G07960	expressed protein, contains Pfam PF03669: Uncharacterised protein family (UPF0139) [ 15241477 NP_196413.1 CDS forward ] SINGLE_SPLICE_VAR { CHROM_POS_START:2542351 CHROM_POS_END:2543254 } -=| MIDDLE_POINT:2542802 |=| CHROM_ID:5 |=| [( Arabidopsis_thaliana )] |=-	ROSC_FMLY_CSA1_252	Frag_vesc.EX674544.C+(1,291)|Frag_vesc.EX670534.C+(19,290)|Frag_vesc.DY674648.C+(112,290)	3
AT5G65860	ankyrin repeat family protein, contains ankyrin repeats, Pfam:PF00023 [ 42568802 NP_201387.2 CDS reverse ] MULTIPLE_SPLICE_VAR { CHROM_POS_START:26364932 CHROM_POS_END:26365972 } -=| MIDDLE_POINT:26365452 |=| CHROM_ID:5 |=| [( Arabidopsis_thaliana )] |=-	ROSC_FMLY_CSA1_253	Frag_vesc.EX674522.C+(1,897)|Frag_vesc.CX661333.C+(1,741)	2
AT3G48380	expressed protein [ AT3G48380 22331688 NP_680114.1 CDS forward ] MULTIPLE_SPLICE_VAR { CHROM_POS_START:17927453 CHROM_POS_END:17931084 } -=| MIDDLE_POINT:17929268 |=| CHROM_ID:3 |=| [( Arabidopsis_thaliana )] |=-	ROSC_FMLY_CSA1_254	Frag_vesc.EX674491.C+(1,819)|Frag_vesc.DY674774.C+(64,695)	2
AT5G19910	SOH1 family protein, contains Pfam profile: PF05669 SOH1 [ 22326900 NP_197491.2 CDS reverse ] SINGLE_SPLICE_VAR { CHROM_POS_START:6731486 CHROM_POS_END:6732823 } -=| MIDDLE_POINT:6732154 |=| CHROM_ID:5 |=| [( Arabidopsis_thaliana )] |=-	ROSC_FMLY_CSA1_255	Frag_vesc.EX674468.C+(1,597)|Rosa_luci.EC588984.C+(46,300)|Frag_vesc.EX664298.C+(46,597)	3
AT5G67590	NADH-ubiquinone oxidoreductase-related, contains weak similarity to NADH-ubiquinone oxidoreductase 21 kDa subunit, mitochondrial precursor (EC 1.6.5.3) (EC 1.6.99.3) (Complex I-21KD) (CI-21KD). (Swiss-Prot:P25711) (Neurospora crassa) [ 15240784 NP_201560.1 CDS forward ] SINGLE_SPLICE_VAR { CHROM_POS_START:26975299 CHROM_POS_END:26976582 } -=| MIDDLE_POINT:26975940 |=| CHROM_ID:5 |=| [( Arabidopsi…	ROSC_FMLY_CSA1_256	Frag_vesc.EX674133.C+(1,378)|Rosa_hybr.BQ106532.C+(43,378)|Frag_vesc.EX661859.C+(43,378)|Frag_vesc.EX671510.C+(1,378)|Frag_vesc.EX673140.C+(1,378)|Frag_vesc.EX665652.C+(1,378)	6
AT1G79040	photosystem II 10 kDa polypeptide, identical to photosystem II 10 kDa polypeptide, chloroplast (precursor) SP:P27202 from (Arabidopsis thaliana) [ 15219268 NP_178025.1 CDS forward ] SINGLE_SPLICE_VAR { CHROM_POS_START:29740978 CHROM_POS_END:29741674 } -=| MIDDLE_POINT:29741326 |=| CHROM_ID:1 |=| [( Arabidopsis_thaliana )] |=-	ROSC_FMLY_CSA1_257	Frag_vesc.EX674046.C+(1,417)|Frag_vesc.EX670142.C+(1,198)|Frag_vesc.EX668461.C+(46,411)|Frag_vesc.EX669217.C+(55,417)|Frag_vesc.EX673309.C+(55,417)|Frag_xxan.CO816858.C+(1,417)|Frag_vesc.EX658268.C+(1,399)|Frag_vesc.EX673955.C+(7,417)|Frag_vesc.DY674956.C+(1,417)|Frag_vesc.EX658240.C+(1,417)|Frag_vesc.EX658691.C+(1,417)|Frag_vesc.EX668398.C+(1,417)|Frag_vesc.EX662006.C+(4,417)|Frag_vesc.EX663603.…	81
AT2G44050	6,7-dimethyl-8-ribityllumazine synthase / DMRL synthase / lumazine synthase / riboflavin synthase, identical to 6,7-dimethyl-8-ribityllumazine synthase, chloroplast (precursor) SP:O80575 from (Arabidopsis thaliana) [ 15224809 NP_181933.1 CDS forward ] SINGLE_SPLICE_VAR { CHROM_POS_START:18231380 CHROM_POS_END:18232993 } -=| MIDDLE_POINT:18232186 |=| CHROM_ID:2 |=| [( Arabidopsis_thaliana )] |=-	ROSC_FMLY_CSA1_258	Frag_vesc.EX674001.C+(1,438)|Frag_vesc.DY668023.C+(58,543)|Frag_vesc.EX661461.C+(58,543)|Frag_vesc.EX661429.C+(58,543)|Frag_vesc.EX682135.C+(328,543)	5
AT3G51050	FG-GAP repeat-containing protein [ AT3G51050 22331734 NP_190674.2 CDS forward ] SINGLE_SPLICE_VAR { CHROM_POS_START:18965004 CHROM_POS_END:18968679 } -=| MIDDLE_POINT:18966841 |=| CHROM_ID:3 |=| [( Arabidopsis_thaliana )] |=-	ROSC_FMLY_CSA1_259	Frag_vesc.EX673948.C+(1,744)|Frag_vesc.DY672428.C+(1,807)	2
AT5G10860	CBS domain-containing protein, contains Pfam profile PF00571: CBS domain [ 15238284 NP_196647.1 CDS reverse ] SINGLE_SPLICE_VAR { CHROM_POS_START:3429174 CHROM_POS_END:3430143 } -=| MIDDLE_POINT:3429658 |=| CHROM_ID:5 |=| [( Arabidopsis_thaliana )] |=-	ROSC_FMLY_CSA1_260	Frag_vesc.EX673938.C+(1,615)|Frag_xxan.CO817074.C+(1,297)|Rosa_chin.BI977934.C+(1,615)|Rosa_hybr.BQ103889.C+(1,264)|Rosa_hybr.BQ105155.C+(1,459)|Frag_vesc.EX662176.C+(55,615)|Frag_vesc.DV439334.C+(1,615)|Frag_vesc.EX668457.C+(1,615)|Frag_vesc.EX671840.C+(1,615)|Frag_vesc.EX667394.C+(1,615)|Frag_vesc.EX660756.C+(376,513)|Rosa_hybr.BQ105953.C+(418,615)|Frag_vesc.EX681903.C+(413,615)	13
AT2G23090	expressed protein [ AT2G23090 18400164 NP_565547.1 CDS reverse ] SINGLE_SPLICE_VAR { CHROM_POS_START:9836737 CHROM_POS_END:9837354 } -=| MIDDLE_POINT:9837045 |=| CHROM_ID:2 |=| [( Arabidopsis_thaliana )] |=-	ROSC_FMLY_CSA1_261	Frag_vesc.EX673741.C+(1,231)|Frag_vesc.DY674755.C+(1,231)|Frag_vesc.EX657691.C+(1,231)|Frag_vesc.EX659426.C+(1,231)|Frag_vesc.EX661009.C+(1,231)|Frag_vesc.EX661425.C+(1,231)|Frag_vesc.EX663081.C+(1,231)|Frag_vesc.EX663637.C+(1,231)|Frag_vesc.EX664964.C+(1,231)|Frag_vesc.EX665641.C+(1,231)|Frag_vesc.EX666634.C+(1,231)|Frag_vesc.EX667227.C+(1,231)|Frag_vesc.EX667460.C+(1,231)|Frag_vesc.EX669784.C+(…	20
AT5G01740	expressed protein, wound-inducible protein wun1 protein - Solanum tuberosum, PIR:JQ0398 [ 15241041 NP_195794.1 CDS forward ] SINGLE_SPLICE_VAR { CHROM_POS_START:280790 CHROM_POS_END:281278 } -=| MIDDLE_POINT:281034 |=| CHROM_ID:5 |=| [( Arabidopsis_thaliana )] |=-	ROSC_FMLY_CSA1_262	Frag_vesc.EX673634.C+(1,465)|Frag_vesc.DY670021.C+(67,465)	2
AT4G34730	ribosome-binding factor A family protein, contains PFam PF02033: Ribosome-binding factor A [ 30690114 NP_195199.2 CDS reverse ] SINGLE_SPLICE_VAR { CHROM_POS_START:16570024 CHROM_POS_END:16571279 } -=| MIDDLE_POINT:16570651 |=| CHROM_ID:4 |=| [( Arabidopsis_thaliana )] |=-	ROSC_FMLY_CSA1_263	Frag_vesc.EX673631.C+(1,497)|Frag_vesc.DY670864.C+(310,639)	2
AT1G45150	expressed protein [ AT1G45150 42562571 NP_175129.3 CDS reverse ] SINGLE_SPLICE_VAR { CHROM_POS_START:17080055 CHROM_POS_END:17084770 } -=| MIDDLE_POINT:17082412 |=| CHROM_ID:1 |=| [( Arabidopsis_thaliana )] |=-	ROSC_FMLY_CSA1_264	Frag_vesc.EX673341.C+(1,618)|Frag_vesc.EX661790.C+(112,614)	2
AT5G52220	expressed protein, [ AT5G52220 15242940 NP_200035.1 CDS reverse ] SINGLE_SPLICE_VAR { CHROM_POS_START:21224456 CHROM_POS_END:21224904 } -=| MIDDLE_POINT:21224680 |=| CHROM_ID:5 |=| [( Arabidopsis_thaliana )] |=-	ROSC_FMLY_CSA1_265	Frag_vesc.EX673293.C+(1,336)|Frag_vesc.EX671814.C+(10,336)	2
AT2G42110	expressed protein [ AT2G42110 15227505 NP_181741.1 CDS reverse ] SINGLE_SPLICE_VAR { CHROM_POS_START:17569312 CHROM_POS_END:17569810 } -=| MIDDLE_POINT:17569561 |=| CHROM_ID:2 |=| [( Arabidopsis_thaliana )] |=-	ROSC_FMLY_CSA1_266	Frag_vesc.EX673264.C+(1,432)|Frag_vesc.DV439884.C+(1,432)	2
AT4G39300	expressed protein [ AT4G39300 30692271 NP_849526.1 CDS forward ] MULTIPLE_SPLICE_VAR { CHROM_POS_START:18286829 CHROM_POS_END:18288150 } -=| MIDDLE_POINT:18287489 |=| CHROM_ID:4 |=| [( Arabidopsis_thaliana )] |=-	ROSC_FMLY_CSA1_267	Frag_vesc.EX673219.C+(1,275)|Frag_vesc.EX667963.C+(1,288)|Rosa_hybr.EC587280.C+(1,287)|Rosa_luci.EC588571.C+(1,275)|Frag_vesc.DV439417.C+(1,275)	5
AT2G48070	expressed protein [ AT2G48070 18407519 NP_566122.1 CDS forward ] MULTIPLE_SPLICE_VAR { CHROM_POS_START:19669933 CHROM_POS_END:19670843 } -=| MIDDLE_POINT:19670388 |=| CHROM_ID:2 |=| [( Arabidopsis_thaliana )] |=-	ROSC_FMLY_CSA1_268	Frag_vesc.EX673115.C+(1,498)|Frag_vesc.DY669298.C+(80,485)	2
AT3G26740	light responsive protein-related, similar to light regulated protein precursor SP:Q03200 (Oryza sativa) (Plant Mol. Biol. 22 (1), 165-170 (1993)), ccr protein GB:S52663 (Citrus X paradisi) (Plant Mol. Biol. 26 (1), 165-173 (1994)) [ 15231613 NP_189308.1 CDS forward ] SINGLE_SPLICE_VAR { CHROM_POS_START:9829105 CHROM_POS_END:9829698 } -=| MIDDLE_POINT:9829401 |=| CHROM_ID:3 |=| [( Arabidopsis_thal…	ROSC_FMLY_CSA1_269	Frag_vesc.EX673021.C+(1,417)|Frag_vesc.EX659234.C+(1,417)|Frag_vesc.EX667120.C+(1,417)|Frag_vesc.EX668942.C+(1,417)|Frag_vesc.DY667643.C+(1,417)	5
AT3G58610	ketol-acid reductoisomerase, identical to ketol-acid reductoisomerase, chloroplast precursor (EC 1.1.1.86) (Acetohydroxy-acid reductoisomerase) (Alpha-keto-beta-hydroxylacil reductoisomerase) (Swiss-Prot:Q05758) (Arabidopsis thaliana) [ 15231092 NP_191420.1 CDS forward ] SINGLE_SPLICE_VAR { CHROM_POS_START:21682538 CHROM_POS_END:21685616 } -=| MIDDLE_POINT:21684077 |=| CHROM_ID:3 |=| [( Arabidops…	ROSC_FMLY_CSA1_270	Frag_vesc.EX673004.C+(1,723)|Frag_vesc.EX671638.C+(1,772)|Frag_vesc.EX670486.C+(1,900)|Frag_vesc.EX680218.C+(4,772)|Frag_vesc.DY669287.C+(1,843)|Frag_vesc.EX667229.C+(1,900)|Frag_vesc.DY673774.C+(349,1043)|Frag_vesc.EX672713.C+(556,772)|Frag_xxan.CO817221.C+(661,1247)|Frag_vesc.EX687243.C+(856,1699)|Frag_vesc.EX665081.C+(922,1557)|Frag_vesc.EX672429.C+(1084,1761)|Frag_vesc.DV439305.C+(1120,1761)|…	26
AT4G21320	(2R)-phospho-3-sulfolactate synthase-related, contains weak similarity to Swiss-Prot:Q57703 (2R)-phospho-3-sulfolactate synthase (PSL synthase) (Methanococcus jannaschii) [ 30685384 NP_567623.2 CDS forward ] SINGLE_SPLICE_VAR { CHROM_POS_START:11340502 CHROM_POS_END:11341742 } -=| MIDDLE_POINT:11341122 |=| CHROM_ID:4 |=| [( Arabidopsis_thaliana )] |=-	ROSC_FMLY_CSA1_271	Frag_vesc.EX673001.C+(1,621)|Frag_vesc.EX670623.C+(1,417)|Frag_vesc.CX661066.C+(1,462)|Frag_vesc.CX661097.C+(4,579)|Frag_vesc.EX672957.C+(1,621)|Frag_vesc.EX672284.C+(1,786)|Frag_vesc.EX663404.C+(1,642)|Frag_vesc.EX665806.C+(1,678)|Frag_vesc.CX661720.C+(6,702)|Frag_vesc.EX670673.C+(1,717)|Frag_vesc.EX665616.C+(1,732)|Frag_vesc.CX662110.C+(1,780)|Frag_vesc.EX665453.C+(1,798)|Frag_vesc.CX661751.C+(…	28
AT2G21870	expressed protein [ AT2G21870 15227104 NP_179778.1 CDS reverse ] MULTIPLE_SPLICE_VAR { CHROM_POS_START:9327536 CHROM_POS_END:9329698 } -=| MIDDLE_POINT:9328617 |=| CHROM_ID:2 |=| [( Arabidopsis_thaliana )] |=-	ROSC_FMLY_CSA1_272	Frag_vesc.EX672997.C+(1,720)|Frag_vesc.DY670502.C+(1,564)|Frag_vesc.DY670114.C+(1,606)|Frag_vesc.EX672793.C+(1,720)|Frag_vesc.EX660549.C+(1,720)|Frag_vesc.DY675207.C+(331,720)	6
AT4G20150	expressed protein [ AT4G20150 18415447 NP_567596.1 CDS reverse ] SINGLE_SPLICE_VAR { CHROM_POS_START:10888539 CHROM_POS_END:10889510 } -=| MIDDLE_POINT:10889024 |=| CHROM_ID:4 |=| [( Arabidopsis_thaliana )] |=-	ROSC_FMLY_CSA1_273	Frag_vesc.EX672982.C+(1,237)|Rosa_luci.EC589494.C+(1,237)|Rosa_hybr.EC586115.C+(1,237)|Rosa_luci.EC589373.C+(1,234)|Rosa_luci.EC589087.C+(1,237)|Rosa_chin.BI978788.C+(1,237)|Frag_vesc.EX668543.C+(1,237)|Frag_vesc.EX672430.C+(1,237)|Frag_vesc.DV439386.C+(1,237)	9
AT1G76200	expressed protein [ AT1G76200 18411047 NP_565128.1 CDS forward ] SINGLE_SPLICE_VAR { CHROM_POS_START:28598245 CHROM_POS_END:28598874 } -=| MIDDLE_POINT:28598559 |=| CHROM_ID:1 |=| [( Arabidopsis_thaliana )] |=-	ROSC_FMLY_CSA1_274	Frag_vesc.EX672963.C+(1,207)|Frag_vesc.DV439837.C+(1,207)|Frag_vesc.DV439863.C+(1,207)|Frag_vesc.EX660457.C+(1,207)|Frag_vesc.EX662146.C+(1,207)|Frag_vesc.EX665886.C+(1,207)|Frag_vesc.EX666651.C+(1,207)|Frag_vesc.EX667216.C+(1,207)|Frag_vesc.EX668358.C+(1,207)|Frag_vesc.EX668378.C+(1,207)|Frag_vesc.EX668641.C+(1,207)|Frag_vesc.EX669674.C+(1,207)|Frag_vesc.EX671612.C+(1,207)|Frag_vesc.DV438348.C+(…	15
AT1G51650	ATP synthase epsilon chain, mitochondrial, identical to ATP synthase epsilon chain, mitochondrial SP:Q96253 from (Arabidopsis thaliana) [ 15217996 NP_175576.1 CDS forward ] SINGLE_SPLICE_VAR { CHROM_POS_START:19156348 CHROM_POS_END:19157309 } -=| MIDDLE_POINT:19156828 |=| CHROM_ID:1 |=| [( Arabidopsis_thaliana )] |=-	ROSC_FMLY_CSA1_275	Frag_vesc.EX672953.C+(1,207)|Frag_vesc.DY673615.C+(1,183)|Frag_vesc.EX663828.C+(1,207)|Frag_vesc.EX668307.C+(1,207)|Frag_vesc.DV439619.C+(1,207)	5
AT3G56910	expressed protein [ AT3G56910 15230153 NP_191250.1 CDS reverse ] SINGLE_SPLICE_VAR { CHROM_POS_START:21080537 CHROM_POS_END:21081236 } -=| MIDDLE_POINT:21080886 |=| CHROM_ID:3 |=| [( Arabidopsis_thaliana )] |=-	ROSC_FMLY_CSA1_276	Frag_vesc.EX672926.C+(1,384)|Frag_vesc.EX666239.C+(1,384)|Frag_vesc.EX670086.C+(1,384)|Frag_vesc.DY671172.C+(1,384)|Frag_vesc.EX674052.C+(10,384)|Frag_vesc.EX666220.C+(166,384)|Frag_vesc.EX678403.C+(166,384)	7
AT5G66005	similar to Unknown protein [Oryza sativa (japonica cultivar-group)] (GB:AAM22714.1) [ 79332590 NP_001032157.1 CDS reverse ] MULTIPLE_SPLICE_VAR { CHROM_POS_START:26415090 CHROM_POS_END:26416349 } -=| MIDDLE_POINT:26415719 |=| CHROM_ID:5 |=| [( Arabidopsis_thaliana )] |=-	ROSC_FMLY_CSA1_277	Frag_vesc.EX672839.C+(1,285)|Frag_vesc.EX680420.C+(34,525)	2
AT4G24730	calcineurin-like phosphoesterase family protein, contains Pfam profile: PF00149 calcineurin-like phosphoesterase [ 42573025 NP_974609.1 CDS reverse ] MULTIPLE_SPLICE_VAR { CHROM_POS_START:12752706 CHROM_POS_END:12753641 } -=| MIDDLE_POINT:12753173 |=| CHROM_ID:4 |=| [( Arabidopsis_thaliana )] |=-	ROSC_FMLY_CSA1_278	Frag_vesc.EX672823.C+(1,546)|Frag_vesc.EX672648.C+(349,546)	2
AT1G29070	ribosomal protein L34 family protein, similar to plastid ribosomal protein L34 precursor GB:AAF64157 GI:7578860 from (Spinacia oleracea) [ 15218810 NP_174202.1 CDS forward ] SINGLE_SPLICE_VAR { CHROM_POS_START:10149870 CHROM_POS_END:10151141 } -=| MIDDLE_POINT:10150505 |=| CHROM_ID:1 |=| [( Arabidopsis_thaliana )] |=-	ROSC_FMLY_CSA1_279	Frag_vesc.EX672763.C+(1,450)|Frag_vesc.EX664009.C+(4,450)|Frag_vesc.EX659149.C+(1,450)|Frag_vesc.EX671255.C+(1,450)|Frag_vesc.DY666738.C+(1,450)|Frag_vesc.EX672891.C+(25,450)|Frag_vesc.EX667159.C+(97,450)|Frag_vesc.EX680435.C+(121,450)	8
AT5G42150	expressed protein [ AT5G42150 15238304 NP_199030.1 CDS forward ] SINGLE_SPLICE_VAR { CHROM_POS_START:16863475 CHROM_POS_END:16865137 } -=| MIDDLE_POINT:16864306 |=| CHROM_ID:5 |=| [( Arabidopsis_thaliana )] |=-	ROSC_FMLY_CSA1_280	Frag_vesc.EX672707.C+(1,609)|Frag_vesc.EX685420.C+(67,789)	2
AT1G54140	transcription initiation factor IID (TFIID) 31 kDa subunit (TAFII-31) family protein, contains Pfam profile: PF02291 transcription initiation factor IID, 31kD subunit [ 15221048 NP_175816.1 CDS reverse ] SINGLE_SPLICE_VAR { CHROM_POS_START:20217743 CHROM_POS_END:20218536 } -=| MIDDLE_POINT:20218139 |=| CHROM_ID:1 |=| [( Arabidopsis_thaliana )] |=-	ROSC_FMLY_CSA1_281	Frag_vesc.EX672647.C+(1,522)|Frag_vesc.DY670655.C+(229,522)	2
AT2G30410	tubulin folding cofactor A (KIESEL), identical to cDNA tubulin folding cofactor A, GI:20514256, SP|O04350 Tubulin-specific chaperone A (Tubulin-folding cofactor A) (CFA) (TCP1-chaperonin cofactor A homolog) {Arabidopsis thaliana} [ 18402340 NP_565699.1 CDS forward ] SINGLE_SPLICE_VAR { CHROM_POS_START:12966889 CHROM_POS_END:12967629 } -=| MIDDLE_POINT:12967259 |=| CHROM_ID:2 |=| [( Arabidopsis_th…	ROSC_FMLY_CSA1_282	Frag_vesc.EX672574.C+(1,342)|Frag_vesc.EX662921.C+(1,342)|Frag_vesc.EX663518.C+(1,342)|Frag_vesc.DV439977.C+(1,342)	4
AT4G13720	inosine triphosphate pyrophosphatase, putative / HAM1 family protein, contains Pfam profile PF01725: Ham1 family [ 18414065 NP_567410.1 CDS reverse ] SINGLE_SPLICE_VAR { CHROM_POS_START:7967162 CHROM_POS_END:7968890 } -=| MIDDLE_POINT:7968026 |=| CHROM_ID:4 |=| [( Arabidopsis_thaliana )] |=-	ROSC_FMLY_CSA1_283	Frag_vesc.EX672473.C+(1,618)|Frag_vesc.DY671901.C+(1,618)	2
AT5G13190	expressed protein [ AT5G13190 18416986 NP_568286.1 CDS reverse ] SINGLE_SPLICE_VAR { CHROM_POS_START:4204990 CHROM_POS_END:4206208 } -=| MIDDLE_POINT:4205599 |=| CHROM_ID:5 |=| [( Arabidopsis_thaliana )] |=-	ROSC_FMLY_CSA1_284	Frag_vesc.EX672466.C+(1,390)|Frag_vesc.EX673336.C+(22,390)	2
AT4G21110	G10 family protein, contains Pfam profile: PF01125 G10 protein [ 15233517 NP_193843.1 CDS forward ] SINGLE_SPLICE_VAR { CHROM_POS_START:11267684 CHROM_POS_END:11268785 } -=| MIDDLE_POINT:11268234 |=| CHROM_ID:4 |=| [( Arabidopsis_thaliana )] |=-	ROSC_FMLY_CSA1_285	Frag_vesc.EX672329.C+(1,435)|Frag_xxan.CO817871.C+(1,114)|Rosa_hybr.EC588056.C+(1,435)|Frag_xxan.CO817537.C+(1,435)|Frag_vesc.DV439033.C+(1,435)	5
AT1G68660	expressed protein [ AT1G68660 18409086 NP_564937.1 CDS reverse ] SINGLE_SPLICE_VAR { CHROM_POS_START:25781721 CHROM_POS_END:25782746 } -=| MIDDLE_POINT:25782233 |=| CHROM_ID:1 |=| [( Arabidopsis_thaliana )] |=-	ROSC_FMLY_CSA1_286	Frag_vesc.EX672273.C+(1,468)|Frag_vesc.EX665372.C+(1,468)|Frag_vesc.EX666080.C+(1,468)|Frag_vesc.EX670613.C+(1,468)|Frag_vesc.DY669926.C+(1,468)|Rosa_hybr.BQ106608.C+(310,468)	6
AT3G09860	expressed protein [ AT3G09860 42563913 NP_187597.2 CDS forward ] SINGLE_SPLICE_VAR { CHROM_POS_START:3026145 CHROM_POS_END:3027005 } -=| MIDDLE_POINT:3026575 |=| CHROM_ID:3 |=| [( Arabidopsis_thaliana )] |=-	ROSC_FMLY_CSA1_287	Frag_vesc.EX672270.C+(1,297)|Frag_vesc.EX662428.C+(5,297)|Frag_vesc.EX658610.C+(4,297)|Frag_vesc.EX668171.C+(4,297)|Frag_vesc.DY675857.C+(4,297)	5
AT5G14710	expressed protein [ AT5G14710 15241480 NP_196975.1 CDS forward ] SINGLE_SPLICE_VAR { CHROM_POS_START:4746468 CHROM_POS_END:4747779 } -=| MIDDLE_POINT:4747123 |=| CHROM_ID:5 |=| [( Arabidopsis_thaliana )] |=-	ROSC_FMLY_CSA1_288	Frag_vesc.EX672210.C+(1,351)|Frag_vesc.EX687608.C+(58,357)	2
AT3G63410	chloroplast inner envelope membrane protein, putative (APG1), similar to SP|P23525 37 kDa inner envelope membrane protein, chloroplast precursor (E37) {Spinacia oleracea} [ 15229430 NP_191900.1 CDS reverse ] SINGLE_SPLICE_VAR { CHROM_POS_START:23426791 CHROM_POS_END:23427977 } -=| MIDDLE_POINT:23427384 |=| CHROM_ID:3 |=| [( Arabidopsis_thaliana )] |=-	ROSC_FMLY_CSA1_289	Frag_vesc.EX672192.C+(1,314)|Frag_vesc.EX659753.C+(1,558)|Frag_vesc.EX657384.C+(1,492)|Frag_vesc.DY675965.C+(1,648)|Frag_vesc.DY668519.C+(1,597)|Frag_vesc.DY668746.C+(1,711)|Frag_vesc.CX661749.C+(1,618)|Frag_vesc.CX661416.C+(1,708)|Frag_vesc.EX665132.C+(373,1026)	9
AT4G25080	magnesium-protoporphyrin O-methyltransferase, putative / magnesium-protoporphyrin IX methyltransferase, putative, similar to SP|Q55467 Magnesium-protoporphyrin O-methyltransferase (EC 2.1.1.1) (Magnesium-protoporphyrin IX methyltransferase) {Synechocystis sp.} [ 30686750 NP_849439.1 CDS forward ] MULTIPLE_SPLICE_VAR { CHROM_POS_START:12877025 CHROM_POS_END:12878138 } -=| MIDDLE_POINT:12877581 |=|…	ROSC_FMLY_CSA1_290	Frag_vesc.EX672191.C+(1,618)|Frag_vesc.EX670517.C+(1,516)|Frag_vesc.EX668448.C+(1,579)|Frag_vesc.EX668488.C+(1,657)|Frag_vesc.EX664410.C+(1,636)|Frag_vesc.EX667411.C+(1,636)|Frag_vesc.DY668903.C+(1,637)|Frag_vesc.DY670457.C+(1,642)|Frag_vesc.DY667257.C+(1,666)|Frag_vesc.CX661677.C+(98,552)|Frag_vesc.EX661972.C+(175,801)|Frag_vesc.EX658109.C+(175,801)|Frag_vesc.EX668800.C+(451,804)	13
AT1G55000	peptidoglycan-binding LysM domain-containing protein, contains Pfam profile PF01476: LysM domain [ 18405171 NP_564673.1 CDS forward ] MULTIPLE_SPLICE_VAR { CHROM_POS_START:20518429 CHROM_POS_END:20519833 } -=| MIDDLE_POINT:20519131 |=| CHROM_ID:1 |=| [( Arabidopsis_thaliana )] |=-	ROSC_FMLY_CSA1_291	Frag_vesc.EX672187.C+(1,445)|Frag_vesc.CX662079.C+(1,660)	2
AT4G37830	cytochrome c oxidase-related, contains weak similarity to cytochrome c oxidase polypeptide VIa-liver, mitochondrial precursor (EC 1.9.3.1) (Swiss-Prot:P10818) (Rattus norvegicus) [ 15235720 NP_195496.1 CDS reverse ] SINGLE_SPLICE_VAR { CHROM_POS_START:17787666 CHROM_POS_END:17788756 } -=| MIDDLE_POINT:17788211 |=| CHROM_ID:4 |=| [( Arabidopsis_thaliana )] |=-	ROSC_FMLY_CSA1_292	Frag_vesc.EX672186.C+(1,306)|Frag_vesc.EX661068.C+(16,306)|Frag_vesc.EX663629.C+(1,306)|Frag_vesc.DY670573.C+(1,306)|Frag_vesc.EX673592.C+(58,306)	5
AT1G61570	mitochondrial import inner membrane translocase (TIM13), identical to mitochondrial import inner membrane translocase subunit Tim13 (Arabidopsis thaliana) Swiss-Prot:Q9XH48 [ 18407241 NP_564780.1 CDS reverse ] SINGLE_SPLICE_VAR { CHROM_POS_START:22722562 CHROM_POS_END:22723138 } -=| MIDDLE_POINT:22722850 |=| CHROM_ID:1 |=| [( Arabidopsis_thaliana )] |=-	ROSC_FMLY_CSA1_293	Frag_vesc.EX671967.C+(1,246)|Frag_vesc.EX660830.C+(1,168)|Frag_vesc.EX662567.C+(1,246)|Frag_vesc.EX662438.C+(1,246)	4
AT4G16510	YbaK/prolyl-tRNA synthetase-related, contains weak hit to Pfam profile PF04073: YbaK/prolyl-tRNA synthetases associated domain [ 18414678 NP_567502.1 CDS forward ] SINGLE_SPLICE_VAR { CHROM_POS_START:9302839 CHROM_POS_END:9304892 } -=| MIDDLE_POINT:9303865 |=| CHROM_ID:4 |=| [( Arabidopsis_thaliana )] |=-	ROSC_FMLY_CSA1_294	Frag_vesc.EX671852.C+(1,657)|Frag_vesc.EX679165.C+(185,614)	2
AT2G46540	expressed protein [ AT2G46540 18407103 NP_566079.1 CDS reverse ] SINGLE_SPLICE_VAR { CHROM_POS_START:19117759 CHROM_POS_END:19118753 } -=| MIDDLE_POINT:19118256 |=| CHROM_ID:2 |=| [( Arabidopsis_thaliana )] |=-	ROSC_FMLY_CSA1_295	Frag_vesc.EX671617.C+(1,189)|Rosa_hybr.BQ106165.C+(1,189)|Rosa_hybr.BQ104052.C+(16,159)|Frag_vesc.DV439929.C+(1,189)|Frag_vesc.DV439197.C+(1,189)	5
AT1G73990	peptidase U7 family protein, similar to protease IV GB:AAA57008 from (Escherichia coli) [ 42563213 NP_565077.2 CDS forward ] SINGLE_SPLICE_VAR { CHROM_POS_START:27828126 CHROM_POS_END:27832468 } -=| MIDDLE_POINT:27830297 |=| CHROM_ID:1 |=| [( Arabidopsis_thaliana )] |=-	ROSC_FMLY_CSA1_296	Frag_vesc.EX671547.C+(1,284)|Frag_vesc.EX676006.C+(151,288)	2
AT5G40850	urophorphyrin III methylase (UPM1), identical to urophorphyrin III methylase (GI:1146165) (Arabidopsis thaliana) [ 15237505 NP_198901.1 CDS forward ] SINGLE_SPLICE_VAR { CHROM_POS_START:16384433 CHROM_POS_END:16385952 } -=| MIDDLE_POINT:16385192 |=| CHROM_ID:5 |=| [( Arabidopsis_thaliana )] |=-	ROSC_FMLY_CSA1_297	Frag_vesc.EX671490.C+(1,522)|Frag_vesc.EX670243.C+(169,522)|Frag_vesc.EX685719.C+(289,522)	3
AT3G46940	deoxyuridine 5'-triphosphate nucleotidohydrolase family, contains Pfam profile: PF00692 deoxyuridine 5'-triphosphate nucleotidohydrolase [ 15232681 NP_190278.1 CDS reverse ] SINGLE_SPLICE_VAR { CHROM_POS_START:17299352 CHROM_POS_END:17299852 } -=| MIDDLE_POINT:17299602 |=| CHROM_ID:3 |=| [( Arabidopsis_thaliana )] |=-	ROSC_FMLY_CSA1_298	Frag_vesc.EX671431.C+(1,480)|Frag_vesc.EX661279.C+(67,476)|Frag_vesc.EX660850.C+(67,476)	3
AT1G44920	expressed protein [ AT1G44920 18401414 NP_564492.1 CDS reverse ] SINGLE_SPLICE_VAR { CHROM_POS_START:16985669 CHROM_POS_END:16986848 } -=| MIDDLE_POINT:16986258 |=| CHROM_ID:1 |=| [( Arabidopsis_thaliana )] |=-	ROSC_FMLY_CSA1_299	Frag_vesc.EX671165.C+(1,282)|Frag_vesc.EX669166.C+(25,486)	2
AT1G73885	expressed protein [ AT1G73885 22330614 NP_683492.1 CDS forward ] SINGLE_SPLICE_VAR { CHROM_POS_START:27790525 CHROM_POS_END:27791369 } -=| MIDDLE_POINT:27790947 |=| CHROM_ID:1 |=| [( Arabidopsis_thaliana )] |=-	ROSC_FMLY_CSA1_300	Frag_vesc.EX671079.C+(1,570)|Frag_vesc.EX664267.C+(1,570)|Frag_vesc.DY675522.C+(1,570)	3
AT1G51610	cation efflux family protein / metal tolerance protein, putative (MTPc4), member of the cation diffusion facilitator (CDF) family, or cation efflux (CE) family, PMID:11500563 [ 18403602 NP_564594.1 CDS forward ] SINGLE_SPLICE_VAR { CHROM_POS_START:19140293 CHROM_POS_END:19143289 } -=| MIDDLE_POINT:19141791 |=| CHROM_ID:1 |=| [( Arabidopsis_thaliana )] |=-	ROSC_FMLY_CSA1_301	Frag_vesc.EX671058.C+(1,633)|Frag_vesc.DV439209.C+(481,1080)	2
AT2G30570	photosystem II reaction center W (PsbW) protein-related, similar to photosystem II reaction center W protein SP:Q41387 from (Spinacia oleracea) [ 15224531 NP_180615.1 CDS reverse ] MULTIPLE_SPLICE_VAR { CHROM_POS_START:13026403 CHROM_POS_END:13027130 } -=| MIDDLE_POINT:13026766 |=| CHROM_ID:2 |=| [( Arabidopsis_thaliana )] |=-	ROSC_FMLY_CSA1_302	Frag_vesc.EX670750.C+(1,408)|Rosa_hybr.EC586573.C+(43,348)|Frag_vesc.EX667307.C+(49,408)|Frag_vesc.EX667116.C+(43,408)|Frag_xxan.CO817312.C+(1,408)|Frag_xxan.CO817178.C+(1,408)|Frag_xxan.CO816658.C+(1,408)|Frag_vesc.DV439530.C+(1,408)|Frag_vesc.DY668513.C+(1,408)|Frag_vesc.DY672144.C+(1,408)|Frag_vesc.DY667782.C+(1,408)|Frag_vesc.DY670258.C+(1,408)|Frag_vesc.DY670630.C+(1,408)|Frag_vesc.EX657104.…	33
AT3G17670	ferredoxin-related, contains Pfam PF00515: TPR Domain [ 15229091 NP_188394.1 CDS forward ] SINGLE_SPLICE_VAR { CHROM_POS_START:6039646 CHROM_POS_END:6042018 } -=| MIDDLE_POINT:6040832 |=| CHROM_ID:3 |=| [( Arabidopsis_thaliana )] |=-	ROSC_FMLY_CSA1_303	Frag_vesc.EX670680.C+(1,354)|Rosa_hybr.EC586754.C+(20,354)|Frag_vesc.EX663385.C+(20,354)|Frag_vesc.EX660658.C+(20,354)	4
AT1G77710	expressed protein, similar to hypothetical protein GB:P34661 (Caenorhabditis elegans) [ 15217447 NP_177894.1 CDS forward ] SINGLE_SPLICE_VAR { CHROM_POS_START:29211644 CHROM_POS_END:29212789 } -=| MIDDLE_POINT:29212216 |=| CHROM_ID:1 |=| [( Arabidopsis_thaliana )] |=-	ROSC_FMLY_CSA1_304	Frag_vesc.EX670671.C+(1,264)|Rosa_hybr.BQ104058.C+(1,258)|Frag_vesc.EX662215.C+(1,258)|Frag_vesc.EX657350.C+(1,258)	4
AT1G47640	expressed protein, similar to seven transmembrane domain protein GI:3550427 from (Homo sapiens) [ 18401831 NP_564509.1 CDS reverse ] SINGLE_SPLICE_VAR { CHROM_POS_START:17520849 CHROM_POS_END:17522438 } -=| MIDDLE_POINT:17521643 |=| CHROM_ID:1 |=| [( Arabidopsis_thaliana )] |=-	ROSC_FMLY_CSA1_305	Frag_vesc.EX670560.C+(1,681)|Frag_vesc.EX668503.C+(1,663)|Frag_vesc.EX664483.C+(1,663)	3
AT2G20920	expressed protein [ AT2G20920 15226418 NP_179688.1 CDS forward ] SINGLE_SPLICE_VAR { CHROM_POS_START:9005809 CHROM_POS_END:9006870 } -=| MIDDLE_POINT:9006339 |=| CHROM_ID:2 |=| [( Arabidopsis_thaliana )] |=-	ROSC_FMLY_CSA1_306	Frag_vesc.EX670504.C+(1,705)|Frag_vesc.EX664185.C+(52,701)	2
AT3G23400	plastid-lipid associated protein PAP / fibrillin family protein, contains Pfam profile PF04755: PAP_fibrillin [ 18403751 NP_566728.1 CDS reverse ] SINGLE_SPLICE_VAR { CHROM_POS_START:8376643 CHROM_POS_END:8378232 } -=| MIDDLE_POINT:8377437 |=| CHROM_ID:3 |=| [( Arabidopsis_thaliana )] |=-	ROSC_FMLY_CSA1_307	Frag_vesc.EX670430.C+(1,624)|Frag_vesc.DY673537.C+(166,572)|Frag_vesc.EX665584.C+(166,756)	3
AT5G03370	acylphosphatase family, contains Pfam PF00708: Acylphosphatase [ 15242739 NP_195957.1 CDS reverse ] SINGLE_SPLICE_VAR { CHROM_POS_START:825797 CHROM_POS_END:827019 } -=| MIDDLE_POINT:826408 |=| CHROM_ID:5 |=| [( Arabidopsis_thaliana )] |=-	ROSC_FMLY_CSA1_308	Frag_vesc.EX670361.C+(1,276)|Frag_vesc.EX667036.C+(1,423)|Frag_vesc.EX665802.C+(1,423)|Frag_vesc.EX665597.C+(1,423)|Rosa_chin.BI977616.C+(107,423)|Frag_vesc.EX665507.C+(61,423)	6
AT5G20720	20 kDa chaperonin, chloroplast (CPN21) (CHCPN10) (CPN20), identical to chloroplast 20 kDa chaperonin, chloroplast precursor (Protein Cpn21), chloroplast protein Cpn10, chloroplast chaperonin 10 (Ch-CPN10), SP|O65282 from (Arabidopsis thaliana) [ 30687936 NP_851045.1 CDS forward ] MULTIPLE_SPLICE_VAR { CHROM_POS_START:7015017 CHROM_POS_END:7016356 } -=| MIDDLE_POINT:7015686 |=| CHROM_ID:5 |=| [( A…	ROSC_FMLY_CSA1_309	Frag_vesc.EX670280.C+(1,747)|Frag_vesc.DY669719.C+(1,723)|Frag_vesc.CX661308.C+(1,723)|Frag_vesc.DY669324.C+(1,747)|Frag_vesc.DY675237.C+(1,747)|Frag_vesc.CX661966.C+(1,747)|Frag_vesc.EX667548.C+(118,747)|Frag_vesc.EX675590.C+(73,747)|Frag_vesc.EX660648.C+(151,747)|Rosa_hybr.EC587709.C+(289,719)|Frag_vesc.EX688138.C+(298,747)|Rosa_hybr.BQ106148.C+(554,747)	12
AT5G11500	expressed protein, contains Pfam profile PF05670: Domain of unknown function (DUF814) [ 15239074 NP_196711.1 CDS forward ] SINGLE_SPLICE_VAR { CHROM_POS_START:3676748 CHROM_POS_END:3678947 } -=| MIDDLE_POINT:3677847 |=| CHROM_ID:5 |=| [( Arabidopsis_thaliana )] |=-	ROSC_FMLY_CSA1_310	Frag_vesc.EX670115.C+(1,645)|Frag_xxan.CO817011.C+(1,243)|Rosa_hybr.EC587801.C+(1,243)|Rosa_hybr.EC586860.C+(1,315)|Frag_vesc.EX662988.C+(1,645)|Frag_vesc.EX682217.C+(55,645)|Frag_vesc.EX684221.C+(163,645)|Rosa_hybr.BQ105640.C+(230,645)|Frag_vesc.EX684843.C+(304,645)	9
AT1G74470	geranylgeranyl reductase, identical to geranylgeranyl reductase GB:Y14044 (Arabidopsis thaliana) (involvement: chlorophyll, the tocopherol and the phylloquinone pathways Eur J Biochem 1998 Jan 15 [ 15221261 NP_177587.1 CDS forward ] SINGLE_SPLICE_VAR { CHROM_POS_START:27994909 CHROM_POS_END:27996506 } -=| MIDDLE_POINT:27995707 |=| CHROM_ID:1 |=| [( Arabidopsis_thaliana )] |=-	ROSC_FMLY_CSA1_311	Frag_vesc.EX670079.C+(1,762)|Frag_vesc.DY666711.C+(1,696)|Frag_vesc.DY667605.C+(1,699)|Frag_vesc.EX663987.C+(1,834)|Frag_vesc.DY667823.C+(1,864)|Frag_vesc.CX661447.C+(58,855)|Frag_vesc.DY671132.C+(34,861)|Frag_vesc.DY671548.C+(127,864)|Frag_vesc.CX661268.C+(466,1344)|Frag_vesc.CX662231.C+(688,1396)|Frag_vesc.EX680822.C+(829,1396)|Frag_vesc.EX656961.C+(829,1396)|Frag_vesc.EX674623.C+(868,1396)|Fra…	14
AT2G31490	expressed protein [ AT2G31490 18402682 NP_565726.1 CDS forward ] SINGLE_SPLICE_VAR { CHROM_POS_START:13419137 CHROM_POS_END:13420079 } -=| MIDDLE_POINT:13419608 |=| CHROM_ID:2 |=| [( Arabidopsis_thaliana )] |=-	ROSC_FMLY_CSA1_312	Frag_vesc.EX669857.C+(1,213)|Rosa_hybr.EC587844.C+(1,213)|Rosa_hybr.EC587197.C+(1,213)|Rosa_hybr.BQ105477.C+(1,213)|Frag_vesc.EX657969.C+(22,213)|Frag_vesc.DV440179.C+(1,213)|Frag_vesc.DV440284.C+(1,213)|Frag_vesc.EX668904.C+(1,213)|Frag_vesc.EX669667.C+(1,213)|Frag_vesc.DV438326.C+(1,213)	10
AT2G34470	similar to urease accessory protein G [Solanum tuberosum] (GB:CAC33002.1) [ 79324312 NP_001031481.1 CDS reverse ] MULTIPLE_SPLICE_VAR { CHROM_POS_START:14537979 CHROM_POS_END:14539490 } -=| MIDDLE_POINT:14538734 |=| CHROM_ID:2 |=| [( Arabidopsis_thaliana )] |=-	ROSC_FMLY_CSA1_313	Frag_vesc.EX669830.C+(1,747)|Frag_vesc.EX669829.C+(24,669)|Frag_vesc.DY668442.C+(24,747)|Frag_vesc.EX668375.C+(448,831)	4
AT2G45640	sin3 associated polypeptide p18 family protein, similar to Sin3 associated polypeptide p18 (2HOR0202) (Swiss-Prot:O00422) (Homo sapiens) [ 18406846 NP_566050.1 CDS reverse ] SINGLE_SPLICE_VAR { CHROM_POS_START:18806955 CHROM_POS_END:18808397 } -=| MIDDLE_POINT:18807676 |=| CHROM_ID:2 |=| [( Arabidopsis_thaliana )] |=-	ROSC_FMLY_CSA1_314	Frag_vesc.EX669828.C+(1,399)|Frag_vesc.EX667310.C+(32,395)|Frag_vesc.EX658958.C+(32,395)	3
AT4G16450	expressed protein [ AT4G16450 18414665 NP_567500.1 CDS forward ] SINGLE_SPLICE_VAR { CHROM_POS_START:9280154 CHROM_POS_END:9280563 } -=| MIDDLE_POINT:9280358 |=| CHROM_ID:4 |=| [( Arabidopsis_thaliana )] |=-	ROSC_FMLY_CSA1_315	Frag_vesc.EX669811.C+(1,300)|Malu_xdom.CO052431.C+(1,184)|Malu_xdom.DT040129.C+(1,300)|Malu_xdom.CN883781.C+(1,189)|Malu_xdom.CO902516.C+(1,300)|Malu_xdom.CN940580.C+(1,300)|Malu_xdom.CN884778.C+(1,300)|Prun_arme.CB818937.C+(1,300)|Prun_arme.CB818528.C+(1,300)|Malu_xdom.CN884342.C+(1,300)|Malu_xdom.CN883356.C+(1,300)|Malu_xdom.CO898584.C+(1,300)|Malu_xdom.CN860581.C+(1,264)|Malu_xdom.DT000356.C+(…	33	RosCOS 315	TACTTCCGTTTCGCCACCAT	CAGACCTCCGGTCACCATT	0	89	0
AT1G33265	expressed protein, contains Pfam profile PF03647: Uncharacterised protein family (UPF0136) [ 18398785 NP_564422.1 CDS forward ] SINGLE_SPLICE_VAR { CHROM_POS_START:12066642 CHROM_POS_END:12067800 } -=| MIDDLE_POINT:12067221 |=| CHROM_ID:1 |=| [( Arabidopsis_thaliana )] |=-	ROSC_FMLY_CSA1_316	Frag_vesc.EX669746.C+(1,411)|Frag_vesc.DV438201.C+(1,411)	2
AT3G12050	Aha1 domain-containing protein, contains Pfam PF05146: Aha1 domain [ 18399461 NP_566410.1 CDS forward ] MULTIPLE_SPLICE_VAR { CHROM_POS_START:3839295 CHROM_POS_END:3841309 } -=| MIDDLE_POINT:3840302 |=| CHROM_ID:3 |=| [( Arabidopsis_thaliana )] |=-	ROSC_FMLY_CSA1_317	Frag_vesc.EX669737.C+(1,708)|Frag_vesc.CX661117.C+(1,432)|Frag_vesc.CX661078.C+(1,453)|Frag_vesc.CX661496.C+(22,609)|Frag_vesc.CX661461.C+(1,603)|Frag_vesc.CX661395.C+(1,624)|Frag_vesc.CX661827.C+(1,618)|Frag_vesc.CX661776.C+(5,639)|Frag_vesc.EX666650.C+(1,696)|Frag_vesc.EX668691.C+(1,708)|Frag_vesc.CX662169.C+(1,786)|Frag_vesc.CX661365.C+(1,711)|Frag_vesc.CX661578.C+(1,756)|Frag_vesc.EX666314.C+…	22
AT4G03280	cytochrome B6-F complex iron-sulfur subunit, chloroplast / Rieske iron-sulfur protein / plastoquinol-plastocyanin reductase (petC), identical to gi:9843639 [ 15236275 NP_192237.1 CDS forward ] MULTIPLE_SPLICE_VAR { CHROM_POS_START:1440314 CHROM_POS_END:1441717 } -=| MIDDLE_POINT:1441015 |=| CHROM_ID:4 |=| [( Arabidopsis_thaliana )] |=-	ROSC_FMLY_CSA1_318	Frag_vesc.EX669621.C+(1,678)|Rosa_luci.EC589647.C+(1,678)|Rosa_hybr.CF349729.C+(1,541)|Frag_vesc.DY669022.C+(19,642)|Frag_vesc.DY672573.C+(1,642)|Frag_vesc.EX667293.C+(34,678)|Frag_vesc.EX668738.C+(19,678)|Frag_vesc.DY669861.C+(1,678)|Frag_vesc.DY670280.C+(1,678)|Frag_vesc.DY670750.C+(1,678)|Frag_vesc.DY674792.C+(1,678)|Frag_vesc.DV440539.C+(1,678)|Frag_vesc.EX682839.C+(34,678)|Frag_vesc.EX685091…	16
AT4G37300	expressed protein [ AT4G37300 15235514 NP_195447.1 CDS forward ] SINGLE_SPLICE_VAR { CHROM_POS_START:17554799 CHROM_POS_END:17555492 } -=| MIDDLE_POINT:17555145 |=| CHROM_ID:4 |=| [( Arabidopsis_thaliana )] |=-	ROSC_FMLY_CSA1_319	Frag_vesc.EX669085.C+(1,480)|Frag_vesc.EX659140.C+(1,480)|Frag_vesc.DY674179.C+(1,480)|Frag_vesc.EX665790.C+(1,480)|Frag_vesc.DY672952.C+(1,480)	5
AT1G77180	chromatin protein family, contains Pfam domain, PF02731: SKIP/SNW domain found in chromatin proteins [ 18411393 NP_565151.1 CDS reverse ] MULTIPLE_SPLICE_VAR { CHROM_POS_START:29004685 CHROM_POS_END:29006526 } -=| MIDDLE_POINT:29005605 |=| CHROM_ID:1 |=| [( Arabidopsis_thaliana )] |=-	ROSC_FMLY_CSA1_320	Frag_vesc.EX669059.C+(1,317)|Frag_vesc.EX662898.C+(217,558)	2
AT5G02120	thylakoid membrane one helix protein (OHP), identical to one helix protein GI:3283057 from (Arabidopsis thaliana) [ 15241685 NP_195832.1 CDS forward ] SINGLE_SPLICE_VAR { CHROM_POS_START:419141 CHROM_POS_END:419630 } -=| MIDDLE_POINT:419385 |=| CHROM_ID:5 |=| [( Arabidopsis_thaliana )] |=-	ROSC_FMLY_CSA1_321	Frag_vesc.EX668943.C+(1,347)|Frag_vesc.EX686003.C+(126,351)	2
AT1G05205	expressed protein [ AT1G05205 18390492 NP_563730.1 CDS reverse ] SINGLE_SPLICE_VAR { CHROM_POS_START:1509351 CHROM_POS_END:1510248 } -=| MIDDLE_POINT:1509799 |=| CHROM_ID:1 |=| [( Arabidopsis_thaliana )] |=-	ROSC_FMLY_CSA1_322	Frag_vesc.EX668939.C+(1,261)|Rosa_luci.EC588932.C+(1,261)	2
AT5G46420	16S rRNA processing protein RimM family, contains weak similarity to Swiss-Prot:O74933 UDP-N-acetylglucosamine pyrophosphorylase (Candida albicans) [ 42568351 NP_568663.2 CDS forward ] SINGLE_SPLICE_VAR { CHROM_POS_START:18847226 CHROM_POS_END:18850120 } -=| MIDDLE_POINT:18848673 |=| CHROM_ID:5 |=| [( Arabidopsis_thaliana )] |=-	ROSC_FMLY_CSA1_323	Frag_vesc.EX668597.C+(1,836)|Frag_vesc.DY668201.C+(595,1338)	2
AT5G63135	expressed protein [ AT5G63135 18424670 NP_568965.1 CDS reverse ] SINGLE_SPLICE_VAR { CHROM_POS_START:25342479 CHROM_POS_END:25343666 } -=| MIDDLE_POINT:25343072 |=| CHROM_ID:5 |=| [( Arabidopsis_thaliana )] |=-	ROSC_FMLY_CSA1_324	Frag_vesc.EX668329.C+(1,297)|Frag_vesc.EX686623.C+(208,293)	2
AT4G32690	2-on-2 hemoglobin (GLB3), identical to 2-on-2 hemoglobin (GLB3) GI:14165163 from (Arabidopsis thaliana) [ 18418064 NP_567901.1 CDS forward ] SINGLE_SPLICE_VAR { CHROM_POS_START:15765491 CHROM_POS_END:15766867 } -=| MIDDLE_POINT:15766179 |=| CHROM_ID:4 |=| [( Arabidopsis_thaliana )] |=-	ROSC_FMLY_CSA1_325	Frag_vesc.EX668326.C+(1,453)|Frag_vesc.EX675846.C+(4,453)|Frag_vesc.EX659929.C+(58,453)|Frag_vesc.EX670365.C+(13,453)|Frag_vesc.EX685446.C+(274,453)	5
AT4G02440	F-box family protein, to circadian clock coupling factor ZGT (GP|14210079) {Nicotiana tabacum} [ 15235367 NP_192153.1 CDS forward ] SINGLE_SPLICE_VAR { CHROM_POS_START:1072555 CHROM_POS_END:1073565 } -=| MIDDLE_POINT:1073060 |=| CHROM_ID:4 |=| [( Arabidopsis_thaliana )] |=-	ROSC_FMLY_CSA1_326	Frag_vesc.EX668288.C+(1,501)|Frag_vesc.EX658048.C+(1,687)|Frag_vesc.DY672919.C+(1,810)|Frag_vesc.DY669190.C+(1,675)|Frag_vesc.EX676222.C+(178,900)|Frag_vesc.EX687267.C+(379,900)|Frag_vesc.DY669677.C+(475,900)|Frag_vesc.EX682644.C+(739,900)	8
AT5G58220	expressed protein [ AT5G58220 15237138 NP_200630.1 CDS reverse ] MULTIPLE_SPLICE_VAR { CHROM_POS_START:23571772 CHROM_POS_END:23573087 } -=| MIDDLE_POINT:23572429 |=| CHROM_ID:5 |=| [( Arabidopsis_thaliana )] |=-	ROSC_FMLY_CSA1_327	Frag_vesc.EX668013.C+(1,842)|Frag_vesc.EX685447.C+(525,924)	2
AT2G03420	expressed protein [ AT2G03420 18395549 NP_565301.1 CDS reverse ] SINGLE_SPLICE_VAR { CHROM_POS_START:1035097 CHROM_POS_END:1035934 } -=| MIDDLE_POINT:1035515 |=| CHROM_ID:2 |=| [( Arabidopsis_thaliana )] |=-	ROSC_FMLY_CSA1_328	Frag_vesc.EX668006.C+(1,375)|Frag_xxan.CO818124.C+(1,375)|Frag_xxan.CO817534.C+(1,375)|Frag_vesc.DY672642.C+(1,375)|Frag_vesc.DY674833.C+(1,375)|Frag_vesc.DY675595.C+(1,375)|Frag_vesc.DY667649.C+(1,375)	7
AT1G25260	acidic ribosomal protein P0-related, contains similarity to 60S acidic ribosomal protein GI:5815233 from (Homo sapiens) [ 18395622 NP_564226.1 CDS reverse ] SINGLE_SPLICE_VAR { CHROM_POS_START:8854150 CHROM_POS_END:8855753 } -=| MIDDLE_POINT:8854951 |=| CHROM_ID:1 |=| [( Arabidopsis_thaliana )] |=-	ROSC_FMLY_CSA1_329	Frag_vesc.EX667920.C+(1,651)|Frag_vesc.EX662786.C+(1,608)|Frag_vesc.EX664149.C+(1,651)	3
AT1G66080	expressed protein [ AT1G66080 15218916 NP_176782.1 CDS reverse ] SINGLE_SPLICE_VAR { CHROM_POS_START:24604019 CHROM_POS_END:24604690 } -=| MIDDLE_POINT:24604354 |=| CHROM_ID:1 |=| [( Arabidopsis_thaliana )] |=-	ROSC_FMLY_CSA1_330	Frag_vesc.EX667818.C+(1,561)|Frag_vesc.EX667543.C+(7,561)|Frag_vesc.EX676386.C+(7,561)|Frag_vesc.DY671898.C+(10,561)|Frag_vesc.EX663022.C+(7,561)|Frag_vesc.EX660683.C+(106,561)|Frag_vesc.EX679961.C+(199,561)|Frag_vesc.EX667352.C+(331,561)	8
AT1G31910	GHMP kinase family protein, contains TIGRFAM profile TIGR01219: phosphomevalonate kinase [ 15222502 NP_174473.1 CDS forward ] SINGLE_SPLICE_VAR { CHROM_POS_START:11459030 CHROM_POS_END:11461629 } -=| MIDDLE_POINT:11460329 |=| CHROM_ID:1 |=| [( Arabidopsis_thaliana )] |=-	ROSC_FMLY_CSA1_331	Frag_vesc.EX667525.C+(1,846)|Frag_vesc.DY671197.C+(4,786)	2
AT4G39280	phenylalanyl-tRNA synthetase, putative / phenylalanine--tRNA ligase, putative, similar to SP|Q9Y285 Phenylalanyl-tRNA synthetase alpha chain (EC 6.1.1.20) (Phenylalanine- -tRNA ligase alpha chain) (PheRS) {Homo sapiens} [ 22329256 NP_195639.2 CDS reverse ] SINGLE_SPLICE_VAR { CHROM_POS_START:18281635 CHROM_POS_END:18284825 } -=| MIDDLE_POINT:18283230 |=| CHROM_ID:4 |=| [( Arabidopsis_thaliana )] …	ROSC_FMLY_CSA1_332	Frag_vesc.EX667479.C+(1,636)|Frag_vesc.EX667402.C+(1,501)	2
AT1G14345	expressed protein, contains one transmembrane domain [ 18394104 NP_563947.1 CDS forward ] SINGLE_SPLICE_VAR { CHROM_POS_START:4899171 CHROM_POS_END:4899761 } -=| MIDDLE_POINT:4899466 |=| CHROM_ID:1 |=| [( Arabidopsis_thaliana )] |=-	ROSC_FMLY_CSA1_333	Frag_vesc.EX667247.C+(1,456)|Frag_vesc.EX671400.C+(130,510)	2
AT3G55250	expressed protein, predicted pectate-lyase, Arabidopsis thaliana, PIR:T06728 [ 15233220 NP_191085.1 CDS forward ] SINGLE_SPLICE_VAR { CHROM_POS_START:20490279 CHROM_POS_END:20491301 } -=| MIDDLE_POINT:20490790 |=| CHROM_ID:3 |=| [( Arabidopsis_thaliana )] |=-	ROSC_FMLY_CSA1_334	Frag_vesc.EX667198.C+(1,693)|Frag_vesc.DY673096.C+(199,693)	2
AT5G47890	NADH-ubiquinone oxidoreductase B8 subunit, putative, similar to SP|O43678 NADH-ubiquinone oxidoreductase B8 subunit (EC 1.6.5.3) (EC 1.6.99.3) (Complex I-B8) (CI-B8) {Homo sapiens} [ 15238831 NP_199600.1 CDS forward ] SINGLE_SPLICE_VAR { CHROM_POS_START:19406032 CHROM_POS_END:19407635 } -=| MIDDLE_POINT:19406833 |=| CHROM_ID:5 |=| [( Arabidopsis_thaliana )] |=-	ROSC_FMLY_CSA1_335	Frag_vesc.EX667156.C+(1,279)|Frag_vesc.EX663469.C+(1,279)|Frag_vesc.EX659852.C+(1,279)|Frag_vesc.EX662641.C+(1,279)|Frag_vesc.DY671702.C+(1,279)	5
AT1G73820	Ssu72-like family protein, contains Pfam profile PF04722: Ssu72-like protein [ 15219558 NP_177523.1 CDS reverse ] SINGLE_SPLICE_VAR { CHROM_POS_START:27759401 CHROM_POS_END:27760819 } -=| MIDDLE_POINT:27760110 |=| CHROM_ID:1 |=| [( Arabidopsis_thaliana )] |=-	ROSC_FMLY_CSA1_336	Frag_vesc.EX667113.C+(1,574)|Rosa_chin.BI977539.C+(1,450)|Frag_vesc.EX679202.C+(34,579)	3
AT2G22370	expressed protein [ AT2G22370 18399951 NP_565534.1 CDS reverse ] SINGLE_SPLICE_VAR { CHROM_POS_START:9508099 CHROM_POS_END:9509158 } -=| MIDDLE_POINT:9508628 |=| CHROM_ID:2 |=| [( Arabidopsis_thaliana )] |=-	ROSC_FMLY_CSA1_337	Frag_vesc.EX666926.C+(1,646)|Rosa_luci.EC588102.C+(1,309)|Frag_vesc.EX681215.C+(93,651)|Frag_xxan.CO817017.C+(372,644)	4
AT4G39840	expressed protein [ AT4G39840 15236054 NP_195694.1 CDS forward ] SINGLE_SPLICE_VAR { CHROM_POS_START:18485262 CHROM_POS_END:18486617 } -=| MIDDLE_POINT:18485939 |=| CHROM_ID:4 |=| [( Arabidopsis_thaliana )] |=-	ROSC_FMLY_CSA1_338	Frag_vesc.EX666850.C+(1,234)|Frag_vesc.EX658936.C+(79,435)	2
AT3G08610	expressed protein [ AT3G08610 18398176 NP_566330.1 CDS reverse ] SINGLE_SPLICE_VAR { CHROM_POS_START:2616441 CHROM_POS_END:2616774 } -=| MIDDLE_POINT:2616607 |=| CHROM_ID:3 |=| [( Arabidopsis_thaliana )] |=-	ROSC_FMLY_CSA1_339	Frag_vesc.EX666836.C+(1,179)|Frag_vesc.DY669073.C+(1,179)|Frag_vesc.DV438710.C+(1,179)|Rosa_hybr.EC587791.C+(1,195)|Rosa_hybr.EC586750.C+(41,195)|Rosa_hybr.EC587227.C+(1,195)|Rosa_hybr.EC586059.C+(1,195)|Rosa_hybr.BQ104628.C+(1,195)|Rosa_luci.EC589272.C+(64,195)	9
AT1G80410	acetyltransferase-related, low similarity to acetyltransferase Tubedown-1 (Mus musculus) GI:8497318, N-TERMINAL ACETYLTRANSFERASE GB:P12945 from (Saccharomyces cerevisiae) [ 22330770 NP_178157.2 CDS reverse ] SINGLE_SPLICE_VAR { CHROM_POS_START:30232855 CHROM_POS_END:30239724 } -=| MIDDLE_POINT:30236289 |=| CHROM_ID:1 |=| [( Arabidopsis_thaliana )] |=-	ROSC_FMLY_CSA1_340	Frag_vesc.EX666774.C+(1,720)|Frag_vesc.DY671946.C+(52,603)|Frag_vesc.DY671774.C+(76,579)	3
AT2G26280	smr (Small MutS Related) domain-containing protein, weak similarity to PRLI-interacting factor N (Arabidopsis thaliana) GI:11139276 [ 15225276 NP_180196.1 CDS reverse ] SINGLE_SPLICE_VAR { CHROM_POS_START:11195221 CHROM_POS_END:11197657 } -=| MIDDLE_POINT:11196439 |=| CHROM_ID:2 |=| [( Arabidopsis_thaliana )] |=-	ROSC_FMLY_CSA1_341	Frag_vesc.EX666701.C+(1,621)|Frag_vesc.EX664656.C+(175,834)|Frag_vesc.EX677327.C+(375,669)|Frag_vesc.EX660875.C+(412,834)|Frag_vesc.EX662119.C+(439,834)|Frag_vesc.EX670658.C+(457,834)|Frag_vesc.EX657581.C+(541,834)|Frag_vesc.DY670205.C+(601,834)	8
AT1G31480	shoot gravitropism 2 (SGR2), Plant Cell 2002 Jan [ 22329893 NP_174433.2 CDS forward ] SINGLE_SPLICE_VAR { CHROM_POS_START:11266206 CHROM_POS_END:11271508 } -=| MIDDLE_POINT:11268857 |=| CHROM_ID:1 |=| [( Arabidopsis_thaliana )] |=-	ROSC_FMLY_CSA1_342	Frag_vesc.EX666501.C+(1,359)|Frag_vesc.EX659710.C+(183,359)|Frag_vesc.EX671373.C+(229,489)	3
AT5G60620	phospholipid/glycerol acyltransferase family protein, contains Pfam PF01553: Acyltransferase [ 18424377 NP_568925.1 CDS forward ] SINGLE_SPLICE_VAR { CHROM_POS_START:24384492 CHROM_POS_END:24386873 } -=| MIDDLE_POINT:24385682 |=| CHROM_ID:5 |=| [( Arabidopsis_thaliana )] |=-	ROSC_FMLY_CSA1_343	Frag_vesc.EX666474.C+(1,814)|Frag_vesc.EX678665.C+(43,927)|Frag_vesc.DY674311.C+(669,765)	3
AT5G46020	expressed protein [ AT5G46020 18422620 NP_568653.1 CDS reverse ] SINGLE_SPLICE_VAR { CHROM_POS_START:18680302 CHROM_POS_END:18681856 } -=| MIDDLE_POINT:18681079 |=| CHROM_ID:5 |=| [( Arabidopsis_thaliana )] |=-	ROSC_FMLY_CSA1_344	Frag_vesc.EX666053.C+(1,480)|Rosa_hybr.BQ105809.C+(1,357)|Rosa_hybr.BQ104906.C+(1,329)|Frag_vesc.EX658633.C+(1,480)|Frag_vesc.EX660270.C+(1,480)|Frag_vesc.EX658565.C+(1,480)|Frag_vesc.EX671310.C+(4,480)|Rosa_hybr.EC587590.C+(244,480)	8
AT3G24800	PRT1 protein (PRT1), E3, N-end rule ubiquitin ligase, contains two RING finger domain [ 15230192 NP_189124.1 CDS forward ] SINGLE_SPLICE_VAR { CHROM_POS_START:9055660 CHROM_POS_END:9057802 } -=| MIDDLE_POINT:9056731 |=| CHROM_ID:3 |=| [( Arabidopsis_thaliana )] |=-	ROSC_FMLY_CSA1_345	Frag_vesc.EX666008.C+(1,705)|Frag_vesc.DV440551.C+(286,705)	2
AT2G32520	dienelactone hydrolase family protein, low similarity to dienelactone hydrolase (Pseudomonas resinovorans) GI:13094163 [ 15225693 NP_180811.1 CDS reverse ] SINGLE_SPLICE_VAR { CHROM_POS_START:13812900 CHROM_POS_END:13814519 } -=| MIDDLE_POINT:13813709 |=| CHROM_ID:2 |=| [( Arabidopsis_thaliana )] |=-	ROSC_FMLY_CSA1_346	Frag_vesc.EX665816.C+(1,723)|Frag_vesc.EX658838.C+(49,708)	2
AT1G22140	expressed protein [ AT1G22140 18395077 NP_564158.1 CDS reverse ] MULTIPLE_SPLICE_VAR { CHROM_POS_START:7815147 CHROM_POS_END:7815566 } -=| MIDDLE_POINT:7815356 |=| CHROM_ID:1 |=| [( Arabidopsis_thaliana )] |=-	ROSC_FMLY_CSA1_347	Frag_vesc.EX665696.C+(1,192)|Frag_vesc.DY669519.C+(1,188)	2
AT5G11680	expressed protein, predicted proteins, Arabidopsis thaliana [ 15239148 NP_196729.1 CDS forward ] SINGLE_SPLICE_VAR { CHROM_POS_START:3759464 CHROM_POS_END:3760635 } -=| MIDDLE_POINT:3760049 |=| CHROM_ID:5 |=| [( Arabidopsis_thaliana )] |=-	ROSC_FMLY_CSA1_348	Frag_vesc.EX665572.C+(1,612)|Rosa_hybr.CF349511.C+(8,528)	2
AT4G33030	UDP-sulfoquinovose synthase / sulfite:UDP-glucose sulfotransferase / sulfolipid biosynthesis protein (SQD1), identical to gi:2736155 [ 15234041 NP_195029.1 CDS forward ] SINGLE_SPLICE_VAR { CHROM_POS_START:15936054 CHROM_POS_END:15937569 } -=| MIDDLE_POINT:15936811 |=| CHROM_ID:4 |=| [( Arabidopsis_thaliana )] |=-	ROSC_FMLY_CSA1_349	Frag_vesc.EX665496.C+(1,662)|Frag_vesc.EX682230.C+(283,663)	2
AT4G14870	expressed protein [ AT4G14870 18414331 NP_567446.1 CDS forward ] SINGLE_SPLICE_VAR { CHROM_POS_START:8517243 CHROM_POS_END:8517776 } -=| MIDDLE_POINT:8517509 |=| CHROM_ID:4 |=| [( Arabidopsis_thaliana )] |=-	ROSC_FMLY_CSA1_350	Frag_vesc.EX665471.C+(1,342)|Frag_vesc.CX661464.C+(163,342)	2
AT2G43540	expressed protein [ AT2G43540 18406272 NP_566001.1 CDS forward ] SINGLE_SPLICE_VAR { CHROM_POS_START:18079462 CHROM_POS_END:18079971 } -=| MIDDLE_POINT:18079716 |=| CHROM_ID:2 |=| [( Arabidopsis_thaliana )] |=-	ROSC_FMLY_CSA1_351	Frag_vesc.EX665456.C+(1,492)|Frag_vesc.EX661134.C+(4,492)|Frag_vesc.EX660993.C+(193,492)	3
AT2G33450	50S ribosomal protein L28, chloroplast (CL28) [ AT2G33450 18403278 NP_565765.1 CDS forward ] SINGLE_SPLICE_VAR { CHROM_POS_START:14180696 CHROM_POS_END:14181456 } -=| MIDDLE_POINT:14181076 |=| CHROM_ID:2 |=| [( Arabidopsis_thaliana )] |=-	ROSC_FMLY_CSA1_352	Frag_vesc.EX665292.C+(1,390)|Rosa_luci.EC589507.C+(22,282)|Frag_vesc.EX663767.C+(22,390)|Frag_vesc.EX658217.C+(22,390)	4
AT1G28540	expressed protein [ AT1G28540 18396829 NP_564312.1 CDS forward ] SINGLE_SPLICE_VAR { CHROM_POS_START:10035682 CHROM_POS_END:10035993 } -=| MIDDLE_POINT:10035837 |=| CHROM_ID:1 |=| [( Arabidopsis_thaliana )] |=-	ROSC_FMLY_CSA1_353	Frag_vesc.EX665272.C+(1,174)|Frag_vesc.EX661401.C+(90,225)|Frag_vesc.EX659002.C+(90,225)	3
AT1G29900	carbamoyl-phosphate synthase family protein, similar to carbamoylphosphate synthetase GI:6552726 from (Medicago sativa) [ 18397283 NP_564338.1 CDS forward ] SINGLE_SPLICE_VAR { CHROM_POS_START:10468148 CHROM_POS_END:10471960 } -=| MIDDLE_POINT:10470054 |=| CHROM_ID:1 |=| [( Arabidopsis_thaliana )] |=-	ROSC_FMLY_CSA1_354	Frag_vesc.EX665102.C+(1,834)|Frag_vesc.DY675367.C+(157,851)|Frag_vesc.EX682349.C+(532,861)|Frag_vesc.DV439071.C+(712,851)	4
AT5G64270	splicing factor, putative, similar to splicing factor 3B subunit 1 (Spliceosome associated protein 155) (SAP 155) (SF3b155) (Pre-mRNA splicing factor SF3b 155 kDa subunit) (146 kDa nuclear protein) SP:O57683 from (Xenopus laevis) [ 15237657 NP_201232.1 CDS forward ] SINGLE_SPLICE_VAR { CHROM_POS_START:25724135 CHROM_POS_END:25727944 } -=| MIDDLE_POINT:25726039 |=| CHROM_ID:5 |=| [( Arabidopsis_th…	ROSC_FMLY_CSA1_355	Frag_vesc.EX665079.C+(1,740)|Frag_vesc.EX682933.C+(46,771)|Frag_vesc.DV439156.C+(79,549)|Frag_vesc.DY669841.C+(229,770)	4
AT1G79390	expressed protein [ AT1G79390 18412355 NP_565207.1 CDS reverse ] SINGLE_SPLICE_VAR { CHROM_POS_START:29868358 CHROM_POS_END:29869169 } -=| MIDDLE_POINT:29868763 |=| CHROM_ID:1 |=| [( Arabidopsis_thaliana )] |=-	ROSC_FMLY_CSA1_356	Frag_vesc.EX664995.C+(1,354)|Frag_vesc.EX664939.C+(9,320)|Frag_vesc.EX658216.C+(9,320)	3
AT2G20930	expressed protein [ AT2G20930 18399520 NP_565493.1 CDS reverse ] SINGLE_SPLICE_VAR { CHROM_POS_START:9007871 CHROM_POS_END:9008737 } -=| MIDDLE_POINT:9008304 |=| CHROM_ID:2 |=| [( Arabidopsis_thaliana )] |=-	ROSC_FMLY_CSA1_357	Frag_vesc.EX664936.C+(1,420)|Frag_vesc.EX660189.C+(1,407)	2
AT1G64510	ribosomal protein S6 family protein, similar to plastid ribosomal protein S6 precursor GB:AAF64311 GI:7582401 from (Spinacia oleracea) [ 15217660 NP_176632.1 CDS reverse ] SINGLE_SPLICE_VAR { CHROM_POS_START:23958656 CHROM_POS_END:23959868 } -=| MIDDLE_POINT:23959262 |=| CHROM_ID:1 |=| [( Arabidopsis_thaliana )] |=-	ROSC_FMLY_CSA1_358	Frag_vesc.EX664927.C+(1,588)|Frag_xxan.CO817376.C+(1,438)|Frag_vesc.EX659341.C+(1,588)|Frag_vesc.DY667708.C+(1,588)|Frag_xxan.CO817847.C+(334,588)	5
AT3G02420	expressed protein [ AT3G02420 18396183 NP_566171.1 CDS reverse ] SINGLE_SPLICE_VAR { CHROM_POS_START:496186 CHROM_POS_END:498779 } -=| MIDDLE_POINT:497482 |=| CHROM_ID:3 |=| [( Arabidopsis_thaliana )] |=-	ROSC_FMLY_CSA1_359	Frag_vesc.EX664885.C+(1,693)|Frag_vesc.EX661554.C+(1,690)	2
AT4G17070	expressed protein [ AT4G17070 79476958 NP_567522.2 CDS reverse ] SINGLE_SPLICE_VAR { CHROM_POS_START:9595542 CHROM_POS_END:9598157 } -=| MIDDLE_POINT:9596849 |=| CHROM_ID:4 |=| [( Arabidopsis_thaliana )] |=-	ROSC_FMLY_CSA1_360	Frag_vesc.EX664673.C+(1,509)|Frag_vesc.EX657435.C+(142,771)	2
AT2G18040	peptidyl-prolyl cis-trans isomerase (PIN1) / cyclophilin / rotamase, identical to Chain A, Solution Structure Of Pin1at From Arabidopsis Thaliana GI:22218833 [ 15227956 NP_179395.1 CDS forward ] SINGLE_SPLICE_VAR { CHROM_POS_START:7849428 CHROM_POS_END:7850619 } -=| MIDDLE_POINT:7850023 |=| CHROM_ID:2 |=| [( Arabidopsis_thaliana )] |=-	ROSC_FMLY_CSA1_361	Frag_vesc.EX664658.C+(1,354)|Rosa_hybr.BQ105434.C+(13,309)|Frag_vesc.EX660681.C+(1,354)|Frag_vesc.EX664079.C+(1,354)|Frag_vesc.DY672089.C+(1,354)	5
AT4G35760	expressed protein [ AT4G35760 18419647 NP_567988.1 CDS reverse ] SINGLE_SPLICE_VAR { CHROM_POS_START:16942738 CHROM_POS_END:16944627 } -=| MIDDLE_POINT:16943682 |=| CHROM_ID:4 |=| [( Arabidopsis_thaliana )] |=-	ROSC_FMLY_CSA1_362	Frag_vesc.EX664455.C+(1,813)|Frag_vesc.DY668614.C+(77,651)	2
AT5G06360	ribosomal protein S8e family protein, contains Pfam profile PF01201: Ribosomal protein S8e [ 15240023 NP_196254.1 CDS forward ] SINGLE_SPLICE_VAR { CHROM_POS_START:1944836 CHROM_POS_END:1946513 } -=| MIDDLE_POINT:1945674 |=| CHROM_ID:5 |=| [( Arabidopsis_thaliana )] |=-	ROSC_FMLY_CSA1_363	Frag_vesc.EX664432.C+(1,647)|Frag_vesc.CX661871.C+(1,363)|Frag_vesc.DY668755.C+(1,647)|Frag_vesc.DY674767.C+(1,780)	4
AT1G75350	ribosomal protein L31 family protein, similar to SP:O46917 from (Guillardia theta) [ 18410833 NP_565109.1 CDS forward ] SINGLE_SPLICE_VAR { CHROM_POS_START:28275824 CHROM_POS_END:28276348 } -=| MIDDLE_POINT:28276086 |=| CHROM_ID:1 |=| [( Arabidopsis_thaliana )] |=-	ROSC_FMLY_CSA1_364	Frag_vesc.EX664360.C+(1,324)|Frag_vesc.EX657349.C+(109,378)|Frag_vesc.EX662046.C+(109,408)|Frag_vesc.EX658983.C+(112,378)	4
AT1G79260	expressed protein [ AT1G79260 18412314 NP_565204.1 CDS forward ] SINGLE_SPLICE_VAR { CHROM_POS_START:29818175 CHROM_POS_END:29818959 } -=| MIDDLE_POINT:29818567 |=| CHROM_ID:1 |=| [( Arabidopsis_thaliana )] |=-	ROSC_FMLY_CSA1_365	Frag_vesc.EX664056.C+(1,462)|Rosa_hybr.EC586998.C+(50,453)|Frag_vesc.EX661743.C+(28,455)	3
AT1G75690	chaperone protein dnaJ-related, contains Pfam PF00684 : DnaJ central domain (4 repeats) [ 15222330 NP_177698.1 CDS reverse ] SINGLE_SPLICE_VAR { CHROM_POS_START:28425934 CHROM_POS_END:28426831 } -=| MIDDLE_POINT:28426382 |=| CHROM_ID:1 |=| [( Arabidopsis_thaliana )] |=-	ROSC_FMLY_CSA1_366	Frag_vesc.EX664043.C+(1,459)|Frag_vesc.DY674962.C+(103,420)	2
AT5G37510	NADH-ubiquinone dehydrogenase, mitochondrial, putative, similar to NADH-ubiquinone oxidoreductase 75 kDa subunit, mitochondrial from Solanum tuberosum (SP|Q43644) [ 18421656 NP_568550.1 CDS forward ] MULTIPLE_SPLICE_VAR { CHROM_POS_START:14914720 CHROM_POS_END:14917677 } -=| MIDDLE_POINT:14916198 |=| CHROM_ID:5 |=| [( Arabidopsis_thaliana )] |=-	ROSC_FMLY_CSA1_367	Frag_vesc.EX664040.C+(1,843)|Prun_pers.DY647278.C+(124,665)|Prun_pers.BU041133.C+(388,1042)|Malu_xdom.CV084808.C+(409,1253)|Malu_xdom.CV793832.C+(472,1043)|Malu_xdom.DT001069.C+(628,1328)|Malu_xdom.EB152311.C+(709,1271)|Malu_xdom.CN917996.C+(709,1328)|Prun_pers.DY652339.C+(859,1042)|Malu_xdom.CN870947.C+(931,1340)|Malu_xdom.CN930527.C+(934,1421)|Prun_pers.BU040935.C+(946,1571)|Malu_xdom.EB114954.…	26	RosCOS 367	TCGAATTGATAGCCGAGGTC	TCAGCACCACGAATCATAGG	0	79	0
AT1G16080	expressed protein [ AT1G16080 18394322 NP_563991.1 CDS forward ] SINGLE_SPLICE_VAR { CHROM_POS_START:5514388 CHROM_POS_END:5515755 } -=| MIDDLE_POINT:5515071 |=| CHROM_ID:1 |=| [( Arabidopsis_thaliana )] |=-	ROSC_FMLY_CSA1_368	Frag_vesc.EX664029.C+(1,737)|Frag_vesc.EX658679.C+(105,696)|Frag_vesc.DY675669.C+(105,816)|Frag_vesc.DV438773.C+(661,815)	4
AT3G05870	zinc finger (C3HC4-type RING finger) family protein, contains Pfam profile: PF00097 zinc finger, C3HC4 type (RING finger) [ 15230061 NP_187238.1 CDS forward ] SINGLE_SPLICE_VAR { CHROM_POS_START:1754469 CHROM_POS_END:1754808 } -=| MIDDLE_POINT:1754638 |=| CHROM_ID:3 |=| [( Arabidopsis_thaliana )] |=-	ROSC_FMLY_CSA1_369	Frag_vesc.EX663782.C+(1,168)|Rosa_luci.EC589878.C+(4,143)|Frag_vesc.DY672313.C+(4,168)	3
AT1G27290	expressed protein [ AT1G27290 18396280 NP_564274.1 CDS forward ] SINGLE_SPLICE_VAR { CHROM_POS_START:9481775 CHROM_POS_END:9482563 } -=| MIDDLE_POINT:9482169 |=| CHROM_ID:1 |=| [( Arabidopsis_thaliana )] |=-	ROSC_FMLY_CSA1_370	Frag_vesc.EX663780.C+(1,456)|Frag_vesc.EX661654.C+(1,353)	2
AT5G42890	sterol carrier protein 2 (SCP-2) family protein, similar to sterol carrier protein-2 (Homo sapiens) GI:432973 [ 15239102 NP_199103.1 CDS reverse ] SINGLE_SPLICE_VAR { CHROM_POS_START:17211686 CHROM_POS_END:17213138 } -=| MIDDLE_POINT:17212412 |=| CHROM_ID:5 |=| [( Arabidopsis_thaliana )] |=-	ROSC_FMLY_CSA1_371	Frag_vesc.EX663730.C+(1,366)|Frag_vesc.EX657732.C+(1,195)|Frag_vesc.DV440340.C+(1,366)|Frag_vesc.DV438345.C+(25,366)	4
AT3G63430	expressed protein, similarity to predicted protein, Arabidopsis thaliana [ 15229432 NP_191902.1 CDS forward ] SINGLE_SPLICE_VAR { CHROM_POS_START:23431389 CHROM_POS_END:23433176 } -=| MIDDLE_POINT:23432282 |=| CHROM_ID:3 |=| [( Arabidopsis_thaliana )] |=-	ROSC_FMLY_CSA1_372	Frag_vesc.EX663722.C+(1,477)|Frag_vesc.EX671311.C+(220,912)	2
AT1G19140	expressed protein [ AT1G19140 42571541 NP_973861.1 CDS reverse ] MULTIPLE_SPLICE_VAR { CHROM_POS_START:6611017 CHROM_POS_END:6612405 } -=| MIDDLE_POINT:6611711 |=| CHROM_ID:1 |=| [( Arabidopsis_thaliana )] |=-	ROSC_FMLY_CSA1_373	Frag_vesc.EX663707.C+(1,392)|Frag_xxan.CO818152.C+(211,432)	2
AT2G31410	expressed protein [ AT2G31410 18402657 NP_565723.1 CDS reverse ] SINGLE_SPLICE_VAR { CHROM_POS_START:13399297 CHROM_POS_END:13399896 } -=| MIDDLE_POINT:13399596 |=| CHROM_ID:2 |=| [( Arabidopsis_thaliana )] |=-	ROSC_FMLY_CSA1_374	Frag_vesc.EX663656.C+(1,564)|Frag_vesc.EX660194.C+(10,563)|Frag_vesc.EX658507.C+(10,563)	3
AT3G42725	expressed protein [ AT3G42725 18407290 NP_566864.1 CDS reverse ] SINGLE_SPLICE_VAR { CHROM_POS_START:14854070 CHROM_POS_END:14854678 } -=| MIDDLE_POINT:14854374 |=| CHROM_ID:3 |=| [( Arabidopsis_thaliana )] |=-	ROSC_FMLY_CSA1_375	Frag_vesc.EX663613.C+(1,570)|Frag_vesc.EX657833.C+(16,570)|Rosa_hybr.EC586609.C+(1,594)	3
AT5G20070	MutT/nudix family protein, low similarity to SP|Q19427 NADH pyrophosphatase (EC 3.6.1.-) {Caenorhabditis elegans} [ 15241252 NP_197507.1 CDS forward ] SINGLE_SPLICE_VAR { CHROM_POS_START:6779895 CHROM_POS_END:6782310 } -=| MIDDLE_POINT:6781102 |=| CHROM_ID:5 |=| [( Arabidopsis_thaliana )] |=-	ROSC_FMLY_CSA1_376	Frag_vesc.EX663594.C+(1,829)|Rosa_hybr.BQ106713.C+(419,875)|Malu_xdom.CN873191.C+(548,1024)|Malu_xdom.CN874164.C+(562,1186)|Malu_xdom.CN861429.C+(604,817)|Malu_xdom.CN491395.C+(909,1256)	6	RosCOS 376	AAAACAGTCCCCAAGGAAGC	CCACATTCGAGGTACAAATCG	1	89	281	NO SNP
AT5G20180	ribosomal protein L36 family protein, contains Pfam profile: PF00444 ribosomal protein L36 [ 15241288 NP_197518.1 CDS forward ] MULTIPLE_SPLICE_VAR { CHROM_POS_START:6811314 CHROM_POS_END:6811912 } -=| MIDDLE_POINT:6811613 |=| CHROM_ID:5 |=| [( Arabidopsis_thaliana )] |=-	ROSC_FMLY_CSA1_377	Frag_vesc.EX663561.C+(1,312)|Frag_vesc.DV438699.C+(1,128)	2
AT1G48200	expressed protein [ AT1G48200 30694266 NP_175254.2 CDS reverse ] SINGLE_SPLICE_VAR { CHROM_POS_START:17800739 CHROM_POS_END:17801521 } -=| MIDDLE_POINT:17801130 |=| CHROM_ID:1 |=| [( Arabidopsis_thaliana )] |=-	ROSC_FMLY_CSA1_378	Frag_vesc.EX663477.C+(1,306)|Frag_vesc.EX658139.C+(1,306)	2
AT2G44520	UbiA prenyltransferase family protein, similar to SP|Q12887 Protoheme IX farnesyltransferase, mitochondrial precursor (EC 2.5.1.-) (Heme O synthase) {Homo sapiens}, SP|P21592 COX10 {Saccharomyces cerevisiae} [ 18406556 NP_566019.1 CDS forward ] SINGLE_SPLICE_VAR { CHROM_POS_START:18386736 CHROM_POS_END:18388807 } -=| MIDDLE_POINT:18387771 |=| CHROM_ID:2 |=| [( Arabidopsis_thaliana )] |=-	ROSC_FMLY_CSA1_379	Frag_vesc.EX663413.C+(1,695)|Frag_vesc.EX687707.C+(172,957)	2
AT1G16040	expressed protein, similar To Phosphatidylinositol-glycan biosynthesis, class F protein (PIG-F). (Mouse) (SP:O09101) (Mus musculus) [ 30684686 NP_173056.2 CDS forward ] SINGLE_SPLICE_VAR { CHROM_POS_START:5504741 CHROM_POS_END:5506450 } -=| MIDDLE_POINT:5505595 |=| CHROM_ID:1 |=| [( Arabidopsis_thaliana )] |=-	ROSC_FMLY_CSA1_380	Frag_vesc.EX663260.C+(1,660)|Frag_vesc.EX663965.C+(40,660)|Frag_xxan.CO816987.C+(40,660)	3
AT2G20390	expressed protein [ AT2G20390 18399337 NP_565470.1 CDS reverse ] SINGLE_SPLICE_VAR { CHROM_POS_START:8803556 CHROM_POS_END:8805223 } -=| MIDDLE_POINT:8804389 |=| CHROM_ID:2 |=| [( Arabidopsis_thaliana )] |=-	ROSC_FMLY_CSA1_381	Frag_vesc.EX662949.C+(1,579)|Frag_vesc.EX659804.C+(1,579)	2
AT5G02440	expressed protein [ AT5G02440 15241820 NP_195864.1 CDS forward ] SINGLE_SPLICE_VAR { CHROM_POS_START:531064 CHROM_POS_END:532723 } -=| MIDDLE_POINT:531893 |=| CHROM_ID:5 |=| [( Arabidopsis_thaliana )] |=-	ROSC_FMLY_CSA1_382	Frag_vesc.EX662887.C+(1,468)|Frag_vesc.EX658623.C+(1,269)	2
AT2G13360	serine-glyoxylate aminotransferase-related, similar to serine-glyoxylate aminotransferase (GI:21535798)(Methylobacterium dichloromethanicum [ 15225026 NP_178969.1 CDS reverse ] MULTIPLE_SPLICE_VAR { CHROM_POS_START:5546499 CHROM_POS_END:5547984 } -=| MIDDLE_POINT:5547241 |=| CHROM_ID:2 |=| [( Arabidopsis_thaliana )] |=-	ROSC_FMLY_CSA1_383	Frag_vesc.EX662859.C+(1,708)|Frag_vesc.DY668828.C+(1,252)|Frag_vesc.DY673815.C+(1,660)|Frag_vesc.DY667189.C+(1,693)|Frag_vesc.DY674778.C+(1,801)|Frag_vesc.DY667663.C+(1,747)|Frag_vesc.DY673013.C+(1,798)|Frag_vesc.DY669412.C+(1,801)|Frag_vesc.DY668098.C+(1,801)|Frag_vesc.DY669881.C+(1,848)|Frag_vesc.EX667977.C+(310,1131)|Frag_vesc.EX658817.C+(352,1188)|Frag_vesc.EX687657.C+(418,1122)|Frag_vesc.DY6…	19
AT4G39680	SAP domain-containing protein, contains Pfam domain PF02037: SAP domain [ 15235982 NP_195678.1 CDS reverse ] SINGLE_SPLICE_VAR { CHROM_POS_START:18414598 CHROM_POS_END:18416932 } -=| MIDDLE_POINT:18415765 |=| CHROM_ID:4 |=| [( Arabidopsis_thaliana )] |=-	ROSC_FMLY_CSA1_384	Frag_vesc.EX662808.C+(1,717)|Frag_vesc.EX680229.C+(244,990)|Frag_vesc.EX679997.C+(847,1488)	3
AT5G01010	expressed protein [ AT5G01010 42567551 NP_195721.2 CDS reverse ] SINGLE_SPLICE_VAR { CHROM_POS_START:1527 CHROM_POS_END:4923 } -=| MIDDLE_POINT:3225 |=| CHROM_ID:5 |=| [( Arabidopsis_thaliana )] |=-	ROSC_FMLY_CSA1_385	Frag_vesc.EX662762.C+(1,624)|Frag_vesc.DY674600.C+(1,654)|Frag_vesc.DY674162.C+(291,594)	3
AT1G61620	expressed protein, contains Pfam profile: PF01363 FYVE zinc finger [ 18407260 NP_564781.1 CDS forward ] SINGLE_SPLICE_VAR { CHROM_POS_START:22741318 CHROM_POS_END:22742874 } -=| MIDDLE_POINT:22742096 |=| CHROM_ID:1 |=| [( Arabidopsis_thaliana )] |=-	ROSC_FMLY_CSA1_386	Frag_vesc.EX662511.C+(1,566)|Frag_vesc.DV439567.C+(1,810)	2
AT2G43950	expressed protein [ AT2G43950 18406405 NP_566003.1 CDS reverse ] MULTIPLE_SPLICE_VAR { CHROM_POS_START:18207629 CHROM_POS_END:18209720 } -=| MIDDLE_POINT:18208674 |=| CHROM_ID:2 |=| [( Arabidopsis_thaliana )] |=-	ROSC_FMLY_CSA1_387	Frag_vesc.EX662410.C+(1,831)|Frag_vesc.DY667290.C+(12,654)|Frag_vesc.CX662134.C+(12,705)|Frag_vesc.EX659877.C+(52,948)|Frag_vesc.EX676372.C+(118,903)|Frag_vesc.EX667200.C+(268,900)	6
AT5G64816	expressed protein [ AT5G64816 18424873 NP_568997.1 CDS forward ] MULTIPLE_SPLICE_VAR { CHROM_POS_START:25930713 CHROM_POS_END:25931105 } -=| MIDDLE_POINT:25930909 |=| CHROM_ID:5 |=| [( Arabidopsis_thaliana )] |=-	ROSC_FMLY_CSA1_388	Frag_vesc.EX662386.C+(1,375)|Frag_vesc.DY670182.C+(1,359)	2
AT4G03320	chloroplast protein import component-related, similar to P. sativum Tic20 chloroplast protein import component (GI:3769673) [ 15236283 NP_192241.1 CDS forward ] SINGLE_SPLICE_VAR { CHROM_POS_START:1464528 CHROM_POS_END:1465819 } -=| MIDDLE_POINT:1465173 |=| CHROM_ID:4 |=| [( Arabidopsis_thaliana )] |=-	ROSC_FMLY_CSA1_389	Frag_vesc.EX662187.C+(1,738)|Frag_vesc.DY674895.C+(1,683)|Frag_vesc.EX682132.C+(190,738)|Prun_pers.DY654310.C+(473,738)	4	RosCOS 389	TGTAAGCCCTCGATATGCAGT	CACTGAAAAATGGGCTCGAC	0	95	0
AT3G25940	transcription factor S-II (TFIIS) domain-containing protein, similar to SP|O94703 DNA-directed RNA polymerase I 13.1 kDa polypeptide (EC 2.7.7.6) {Schizosaccharomyces pombe} [ 18404735 NP_566786.1 CDS forward ] SINGLE_SPLICE_VAR { CHROM_POS_START:9496341 CHROM_POS_END:9497179 } -=| MIDDLE_POINT:9496760 |=| CHROM_ID:3 |=| [( Arabidopsis_thaliana )] |=-	ROSC_FMLY_CSA1_390	Frag_vesc.EX662158.C+(1,351)|Frag_vesc.EX661294.C+(4,237)|Frag_vesc.EX657471.C+(4,351)	3
AT1G06570	4-hydroxyphenylpyruvate dioxygenase (HPD), identical to 4-hydroxyphenylpyruvate dioxygenase (HPD) SP:P93836 (Arabidopsis thaliana (Mouse-ear cress)) [ 30679736 NP_172144.2 CDS reverse ] SINGLE_SPLICE_VAR { CHROM_POS_START:2012014 CHROM_POS_END:2013542 } -=| MIDDLE_POINT:2012778 |=| CHROM_ID:1 |=| [( Arabidopsis_thaliana )] |=-	ROSC_FMLY_CSA1_391	Frag_vesc.EX662125.C+(1,822)|Frag_vesc.EX661706.C+(16,741)|Frag_vesc.EX677120.C+(37,779)|Frag_vesc.EX680426.C+(37,831)|Frag_vesc.EX664206.C+(259,1146)|Frag_vesc.EX684102.C+(307,1008)|Frag_vesc.EX661067.C+(913,1257)	7
AT1G74470	geranylgeranyl reductase, identical to geranylgeranyl reductase GB:Y14044 (Arabidopsis thaliana) (involvement: chlorophyll, the tocopherol and the phylloquinone pathways Eur J Biochem 1998 Jan 15 [ 15221261 NP_177587.1 CDS forward ] SINGLE_SPLICE_VAR { CHROM_POS_START:27994909 CHROM_POS_END:27996506 } -=| MIDDLE_POINT:27995707 |=| CHROM_ID:1 |=| [( Arabidopsis_thaliana )] |=-	ROSC_FMLY_CSA1_392	Frag_vesc.EX662092.C+(1,891)|Frag_vesc.EX669367.C+(232,999)	2
AT5G57860	ubiquitin family protein, contains Pfam profile PF00240: Ubiquitin family [ 30696949 NP_851205.1 CDS forward ] MULTIPLE_SPLICE_VAR { CHROM_POS_START:23455217 CHROM_POS_END:23456313 } -=| MIDDLE_POINT:23455765 |=| CHROM_ID:5 |=| [( Arabidopsis_thaliana )] |=-	ROSC_FMLY_CSA1_393	Frag_vesc.EX662067.C+(1,260)|Rosa_hybr.EC586894.C+(1,276)	2
AT4G09650	ATP synthase delta chain, chloroplast, putative / H(+)-transporting two-sector ATPase, delta (OSCP) subunit, putative, similar to SP|P32980 ATP synthase delta chain, chloroplast precursor (EC 3.6.3.14) {Nicotiana tabacum} [ 15233985 NP_192703.1 CDS forward ] SINGLE_SPLICE_VAR { CHROM_POS_START:6100796 CHROM_POS_END:6101500 } -=| MIDDLE_POINT:6101148 |=| CHROM_ID:4 |=| [( Arabidopsis_thaliana )] |…	ROSC_FMLY_CSA1_394	Frag_vesc.EX662023.C+(1,585)|Frag_vesc.DY676015.C+(18,585)|Frag_vesc.CX661566.C+(18,585)|Frag_vesc.DY669537.C+(1,585)|Frag_vesc.EX662357.C+(40,585)|Frag_vesc.EX668832.C+(274,585)	6
AT2G46580	pyridoxine 5'-phosphate oxidase-related, similar to pyridoxine 5'-phosphate oxidase (GI:3237304) (Rattus norvegicus) [ 18407113 NP_566081.1 CDS reverse ] SINGLE_SPLICE_VAR { CHROM_POS_START:19136481 CHROM_POS_END:19137585 } -=| MIDDLE_POINT:19137033 |=| CHROM_ID:2 |=| [( Arabidopsis_thaliana )] |=-	ROSC_FMLY_CSA1_395	Frag_vesc.EX662000.C+(1,588)|Frag_vesc.DY673567.C+(1,588)	2
AT1G56450	20S proteasome beta subunit G1 (PBG1) (PRCH), identical to 20S proteasome beta subunit (PBG1) GI:3421123 (Arabidopsis thaliana) [ 15223537 NP_176040.1 CDS forward ] SINGLE_SPLICE_VAR { CHROM_POS_START:21145635 CHROM_POS_END:21147851 } -=| MIDDLE_POINT:21146743 |=| CHROM_ID:1 |=| [( Arabidopsis_thaliana )] |=-	ROSC_FMLY_CSA1_396	Frag_vesc.EX661942.C+(1,684)|Frag_vesc.DY669463.C+(1,684)|Frag_xxan.CO817357.C+(216,398)|Frag_vesc.DY666807.C+(376,478)	4
AT5G62810	peroxisomal protein (PEX14), identical to PEX14 (Arabidopsis thaliana) GI:11094252 [ 30697742 NP_201087.3 CDS forward ] SINGLE_SPLICE_VAR { CHROM_POS_START:25237549 CHROM_POS_END:25240797 } -=| MIDDLE_POINT:25239173 |=| CHROM_ID:5 |=| [( Arabidopsis_thaliana )] |=-	ROSC_FMLY_CSA1_397	Frag_vesc.EX661923.C+(1,758)|Frag_vesc.EX661683.C+(1,768)	2
AT3G10220	tubulin folding cofactor B, identical to tubulin folding cofactor B GI:20514259 from (Arabidopsis thaliana) [ 22330955 NP_187633.2 CDS forward ] SINGLE_SPLICE_VAR { CHROM_POS_START:3161982 CHROM_POS_END:3164042 } -=| MIDDLE_POINT:3163012 |=| CHROM_ID:3 |=| [( Arabidopsis_thaliana )] |=-	ROSC_FMLY_CSA1_398	Frag_vesc.EX661679.C+(1,723)|Rosa_hybr.BQ104798.C+(1,309)|Frag_vesc.DY673513.C+(1,406)|Frag_vesc.DY668724.C+(1,722)|Frag_vesc.EX661228.C+(520,647)	5
AT2G15890	expressed protein [ AT2G15890 18397956 NP_565383.1 CDS reverse ] SINGLE_SPLICE_VAR { CHROM_POS_START:6928278 CHROM_POS_END:6929060 } -=| MIDDLE_POINT:6928669 |=| CHROM_ID:2 |=| [( Arabidopsis_thaliana )] |=-	ROSC_FMLY_CSA1_399	Frag_vesc.EX661648.C+(1,507)|Frag_vesc.EX684669.C+(31,507)	2
AT5G57420	auxin-responsive factor-related, contains weak similarity to Swiss-Prot:P33078 auxin-responsive protein IAA5 (Indoleacetic acid-induced protein 5) (Auxin-induced protein AUX2-27) (Arabidopsis thaliana) [ 15242127 NP_200552.1 CDS forward ] SINGLE_SPLICE_VAR { CHROM_POS_START:23287250 CHROM_POS_END:23288185 } -=| MIDDLE_POINT:23287717 |=| CHROM_ID:5 |=| [( Arabidopsis_thaliana )] |=-	ROSC_FMLY_CSA1_400	Frag_vesc.EX661431.C+(1,480)|Rosa_hybr.BQ106534.C+(1,243)	2
AT5G13100	expressed protein [ AT5G13100 15240006 NP_196814.1 CDS forward ] SINGLE_SPLICE_VAR { CHROM_POS_START:4156792 CHROM_POS_END:4158238 } -=| MIDDLE_POINT:4157515 |=| CHROM_ID:5 |=| [( Arabidopsis_thaliana )] |=-	ROSC_FMLY_CSA1_401	Frag_vesc.EX661258.C+(1,683)|Frag_vesc.EX673196.C+(218,533)|Frag_vesc.DV440001.C+(589,993)	3
AT3G62370	expressed protein [ AT3G62370 15228739 NP_191796.1 CDS forward ] SINGLE_SPLICE_VAR { CHROM_POS_START:23091764 CHROM_POS_END:23094209 } -=| MIDDLE_POINT:23092986 |=| CHROM_ID:3 |=| [( Arabidopsis_thaliana )] |=-	ROSC_FMLY_CSA1_402	Frag_vesc.EX661224.C+(1,759)|Frag_vesc.DY668027.C+(82,763)	2
AT3G63410	chloroplast inner envelope membrane protein, putative (APG1), similar to SP|P23525 37 kDa inner envelope membrane protein, chloroplast precursor (E37) {Spinacia oleracea} [ 15229430 NP_191900.1 CDS reverse ] SINGLE_SPLICE_VAR { CHROM_POS_START:23426791 CHROM_POS_END:23427977 } -=| MIDDLE_POINT:23427384 |=| CHROM_ID:3 |=| [( Arabidopsis_thaliana )] |=-	ROSC_FMLY_CSA1_403	Frag_vesc.EX661125.C+(1,558)|Frag_vesc.DV438624.C+(228,425)	2
AT5G65660	hydroxyproline-rich glycoprotein family protein [ 18424977 NP_569016.1 CDS reverse ] SINGLE_SPLICE_VAR { CHROM_POS_START:26262670 CHROM_POS_END:26263471 } -=| MIDDLE_POINT:26263070 |=| CHROM_ID:5 |=| [( Arabidopsis_thaliana )] |=-	ROSC_FMLY_CSA1_404	Frag_vesc.EX661079.C+(1,396)|Frag_vesc.DY674633.C+(1,396)|Frag_vesc.CX661565.C+(1,396)	3
AT3G15190	chloroplast 30S ribosomal protein S20, putative, contains Pfam profile: PF01649 ribosomal protein S20 [ 15232515 NP_188137.1 CDS forward ] SINGLE_SPLICE_VAR { CHROM_POS_START:5116223 CHROM_POS_END:5117419 } -=| MIDDLE_POINT:5116821 |=| CHROM_ID:3 |=| [( Arabidopsis_thaliana )] |=-	ROSC_FMLY_CSA1_405	Frag_vesc.EX660987.C+(1,486)|Frag_vesc.EX673174.C+(62,486)|Frag_vesc.DY676183.C+(62,276)|Frag_vesc.DY673684.C+(62,486)	4
AT5G18230	transcription regulator NOT2/NOT3/NOT5 family protein, contains Pfam domain PF04153: NOT2 / NOT3 / NOT5 family [ 18418549 NP_568361.1 CDS reverse ] SINGLE_SPLICE_VAR { CHROM_POS_START:6021612 CHROM_POS_END:6027033 } -=| MIDDLE_POINT:6024322 |=| CHROM_ID:5 |=| [( Arabidopsis_thaliana )] |=-	ROSC_FMLY_CSA1_406	Frag_vesc.EX660709.C+(1,840)|Frag_vesc.EX682092.C+(488,1173)	2
AT5G13450	ATP synthase delta chain, mitochondrial, putative / H(+)-transporting two-sector ATPase, delta (OSCP) subunit, putative, identical to SP|Q96251 [ 15240628 NP_196849.1 CDS reverse ] MULTIPLE_SPLICE_VAR { CHROM_POS_START:4310561 CHROM_POS_END:4311944 } -=| MIDDLE_POINT:4311252 |=| CHROM_ID:5 |=| [( Arabidopsis_thaliana )] |=-	ROSC_FMLY_CSA1_407	Frag_vesc.EX660494.C+(1,732)|Frag_xxan.CO816826.C+(1,605)|Frag_vesc.CX661219.C+(1,633)|Frag_vesc.DV440249.C+(1,732)|Frag_vesc.EX659608.C+(1,708)|Frag_vesc.DV439577.C+(4,732)|Frag_vesc.DY670543.C+(1,726)|Frag_vesc.DY671558.C+(7,732)|Frag_vesc.CX662203.C+(1,732)|Frag_vesc.EX683065.C+(169,549)|Rosa_chin.BI978810.C+(157,528)|Frag_xxan.CO817502.C+(349,732)|Rosa_hybr.BQ105689.C+(571,732)	13
AT5G46030	expressed protein, contains Pfam profile PF05129: Putative zinc binding domain (DUF701) [ 18422622 NP_568654.1 CDS forward ] SINGLE_SPLICE_VAR { CHROM_POS_START:18687758 CHROM_POS_END:18688365 } -=| MIDDLE_POINT:18688061 |=| CHROM_ID:5 |=| [( Arabidopsis_thaliana )] |=-	ROSC_FMLY_CSA1_408	Frag_vesc.EX660271.C+(1,252)|Frag_xxan.CO817327.C+(1,252)|Frag_vesc.EX658938.C+(1,252)|Frag_vesc.EX660012.C+(1,252)|Frag_vesc.EX658548.C+(1,252)|Rubu_idae.EE284576.C+(1,258)|Rubu_idae.EE284375.C+(1,258)|Rosa_hybr.EC587986.C+(1,258)|Rosa_chin.BI977737.C+(1,258)|Rosa_hybr.BQ104717.C+(1,243)|Rosa_hybr.BQ105471.C+(1,258)|Rubu_idae.EE284371.C+(1,258)	12
AT1G51730	RWD domain-containing protein, contains Pfam profile PF05773: RWD domain [ 15218023 NP_175584.1 CDS reverse ] SINGLE_SPLICE_VAR { CHROM_POS_START:19190480 CHROM_POS_END:19192306 } -=| MIDDLE_POINT:19191393 |=| CHROM_ID:1 |=| [( Arabidopsis_thaliana )] |=-	ROSC_FMLY_CSA1_409	Frag_vesc.EX660214.C+(1,381)|Frag_vesc.EX688526.C+(46,381)	2
AT3G44380	expressed protein, predicted proteins, Arabidopsis thaliana [ 15229960 NP_190024.1 CDS reverse ] SINGLE_SPLICE_VAR { CHROM_POS_START:16047241 CHROM_POS_END:16047801 } -=| MIDDLE_POINT:16047521 |=| CHROM_ID:3 |=| [( Arabidopsis_thaliana )] |=-	ROSC_FMLY_CSA1_410	Frag_vesc.EX660191.C+(1,477)|Frag_vesc.EX670039.C+(136,477)|Frag_vesc.EX678338.C+(208,477)	3
AT3G26360	ribosomal protein-related, similar to SP|Q9Z3S4 30S ribosomal protein S21 {Rhizobium meliloti} [ 15231548 NP_189267.1 CDS reverse ] SINGLE_SPLICE_VAR { CHROM_POS_START:9656519 CHROM_POS_END:9657610 } -=| MIDDLE_POINT:9657064 |=| CHROM_ID:3 |=| [( Arabidopsis_thaliana )] |=-	ROSC_FMLY_CSA1_411	Frag_vesc.EX660087.C+(1,285)|Frag_vesc.EX669205.C+(85,285)	2
AT4G06599	ubiquitin family protein, contains Pfam domian PF00240: Ubiquitin family [ 30680235 NP_849320.1 CDS reverse ] SINGLE_SPLICE_VAR { CHROM_POS_START:3666076 CHROM_POS_END:3667492 } -=| MIDDLE_POINT:3666784 |=| CHROM_ID:4 |=| [( Arabidopsis_thaliana )] |=-	ROSC_FMLY_CSA1_412	Frag_vesc.EX660062.C+(1,756)|Frag_vesc.DY667872.C+(4,702)|Frag_vesc.EX672392.C+(4,756)|Frag_vesc.EX659206.C+(4,834)|Frag_vesc.CX662237.C+(4,810)|Frag_vesc.EX683052.C+(322,915)	6
AT2G39950	expressed protein [ AT2G39950 15225598 NP_181524.1 CDS reverse ] SINGLE_SPLICE_VAR { CHROM_POS_START:16683836 CHROM_POS_END:16687282 } -=| MIDDLE_POINT:16685559 |=| CHROM_ID:2 |=| [( Arabidopsis_thaliana )] |=-	ROSC_FMLY_CSA1_413	Frag_vesc.EX660048.C+(1,834)|Frag_vesc.DY673762.C+(55,933)	2
AT2G32080	PUR alpha-1 protein, identical to PUR alpha-1 GI:5081612 from (Arabidopsis thaliana) [ 18402871 NP_565736.1 CDS reverse ] MULTIPLE_SPLICE_VAR { CHROM_POS_START:13649793 CHROM_POS_END:13651113 } -=| MIDDLE_POINT:13650453 |=| CHROM_ID:2 |=| [( Arabidopsis_thaliana )] |=-	ROSC_FMLY_CSA1_414	Frag_vesc.EX660034.C+(1,822)|Frag_vesc.DY674669.C+(40,585)|Frag_vesc.EX686283.C+(508,867)	3
AT1G30480	DNA-damage-repair/toleration protein, chloroplast (DRT111), nearly identical to SP|P42698 DNA-damage-repair/toleration protein DRT111, chloroplast precursor {Arabidopsis thaliana} [ 15220757 NP_174336.1 CDS forward ] SINGLE_SPLICE_VAR { CHROM_POS_START:10790297 CHROM_POS_END:10792405 } -=| MIDDLE_POINT:10791351 |=| CHROM_ID:1 |=| [( Arabidopsis_thaliana )] |=-	ROSC_FMLY_CSA1_415	Frag_vesc.EX659954.C+(1,429)|Frag_vesc.EX674656.C+(262,1050)	2
AT2G34520	ribosomal protein S14 mitochondrial family protein, identical to ribosomal protein S14 {Arabidopsis thaliana} NCBI_gi:4583554 [ 30686095 NP_850232.1 CDS reverse ] SINGLE_SPLICE_VAR { CHROM_POS_START:14555297 CHROM_POS_END:14555791 } -=| MIDDLE_POINT:14555544 |=| CHROM_ID:2 |=| [( Arabidopsis_thaliana )] |=-	ROSC_FMLY_CSA1_416	Frag_vesc.EX659947.C+(1,285)|Frag_vesc.EX659143.C+(1,285)|Frag_vesc.EX672669.C+(19,285)|Frag_vesc.EX680026.C+(103,285)	4
AT4G22190	expressed protein [ AT4G22190 30685718 NP_567650.2 CDS reverse ] SINGLE_SPLICE_VAR { CHROM_POS_START:11742114 CHROM_POS_END:11743277 } -=| MIDDLE_POINT:11742695 |=| CHROM_ID:4 |=| [( Arabidopsis_thaliana )] |=-	ROSC_FMLY_CSA1_417	Frag_vesc.EX659735.C+(1,786)|Frag_vesc.DY671027.C+(1,611)|Frag_vesc.DY668424.C+(1,444)	3
AT5G13530	expressed protein, HERC2 - Homo sapiens, EMBL:AF071172 [ 15240647 NP_196858.1 CDS forward ] MULTIPLE_SPLICE_VAR { CHROM_POS_START:4351396 CHROM_POS_END:4354372 } -=| MIDDLE_POINT:4352884 |=| CHROM_ID:5 |=| [( Arabidopsis_thaliana )] |=-	ROSC_FMLY_CSA1_418	Frag_vesc.EX659507.C+(1,675)|Frag_vesc.DY673466.C+(508,1137)	2
AT1G22940	thiamin biosynthesis protein, putative, strong similarity to hydroxymethylpyrimidine kinase/thiamin-phosphate pyrophosphorylase (BTH1) GI:7488455 from (Brassica napus) [ 30688130 NP_173707.2 CDS forward ] SINGLE_SPLICE_VAR { CHROM_POS_START:8122373 CHROM_POS_END:8124897 } -=| MIDDLE_POINT:8123635 |=| CHROM_ID:1 |=| [( Arabidopsis_thaliana )] |=-	ROSC_FMLY_CSA1_419	Frag_vesc.EX659439.C+(1,705)|Frag_xxan.CO818113.C+(25,392)	2
AT4G15802	expressed protein, contains non-consensus AT-AC splice sites at intron 4 [ 30683411 NP_849392.1 CDS reverse ] SINGLE_SPLICE_VAR { CHROM_POS_START:8986985 CHROM_POS_END:8988352 } -=| MIDDLE_POINT:8987668 |=| CHROM_ID:4 |=| [( Arabidopsis_thaliana )] |=-	ROSC_FMLY_CSA1_420	Frag_vesc.EX659383.C+(1,144)|Rosa_hybr.EC587607.C+(19,144)|Rosa_hybr.EC587160.C+(1,144)|Frag_vesc.DV438171.C+(1,144)	4
AT1G29850	double-stranded DNA-binding family protein, contains Pfam profile: PF01984 double-stranded DNA-binding domain [ 30690937 NP_849728.1 CDS forward ] MULTIPLE_SPLICE_VAR { CHROM_POS_START:10447850 CHROM_POS_END:10449614 } -=| MIDDLE_POINT:10448732 |=| CHROM_ID:1 |=| [( Arabidopsis_thaliana )] |=-	ROSC_FMLY_CSA1_421	Frag_vesc.EX659242.C+(1,393)|Frag_vesc.DY669559.C+(4,168)|Frag_vesc.DY669553.C+(4,193)|Rosa_hybr.BQ104224.C+(1,383)|Frag_vesc.DV439054.C+(1,393)	5
AT1G30130	expressed protein, similar to hypothetical protein GI:1469227 from (Brassica oleracea) [ 18397373 NP_564348.1 CDS forward ] MULTIPLE_SPLICE_VAR { CHROM_POS_START:10587650 CHROM_POS_END:10589206 } -=| MIDDLE_POINT:10588428 |=| CHROM_ID:1 |=| [( Arabidopsis_thaliana )] |=-	ROSC_FMLY_CSA1_422	Frag_vesc.EX658907.C+(1,713)|Frag_vesc.EX688559.C+(220,903)	2
AT2G01110	thylakoid membrane formation protein / cpTatC (APG2), identical to thylakoid membrane formation protein (cpTatC) GI:15004994 from (Arabidopsis thaliana) [ 18379153 NP_565252.1 CDS reverse ] SINGLE_SPLICE_VAR { CHROM_POS_START:83786 CHROM_POS_END:85088 } -=| MIDDLE_POINT:84437 |=| CHROM_ID:2 |=| [( Arabidopsis_thaliana )] |=-	ROSC_FMLY_CSA1_423	Frag_vesc.EX658861.C+(1,435)|Frag_vesc.EX686879.C+(260,456)	2
AT4G29070	expressed protein [ AT4G29070 18417322 NP_567821.1 CDS forward ] MULTIPLE_SPLICE_VAR { CHROM_POS_START:14322115 CHROM_POS_END:14323041 } -=| MIDDLE_POINT:14322578 |=| CHROM_ID:4 |=| [( Arabidopsis_thaliana )] |=-	ROSC_FMLY_CSA1_424	Frag_vesc.EX658758.C+(1,501)|Frag_vesc.DY668363.C+(71,501)	2
AT3G54826	expressed protein, similar to conserved hypothetical protein [Plasmodium chabaudi] (GB:CAH75003.1) [ 79607906 NP_974434.2 CDS forward ] SINGLE_SPLICE_VAR { CHROM_POS_START:20321332 CHROM_POS_END:20322630 } -=| MIDDLE_POINT:20321981 |=| CHROM_ID:3 |=| [( Arabidopsis_thaliana )] |=-	ROSC_FMLY_CSA1_425	Frag_vesc.EX658631.C+(1,363)|Frag_vesc.EX657928.C+(1,363)	2
AT2G35110	similar to similar to Mus musculus (Mouse). Similar to NCK-associated protein 1 [Dictyostelium discoideum] (GB:AAO52562.1) [ 79567711 NP_181056.2 CDS reverse ] MULTIPLE_SPLICE_VAR { CHROM_POS_START:14803049 CHROM_POS_END:14810604 } -=| MIDDLE_POINT:14806826 |=| CHROM_ID:2 |=| [( Arabidopsis_thaliana )] |=-	ROSC_FMLY_CSA1_426	Frag_vesc.EX658574.C+(1,758)|Frag_vesc.EX684304.C+(49,711)|Frag_vesc.EX675214.C+(403,933)	3
AT1G79850	30S ribosomal protein S17, chloroplast / CS17 (RPS17), identical to 30S ribosomal protein S17, chloroplast precursor GB:P16180 (Arabidopsis thaliana) [ 15220003 NP_178103.1 CDS reverse ] SINGLE_SPLICE_VAR { CHROM_POS_START:30046366 CHROM_POS_END:30046815 } -=| MIDDLE_POINT:30046590 |=| CHROM_ID:1 |=| [( Arabidopsis_thaliana )] |=-	ROSC_FMLY_CSA1_427	Frag_vesc.EX658495.C+(1,411)|Frag_vesc.DY671943.C+(46,411)|Frag_vesc.DY672115.C+(46,411)|Frag_vesc.EX657287.C+(1,411)|Frag_vesc.DY667219.C+(1,411)|Frag_vesc.EX662318.C+(7,411)|Frag_vesc.EX661222.C+(25,411)|Frag_vesc.EX661420.C+(7,411)|Frag_vesc.EX669000.C+(28,411)	9
AT5G19940	plastid-lipid associated protein PAP-related / fibrillin-related, weak hit to Pfam profile PF04755: PAP_fibrillin [ 15241221 NP_197494.1 CDS forward ] SINGLE_SPLICE_VAR { CHROM_POS_START:6739695 CHROM_POS_END:6740663 } -=| MIDDLE_POINT:6740179 |=| CHROM_ID:5 |=| [( Arabidopsis_thaliana )] |=-	ROSC_FMLY_CSA1_428	Frag_vesc.EX658265.C+(1,639)|Frag_vesc.DY674306.C+(112,584)|Frag_vesc.DY673441.C+(112,630)	3
AT1G50900	expressed protein [ AT1G50900 18403267 NP_564580.1 CDS forward ] SINGLE_SPLICE_VAR { CHROM_POS_START:18869940 CHROM_POS_END:18870682 } -=| MIDDLE_POINT:18870311 |=| CHROM_ID:1 |=| [( Arabidopsis_thaliana )] |=-	ROSC_FMLY_CSA1_429	Frag_vesc.EX657918.C+(1,522)|Frag_vesc.DY676027.C+(68,518)|Frag_vesc.DV440213.C+(68,518)	3
AT1G51450	SPla/RYanodine receptor (SPRY) domain-containing protein, low similarity to DEAD box protein DDX1 (Gallus gallus) GI:16323037, ryanodine receptor (Caenorhabditis elegans) GI:1871447 [ 15223851 NP_175556.1 CDS forward ] SINGLE_SPLICE_VAR { CHROM_POS_START:19078067 CHROM_POS_END:19079888 } -=| MIDDLE_POINT:19078977 |=| CHROM_ID:1 |=| [( Arabidopsis_thaliana )] |=-	ROSC_FMLY_CSA1_430	Frag_vesc.EX657862.C+(1,699)|Frag_vesc.DY671481.C+(1,597)|Frag_vesc.EX658697.C+(298,1017)|Frag_vesc.EX659831.C+(463,1104)	4
AT3G02220	expressed protein [ AT3G02220 15232864 NP_186871.1 CDS reverse ] SINGLE_SPLICE_VAR { CHROM_POS_START:412217 CHROM_POS_END:413543 } -=| MIDDLE_POINT:412880 |=| CHROM_ID:3 |=| [( Arabidopsis_thaliana )] |=-	ROSC_FMLY_CSA1_431	Frag_vesc.EX657394.C+(1,269)|Frag_vesc.EX677301.C+(36,561)	2
AT2G33740	copper-binding protein (CUTA), identical to copper-binding protein CUTA GI:12963361 from (Arabidopsis thaliana) [ 15226156 NP_180930.1 CDS forward ] MULTIPLE_SPLICE_VAR { CHROM_POS_START:14276666 CHROM_POS_END:14278599 } -=| MIDDLE_POINT:14277632 |=| CHROM_ID:2 |=| [( Arabidopsis_thaliana )] |=-	ROSC_FMLY_CSA1_432	Frag_vesc.EX657346.C+(1,501)|Frag_vesc.EX671121.C+(170,501)	2
AT5G08120	myosin heavy chain-related, identical to myosin heavy chain-like protein GI:1732515 from (Arabidopsis thaliana) [ 15241531 NP_196429.1 CDS reverse ] SINGLE_SPLICE_VAR { CHROM_POS_START:2600744 CHROM_POS_END:2602679 } -=| MIDDLE_POINT:2601711 |=| CHROM_ID:5 |=| [( Arabidopsis_thaliana )] |=-	ROSC_FMLY_CSA1_433	Frag_vesc.EX657195.C+(1,651)|Frag_vesc.DY674008.C+(99,810)	2
AT4G11820	hydroxymethylglutaryl-CoA synthase / HMG-CoA synthase / 3-hydroxy-3-methylglutaryl coenzyme A synthase, identical to Hydroxymethylglutaryl-CoA synthase (EC 4.1.3.5) (HMG-CoA synthase) (3-hydroxy-3-methylglutaryl coenzyme A synthase) (Swiss-Prot:P54873) (Arabidopsis thaliana) [ 15234313 NP_192919.1 CDS reverse ] MULTIPLE_SPLICE_VAR { CHROM_POS_START:7109118 CHROM_POS_END:7111895 } -=| MIDDLE_POINT…	ROSC_FMLY_CSA1_434	Frag_vesc.EX657152.C+(1,709)|Frag_vesc.CX661045.C+(1,204)|Frag_vesc.DY671234.C+(1,600)|Frag_vesc.DY675034.C+(1,654)|Frag_vesc.DY668087.C+(1,691)|Frag_vesc.DY668410.C+(1,756)|Frag_vesc.DY669702.C+(160,840)|Frag_vesc.EX659750.C+(415,1298)|Frag_vesc.EX686638.C+(979,1384)	9
AT2G26890	DNAJ heat shock N-terminal domain-containing protein, contains Pfam profile PF00226: DnaJ domain [ 42569365 NP_180257.3 CDS reverse ] SINGLE_SPLICE_VAR { CHROM_POS_START:11469405 CHROM_POS_END:11480919 } -=| MIDDLE_POINT:11475162 |=| CHROM_ID:2 |=| [( Arabidopsis_thaliana )] |=-	ROSC_FMLY_CSA1_435	Frag_vesc.EX657125.C+(1,678)|Frag_vesc.EX684357.C+(501,1161)	2
AT2G03780	translin family protein, similar to SP|Q99598 Translin-associated protein X (Translin-associated factor X) {Homo sapiens} [ 30678076 NP_178473.2 CDS reverse ] SINGLE_SPLICE_VAR { CHROM_POS_START:1152713 CHROM_POS_END:1154282 } -=| MIDDLE_POINT:1153497 |=| CHROM_ID:2 |=| [( Arabidopsis_thaliana )] |=-	ROSC_FMLY_CSA1_436	Frag_vesc.EX657082.C+(1,810)|Frag_vesc.DY667406.C+(91,782)	2
AT3G51610	expressed protein [ AT3G51610 18409385 NP_566953.1 CDS reverse ] SINGLE_SPLICE_VAR { CHROM_POS_START:19150694 CHROM_POS_END:19152965 } -=| MIDDLE_POINT:19151829 |=| CHROM_ID:3 |=| [( Arabidopsis_thaliana )] |=-	ROSC_FMLY_CSA1_437	Frag_vesc.EX656995.C+(1,600)|Frag_vesc.DV439918.C+(34,600)	2
AT3G59400	expressed protein [ AT3G59400 15231674 NP_191499.1 CDS reverse ] SINGLE_SPLICE_VAR { CHROM_POS_START:21959858 CHROM_POS_END:21960655 } -=| MIDDLE_POINT:21960256 |=| CHROM_ID:3 |=| [( Arabidopsis_thaliana )] |=-	ROSC_FMLY_CSA1_438	Frag_vesc.EX656990.C+(1,708)|Frag_vesc.DY674227.C+(13,840)|Frag_vesc.EX677105.C+(244,708)|Frag_vesc.EX677787.C+(304,840)	4
AT5G53070	ribosomal protein L9 family protein, contains similarity to ribosomal protein L9 [ 15237342 NP_200119.1 CDS forward ] SINGLE_SPLICE_VAR { CHROM_POS_START:21536063 CHROM_POS_END:21537393 } -=| MIDDLE_POINT:21536728 |=| CHROM_ID:5 |=| [( Arabidopsis_thaliana )] |=-	ROSC_FMLY_CSA1_439	Frag_vesc.EX656896.C+(1,657)|Frag_vesc.EX667768.C+(151,657)|Frag_vesc.EX666205.C+(184,657)	3
AT1G30880	expressed protein, similar to ESTs gb|R30049 and gb|T46176 [ 18397701 NP_564366.1 CDS reverse ] SINGLE_SPLICE_VAR { CHROM_POS_START:10993360 CHROM_POS_END:10994037 } -=| MIDDLE_POINT:10993698 |=| CHROM_ID:1 |=| [( Arabidopsis_thaliana )] |=-	ROSC_FMLY_CSA1_440	Malu_xdom.AU301391.C+(1,333)|Malu_xdom.DR998254.C+(1,333)|Malu_xdom.CV656930.C+(1,333)|Malu_xdom.CV082205.C+(1,333)|Malu_xdom.CV129939.C+(1,333)|Malu_xdom.CV129069.C+(1,333)|Malu_sieb.CN915960.C+(1,333)|Malu_xdom.CV631222.C+(1,333)|Malu_xdom.CV631698.C+(1,333)|Malu_xdom.CN489654.C+(1,333)|Malu_xdom.CV129316.C+(1,333)|Malu_xdom.CN946559.C+(1,333)|Malu_xdom.DR999586.C+(1,333)|Malu_xdom.CO867897.C+(…	14
AT3G58610	ketol-acid reductoisomerase, identical to ketol-acid reductoisomerase, chloroplast precursor (EC 1.1.1.86) (Acetohydroxy-acid reductoisomerase) (Alpha-keto-beta-hydroxylacil reductoisomerase) (Swiss-Prot:Q05758) (Arabidopsis thaliana) [ 15231092 NP_191420.1 CDS forward ] SINGLE_SPLICE_VAR { CHROM_POS_START:21682538 CHROM_POS_END:21685616 } -=| MIDDLE_POINT:21684077 |=| CHROM_ID:3 |=| [( Arabidops…	ROSC_FMLY_CSA1_441	Malu_xdom.ES790101.C+(1,1762)|Malu_xdom.CN868368.C+(1,582)|Malu_xdom.CV628333.C+(156,751)|Malu_xdom.CN893906.C+(313,975)|Malu_xdom.CV655787.C+(412,930)|Malu_xdom.CN882938.C+(466,1068)|Malu_xdom.CN495581.C+(655,1187)|Malu_xdom.DR994947.C+(619,1119)|Malu_xdom.CN931766.C+(610,834)|Malu_xdom.CN580400.C+(604,872)|Malu_xdom.DR995155.C+(682,1308)|Malu_xdom.DR992695.C+(697,1368)|Malu_xdom.CN884640.C+(862…	47
AT3G23940	dehydratase family, contains Pfam profile: PF00920 dehydratase family [ 15229546 NP_189036.1 CDS forward ] SINGLE_SPLICE_VAR { CHROM_POS_START:8648787 CHROM_POS_END:8652330 } -=| MIDDLE_POINT:8650558 |=| CHROM_ID:3 |=| [( Arabidopsis_thaliana )] |=-	ROSC_FMLY_CSA1_442	Malu_xdom.ES790089.C+(1,1875)|Malu_xdom.CN887803.C+(1,439)|Malu_xdom.CN889250.C+(1,603)|Malu_xdom.CV082785.C+(274,1062)|Malu_xdom.CV082520.C+(274,1010)|Malu_xdom.CN898106.C+(706,1359)|Malu_xdom.CN916811.C+(760,1402)|Malu_xdom.CN932621.C+(871,1251)|Malu_xdom.CN929976.C+(922,1536)|Malu_xdom.CN931635.C+(943,1295)|Malu_xdom.CN932548.C+(967,1236)|Malu_xdom.CO903090.C+(1261,1774)|Malu_xdom.CO868104.C+(…	15
AT2G30200	expressed protein [ AT2G30200 18402286 NP_565697.1 CDS reverse ] MULTIPLE_SPLICE_VAR { CHROM_POS_START:12890239 CHROM_POS_END:12892559 } -=| MIDDLE_POINT:12891399 |=| CHROM_ID:2 |=| [( Arabidopsis_thaliana )] |=-	ROSC_FMLY_CSA1_443	Malu_xdom.ES790082.C+(1,1167)|Malu_xdom.CN849490.C+(1,315)|Malu_xdom.CN850140.C+(13,405)|Malu_xdom.CN903371.C+(37,426)|Malu_hybr.DY255426.C+(37,609)|Malu_xdom.CN941719.C+(37,419)|Malu_xdom.CN904663.C+(1,522)|Malu_xdom.CN894797.C+(1,564)|Malu_xdom.CN850667.C+(1,582)|Malu_xdom.CV524264.C+(58,701)|Prun_pers.AM290657.C+(784,1166)|Malu_xdom.DR990560.C+(799,1163)|Malu_xdom.CN850169.C+(931,1166)|Malu_xd…	15	RosCOS 443	TCGGGTTGGAATCAGAAAAG	ACACGGCTGGTTCCATAAAA	0	254	0
AT2G05990	enoyl-(acyl-carrier protein) reductase (NADH), chloroplast, putative / NADH-dependent enoyl-ACP reductase, putative, strong similarity to enoyl-(acyl-carrier protein) reductase (NADH) SP:P80030 from (Brassica napus) [ 18396215 NP_565331.1 CDS forward ] MULTIPLE_SPLICE_VAR { CHROM_POS_START:2322873 CHROM_POS_END:2324864 } -=| MIDDLE_POINT:2323868 |=| CHROM_ID:2 |=| [( Arabidopsis_thaliana )] |=-	ROSC_FMLY_CSA1_444	Malu_xdom.ES790053.C+(1,1158)|Malu_xdom.CN898064.C+(1,318)|Malu_xdom.CN902096.C+(1,330)|Malu_xdom.CN879385.C+(1,351)|Malu_xdom.CN896840.C+(1,423)|Malu_xdom.CN879775.C+(1,447)|Malu_xdom.CN898857.C+(1,447)|Malu_xdom.CN929612.C+(265,608)|Malu_xdom.CV466305.C+(601,945)|Malu_xdom.DR998766.C+(781,1158)|Prun_arme.CB818502.C+(874,1151)|Malu_xdom.CO900627.C+(874,1158)|Malu_xdom.CO540804.C+(952,1158)|Malu_…	14	RosCOS 444	CATCAGCCAATGCACCTCTA	TCTCAAAAATTGGGCTGTCA	1	80	290	PUT 4
AT1G31910	GHMP kinase family protein, contains TIGRFAM profile TIGR01219: phosphomevalonate kinase [ 15222502 NP_174473.1 CDS forward ] SINGLE_SPLICE_VAR { CHROM_POS_START:11459030 CHROM_POS_END:11461629 } -=| MIDDLE_POINT:11460329 |=| CHROM_ID:1 |=| [( Arabidopsis_thaliana )] |=-	ROSC_FMLY_CSA1_445	Malu_xdom.ES790034.C+(1,1518)|Malu_xdom.EB117169.C+(1,179)|Prun_pers.DY635801.C+(166,515)|Prun_pers.DY637453.C+(670,929)	4	RosCOS 445	GGGCAGTGGGTTTGATGTTA	TGGTCCCACGTTCCTTTTAG	1	75	580	FAILED
AT4G11820	hydroxymethylglutaryl-CoA synthase / HMG-CoA synthase / 3-hydroxy-3-methylglutaryl coenzyme A synthase, identical to Hydroxymethylglutaryl-CoA synthase (EC 4.1.3.5) (HMG-CoA synthase) (3-hydroxy-3-methylglutaryl coenzyme A synthase) (Swiss-Prot:P54873) (Arabidopsis thaliana) [ 15234313 NP_192919.1 CDS reverse ] MULTIPLE_SPLICE_VAR { CHROM_POS_START:7109118 CHROM_POS_END:7111895 } -=| MIDDLE_POINT…	ROSC_FMLY_CSA1_446	Malu_xdom.ES789997.C+(1,1397)|Malu_xdom.CO418821.C+(1,106)|Malu_xdom.EB153043.C+(1,138)|Malu_xdom.DT002336.C+(1,228)|Malu_xdom.CN934959.C+(1,237)|Malu_xdom.CN910797.C+(1,280)|Malu_xdom.CN860352.C+(1,270)|Malu_xdom.CN851037.C+(1,324)|Malu_xdom.CN904988.C+(1,370)|Malu_xdom.CN884634.C+(1,454)|Malu_xdom.CN874571.C+(1,478)|Malu_xdom.CN876386.C+(1,523)|Malu_xdom.CN905845.C+(4,523)|Malu_xdom.CN877108.C+…	89
AT2G18290	anaphase-promoting complex, subunit 10 family / APC10 family, contains Pfam PF03256: Anaphase-promoting complex, subunit 10 (APC10) domain [ 18398701 NP_565433.1 CDS reverse ] SINGLE_SPLICE_VAR { CHROM_POS_START:7955604 CHROM_POS_END:7957178 } -=| MIDDLE_POINT:7956391 |=| CHROM_ID:2 |=| [( Arabidopsis_thaliana )] |=-	ROSC_FMLY_CSA1_447	Malu_xdom.EH034692.C+(1,576)|Malu_xdom.CN995528.C+(1,272)|Malu_xdom.CN579409.C+(1,465)|Malu_xdom.DT040905.C+(13,576)|Malu_xdom.CO417035.C+(1,576)|Malu_xdom.CX024260.C+(245,576)	6
AT5G42850	expressed protein [ AT5G42850 18422261 NP_568614.1 CDS reverse ] MULTIPLE_SPLICE_VAR { CHROM_POS_START:17199300 CHROM_POS_END:17199796 } -=| MIDDLE_POINT:17199548 |=| CHROM_ID:5 |=| [( Arabidopsis_thaliana )] |=-	ROSC_FMLY_CSA1_448	Malu_xdom.EH034664.C+(1,390)|Malu_xdom.CN928829.C+(1,275)|Malu_xdom.CO866230.C+(1,390)|Malu_xdom.CN860933.C+(1,390)|Malu_xdom.CN889006.C+(1,390)|Malu_xdom.CN909742.C+(1,390)|Malu_xdom.CN890240.C+(1,390)|Malu_xdom.CN866149.C+(1,390)|Malu_xdom.CO067576.C+(192,390)	9
AT3G46560	mitochondrial import inner membrane translocase (TIM9), identical to mitochondrial import inner membrane translocase subunit Tim9 (Arabidopsis thaliana) Swiss-Prot:Q9XGX9 [ 15231455 NP_190240.1 CDS forward ] SINGLE_SPLICE_VAR { CHROM_POS_START:17149617 CHROM_POS_END:17150286 } -=| MIDDLE_POINT:17149951 |=| CHROM_ID:3 |=| [( Arabidopsis_thaliana )] |=-	ROSC_FMLY_CSA1_449	Malu_xdom.EH034649.C+(1,287)|Malu_xdom.CO900280.C+(28,287)|Malu_xdom.CO868289.C+(25,287)|Malu_xdom.CO904484.C+(1,287)|Malu_xdom.CO902012.C+(1,287)|Malu_xdom.CO066636.C+(1,287)|Malu_xdom.CO901113.C+(1,287)|Malu_xdom.CN925294.C+(1,287)|Malu_xdom.CO723283.C+(1,287)|Malu_xdom.CN492509.C+(56,287)|Malu_xdom.CN929347.C+(1,251)|Malu_xdom.CN866219.C+(1,287)|Malu_xdom.CO066637.C+(131,287)	13
	no_hits_found	ROSC_FMLY_CSA1_450	Malu_xdom.EH034616.C+(1,165)|Malu_xdom.CO069347.C+(1,165)|Malu_xdom.CN929375.C+(1,165)|Malu_xdom.CN929388.C+(1,165)|Malu_xdom.CN929369.C+(1,165)|Malu_xdom.DY256596.C+(1,165)|Malu_xdom.DT043843.C+(1,165)|Malu_xdom.CO416234.C+(1,165)|Malu_xdom.CO415890.C+(1,165)|Malu_xdom.DT001568.C+(1,165)|Malu_xdom.CN870589.C+(1,165)|Malu_xdom.CN904837.C+(1,165)|Malu_xdom.CN906366.C+(1,165)|Malu_xdom.CN906566.C+(…	22
AT1G79040	photosystem II 10 kDa polypeptide, identical to photosystem II 10 kDa polypeptide, chloroplast (precursor) SP:P27202 from (Arabidopsis thaliana) [ 15219268 NP_178025.1 CDS forward ] SINGLE_SPLICE_VAR { CHROM_POS_START:29740978 CHROM_POS_END:29741674 } -=| MIDDLE_POINT:29741326 |=| CHROM_ID:1 |=| [( Arabidopsis_thaliana )] |=-	ROSC_FMLY_CSA1_451	Malu_xdom.EH034446.C+(1,183)|Malu_xdom.EB153167.C+(1,328)|Pyru_comm.DV440765.C+(1,221)|Malu_xdom.EB146977.C+(1,234)|Malu_xdom.CV826237.C+(1,219)|Malu_xdom.CN940187.C+(1,298)|Malu_xdom.CN929667.C+(1,322)|Malu_xdom.EB153003.C+(1,421)|Malu_xdom.CO754120.C+(1,333)|Malu_xdom.CV523573.C+(49,420)|Malu_xdom.CV525144.C+(49,421)|Malu_xdom.CN913796.C+(1,385)|Malu_xdom.CV825961.C+(22,421)|Malu_xdom.CV880321.…	112
AT3G25400	expressed protein [ AT3G25400 30687841 NP_189167.2 CDS forward ] SINGLE_SPLICE_VAR { CHROM_POS_START:9214473 CHROM_POS_END:9215381 } -=| MIDDLE_POINT:9214927 |=| CHROM_ID:3 |=| [( Arabidopsis_thaliana )] |=-	ROSC_FMLY_CSA1_452	Malu_xdom.EH034438.C+(1,339)|Malu_xdom.CN914228.C+(1,339)|Malu_xdom.CO902960.C+(1,339)|Malu_xdom.CO065922.C+(37,339)|Malu_xdom.CO068909.C+(1,339)|Malu_xdom.CO540895.C+(1,339)|Malu_xdom.CN888778.C+(1,339)|Malu_xdom.DT001723.C+(1,372)|Malu_xdom.CN995794.C+(1,372)|Malu_xdom.CV128823.C+(133,339)|Malu_xdom.CV567430.C+(133,339)|Malu_xdom.CN861079.C+(187,339)	12
AT3G08610	expressed protein [ AT3G08610 18398176 NP_566330.1 CDS reverse ] SINGLE_SPLICE_VAR { CHROM_POS_START:2616441 CHROM_POS_END:2616774 } -=| MIDDLE_POINT:2616607 |=| CHROM_ID:3 |=| [( Arabidopsis_thaliana )] |=-	ROSC_FMLY_CSA1_453	Malu_xdom.EG974790.C+(1,186)|Malu_xdom.CV825911.C+(1,124)|Malu_xdom.CN918766.C+(49,186)|Malu_xdom.DR997414.C+(1,186)|Malu_xdom.CN870563.C+(1,168)|Malu_xdom.CV084971.C+(1,186)|Malu_xdom.CN948545.C+(1,186)|Malu_xdom.CV656754.C+(1,186)|Malu_xdom.CV631046.C+(1,186)|Malu_xdom.CV629262.C+(1,186)|Malu_xdom.CN937751.C+(4,186)|Malu_xdom.DR994372.C+(4,186)|Malu_xdom.CN891469.C+(1,186)|Malu_xdom.CN893649.C+…	32
AT2G45790	eukaryotic phosphomannomutase family protein, contains Pfam profile: PF03332 eukaryotic phosphomannomutase [ 15225896 NP_182103.1 CDS forward ] SINGLE_SPLICE_VAR { CHROM_POS_START:18862950 CHROM_POS_END:18864827 } -=| MIDDLE_POINT:18863888 |=| CHROM_ID:2 |=| [( Arabidopsis_thaliana )] |=-	ROSC_FMLY_CSA1_454	Malu_xdom.EG631363.C+(1,739)|Malu_xdom.CN997671.C+(16,183)|Malu_xdom.EB106834.C+(1,216)|Malu_xdom.EB106252.C+(40,276)|Malu_xdom.EB115790.C+(1,252)|Malu_xdom.EB115555.C+(1,216)|Malu_xdom.CN894281.C+(1,342)|Malu_xdom.EB106136.C+(1,285)|Malu_xdom.EB146507.C+(1,553)|Malu_xdom.CN880468.C+(1,201)|Malu_xdom.CV187023.C+(1,442)|Malu_xdom.CN895631.C+(1,475)|Malu_xdom.CV882486.C+(1,573)|Malu_xdom.CV524155.C…	23
AT1G02140	mago nashi family protein, similar to Mago Nashi, Genbank Accession Number U03559 [ 15217623 NP_171716.1 CDS reverse ] SINGLE_SPLICE_VAR { CHROM_POS_START:403467 CHROM_POS_END:404401 } -=| MIDDLE_POINT:403934 |=| CHROM_ID:1 |=| [( Arabidopsis_thaliana )] |=-	ROSC_FMLY_CSA1_455	Malu_xdom.EG631327.C+(1,441)|Malu_xdom.CO419005.C+(1,213)|Malu_xdom.EB115167.C+(1,291)|Malu_xdom.EB106748.C+(1,294)|Malu_xdom.EB155889.C+(1,441)|Malu_xdom.CO867065.C+(1,441)|Malu_xdom.CN493812.C+(1,405)|Malu_xdom.CN496283.C+(1,425)|Malu_xdom.CN996071.C+(1,426)|Malu_xdom.CN944477.C+(1,441)|Malu_xdom.EB129961.C+(1,441)|Malu_xdom.CV826192.C+(1,441)|Malu_xdom.CO722629.C+(229,441)|Malu_xdom.DR998182.C…	15
AT1G08500	plastocyanin-like domain-containing protein [ AT1G08500 18390905 NP_563820.1 CDS forward ] SINGLE_SPLICE_VAR { CHROM_POS_START:2689113 CHROM_POS_END:2689884 } -=| MIDDLE_POINT:2689498 |=| CHROM_ID:1 |=| [( Arabidopsis_thaliana )] |=-	ROSC_FMLY_CSA1_456	Malu_xdom.EG631313.C+(1,543)|Malu_xdom.EB106730.C+(1,312)|Malu_xdom.CO417458.C+(1,371)|Malu_xdom.CN491864.C+(1,445)	4
AT5G66120	3-dehydroquinate synthase, putative, similar to aroB (Neisseria gonorrhoeae)(GI:2661441) [ 18425036 NP_569029.1 CDS reverse ] MULTIPLE_SPLICE_VAR { CHROM_POS_START:26448742 CHROM_POS_END:26450875 } -=| MIDDLE_POINT:26449808 |=| CHROM_ID:5 |=| [( Arabidopsis_thaliana )] |=-	ROSC_FMLY_CSA1_457	Malu_xdom.EG631311.C+(1,1029)|Malu_xdom.EB123051.C+(1,429)	2
AT3G54480	SKP1 interacting partner 5 (SKIP5), identical to GP:14348816 SKP1-interacting partner 5 {Arabidopsis thaliana} [ 18410069 NP_566999.1 CDS reverse ] MULTIPLE_SPLICE_VAR { CHROM_POS_START:20181861 CHROM_POS_END:20184303 } -=| MIDDLE_POINT:20183082 |=| CHROM_ID:3 |=| [( Arabidopsis_thaliana )] |=-	ROSC_FMLY_CSA1_458	Malu_xdom.EG631229.C+(1,777)|Malu_xdom.CV880299.C+(1,420)|Malu_xdom.CN445464.C+(7,540)|Malu_xdom.CO417375.C+(1,543)|Malu_xdom.CN496693.C+(1,447)|Malu_xdom.CV794153.C+(211,765)|Malu_xdom.CN444481.C+(415,777)	7
AT1G51650	ATP synthase epsilon chain, mitochondrial, identical to ATP synthase epsilon chain, mitochondrial SP:Q96253 from (Arabidopsis thaliana) [ 15217996 NP_175576.1 CDS forward ] SINGLE_SPLICE_VAR { CHROM_POS_START:19156348 CHROM_POS_END:19157309 } -=| MIDDLE_POINT:19156828 |=| CHROM_ID:1 |=| [( Arabidopsis_thaliana )] |=-	ROSC_FMLY_CSA1_459	Prun_pers.AM290217.C+(1,212)|Prun_pers.AJ823299.C+(46,212)|Prun_dulc.BQ641058.C+(25,209)|Prun_arme.CB822604.C+(19,212)|Prun_arme.CB818758.C+(16,212)|Prun_pers.AJ533991.C+(13,212)|Prun_arme.CV049855.C+(1,212)|Prun_arme.CB822419.C+(1,212)|Prun_arme.CV048538.C+(1,212)|Prun_arme.CB822207.C+(1,212)|Prun_pers.BU044301.C+(1,212)|Prun_pers.AJ825518.C+(1,212)|Prun_pers.AJ827390.C+(1,212)|Prun_pers.BU04327…	16
AT2G20190	CLIP-associating protein (CLASP) -related, similar to CLIP-associating protein CLASP2 (GI:13508651) (Rattus norvegicus) [ 42570286 NP_849997.2 CDS reverse ] SINGLE_SPLICE_VAR { CHROM_POS_START:8718943 CHROM_POS_END:8725894 } -=| MIDDLE_POINT:8722418 |=| CHROM_ID:2 |=| [( Arabidopsis_thaliana )] |=-	ROSC_FMLY_CSA1_460	Prun_pers.AM290212.C+(1,702)|Prun_pers.BU045532.C+(322,942)|Prun_pers.BU045390.C+(322,876)	3
AT1G79690	MutT/nudix family protein, contains Pfam NUDIX domain (PF00293) [ 18412472 NP_565218.1 CDS forward ] SINGLE_SPLICE_VAR { CHROM_POS_START:29990253 CHROM_POS_END:29995064 } -=| MIDDLE_POINT:29992658 |=| CHROM_ID:1 |=| [( Arabidopsis_thaliana )] |=-	ROSC_FMLY_CSA1_461	Prun_pers.AM289986.C+(1,355)|Prun_pers.DW358382.C+(52,262)|Prun_pers.AJ533305.C+(71,304)|Prun_pers.AJ823808.C+(77,355)	4
AT2G27730	expressed protein, contains 1 transmembrane domain [ 18401511 NP_565657.1 CDS reverse ] SINGLE_SPLICE_VAR { CHROM_POS_START:11827133 CHROM_POS_END:11827944 } -=| MIDDLE_POINT:11827538 |=| CHROM_ID:2 |=| [( Arabidopsis_thaliana )] |=-	ROSC_FMLY_CSA1_462	Prun_pers.AM289844.C+(1,348)|Prun_pers.DW350958.C+(1,348)|Prun_pers.DW351629.C+(1,348)|Prun_pers.DY643022.C+(1,348)|Prun_pers.DY643765.C+(1,348)|Prun_pers.DY652032.C+(1,348)|Prun_pers.BU045754.C+(1,348)	7	RosCOS 462	GGAGGAAAGAGCTGCAGAGA	TTCCGGTACTTGTCAGTGGA	FAINT	513	1600	FAILED
AT1G12230	transaldolase, putative, similar to Swiss-Prot:P30148 transaldolase B (EC 2.2.1.2) (Escherichia coli O157:H7) [ 18391366 NP_563900.1 CDS forward ] SINGLE_SPLICE_VAR { CHROM_POS_START:4148048 CHROM_POS_END:4150706 } -=| MIDDLE_POINT:4149377 |=| CHROM_ID:1 |=| [( Arabidopsis_thaliana )] |=-	ROSC_FMLY_CSA1_463	Prun_pers.AM289842.C+(1,678)|Prun_pers.AM290621.C+(1,705)|Prun_pers.DY648789.C+(1,411)|Prun_pers.DW357699.C+(1,591)|Prun_pers.AM290422.C+(1,645)|Prun_pers.BU039459.C+(82,693)|Prun_pers.DY651931.C+(319,906)|Prun_pers.BU047792.C+(391,1032)|Prun_pers.DW353760.C+(394,960)|Prun_pers.AJ826881.C+(625,1167)|Prun_dulc.BQ641065.C+(631,1158)|Malu_xdom.CO866419.C+(709,1152)|Malu_xdom.CV086249.C+(736,1166)|Ma…	15
AT5G42150	expressed protein [ AT5G42150 15238304 NP_199030.1 CDS forward ] SINGLE_SPLICE_VAR { CHROM_POS_START:16863475 CHROM_POS_END:16865137 } -=| MIDDLE_POINT:16864306 |=| CHROM_ID:5 |=| [( Arabidopsis_thaliana )] |=-	ROSC_FMLY_CSA1_464	Prun_pers.AM289840.C+(1,255)|Prun_pers.DW356681.C+(1,255)|Prun_pers.AJ823075.C+(1,255)	3	RosCOS 464	GCCTTGTATGAAGCTGCTGA	CTCAATGGTGCACAAAATGC	1	79	79	1:14
AT5G48440	expressed protein, similar to unknown protein [Oryza sativa (japonica cultivar-group)] (GB:BAD34424.1) [ 79531915 NP_199655.3 CDS reverse ] MULTIPLE_SPLICE_VAR { CHROM_POS_START:19647158 CHROM_POS_END:19649814 } -=| MIDDLE_POINT:19648486 |=| CHROM_ID:5 |=| [( Arabidopsis_thaliana )] |=-	ROSC_FMLY_CSA1_465	Prun_pers.AM289825.C+(1,270)|Prun_pers.AM289907.C+(53,240)	2	RosCOS 465	CGTGTTCCTAGCAACTGGAC	CAGCAAACGGTGCAGAATTA	1	81	310	8:60
AT2G26680	expressed protein, similar to NLPE1 (GI:13022100) (Rhizobium etli) [ 18401209 NP_565628.1 CDS reverse ] SINGLE_SPLICE_VAR { CHROM_POS_START:11351081 CHROM_POS_END:11352366 } -=| MIDDLE_POINT:11351723 |=| CHROM_ID:2 |=| [( Arabidopsis_thaliana )] |=-	ROSC_FMLY_CSA1_466	Prun_pers.AM289791.C+(1,267)|Prun_pers.DY647899.C+(1,554)|Prun_pers.DY638758.C+(1,451)|Prun_pers.DT455122.C+(1,493)	4
AT5G45900	autophagy 7 (APG7), nearly identical to autophagy 7 (Arabidopsis thaliana) GI:19912147 [ 18422607 NP_568652.1 CDS forward ] SINGLE_SPLICE_VAR { CHROM_POS_START:18632531 CHROM_POS_END:18635663 } -=| MIDDLE_POINT:18634097 |=| CHROM_ID:5 |=| [( Arabidopsis_thaliana )] |=-	ROSC_FMLY_CSA1_467	Prun_pers.AM289786.C+(1,534)|Malu_xdom.CN874459.C+(47,472)|Prun_pers.DY646560.C+(229,523)	3
AT1G49820	5-methylthioribose kinase family, contains TIGRfam TIGR01767: 5-methylthioribose kinase profile [ 18402794 NP_564555.1 CDS forward ] SINGLE_SPLICE_VAR { CHROM_POS_START:18446673 CHROM_POS_END:18448575 } -=| MIDDLE_POINT:18447624 |=| CHROM_ID:1 |=| [( Arabidopsis_thaliana )] |=-	ROSC_FMLY_CSA1_468	Prun_pers.AM289752.C+(1,294)|Prun_pers.AM289734.C+(55,294)|Prun_dulc.BQ703599.C+(79,294)|Prun_arme.CB819341.C+(68,294)	4	RosCOS 468	TGAGATTCAGCAGCTTGTGC	AGCTTTGCCAACTCAAGAGC	1	87	200	7:71
AT4G30010	expressed protein [ AT4G30010 15233805 NP_194730.1 CDS forward ] SINGLE_SPLICE_VAR { CHROM_POS_START:14672953 CHROM_POS_END:14673225 } -=| MIDDLE_POINT:14673089 |=| CHROM_ID:4 |=| [( Arabidopsis_thaliana )] |=-	ROSC_FMLY_CSA1_469	Prun_pers.AM289297.C+(1,264)|Prun_pers.AJ825673.C+(25,264)|Prun_pers.AJ870728.C+(25,264)|Prun_arme.CV049736.C+(1,264)|Prun_arme.CB822927.C+(1,264)|Prun_arme.CV049305.C+(1,264)|Prun_pers.DN677175.C+(1,264)|Prun_pers.AJ823584.C+(1,264)|Prun_pers.AM288779.C+(1,264)|Prun_pers.AM291591.C+(139,264)	10
AT5G22875	expressed protein [ AT5G22875 18420614 NP_568425.1 CDS forward ] MULTIPLE_SPLICE_VAR { CHROM_POS_START:7651310 CHROM_POS_END:7651606 } -=| MIDDLE_POINT:7651458 |=| CHROM_ID:5 |=| [( Arabidopsis_thaliana )] |=-	ROSC_FMLY_CSA1_470	Prun_pers.AM289188.C+(1,208)|Prun_pers.AM288049.C+(1,207)|Prun_pers.DY652549.C+(1,208)|Prun_pers.AM291162.C+(1,208)|Prun_pers.BU045027.C+(1,208)	5	RosCOS 470	TTGTTGCTACTGGCTTGGTG	AACGTCACAGGAACCAGTGTT	1	87	271	6:25
AT1G11760	expressed protein, weak similarity to Pfam PF01648: 4'-phosphopantetheinyl transferase superfamily [ 15221091 NP_172641.1 CDS reverse ] SINGLE_SPLICE_VAR { CHROM_POS_START:3970545 CHROM_POS_END:3973295 } -=| MIDDLE_POINT:3971920 |=| CHROM_ID:1 |=| [( Arabidopsis_thaliana )] |=-	ROSC_FMLY_CSA1_471	Prun_pers.AM289120.C+(1,387)|Prun_pers.AM288682.C+(1,153)|Prun_pers.AM288438.C+(1,291)|Prun_pers.AM287965.C+(1,387)|Prun_pers.AM290425.C+(133,387)	5
AT3G15353	metallothionein protein, putative [ AT3G15353 18400732 NP_566509.1 CDS reverse ] SINGLE_SPLICE_VAR { CHROM_POS_START:5180832 CHROM_POS_END:5181332 } -=| MIDDLE_POINT:5181082 |=| CHROM_ID:3 |=| [( Arabidopsis_thaliana )] |=-	ROSC_FMLY_CSA1_472	Prun_pers.AM289107.C+(1,192)|Prun_cera.EE488913.C+(1,192)|Prun_cera.EE488533.C+(1,192)|Prun_pers.DN552877.C+(8,192)|Prun_pers.DN554410.C+(7,192)|Prun_pers.DN554675.C+(1,192)|Prun_pers.DN554977.C+(1,192)|Prun_pers.DN556535.C+(1,192)|Prun_pers.DN553581.C+(4,192)|Prun_pers.DN552798.C+(1,192)|Prun_pers.DN552799.C+(1,192)|Prun_pers.DN552817.C+(1,192)|Prun_pers.DN552824.C+(1,192)|Prun_pers.DN552847.C+(…	116
AT4G11175	translation initiation factor IF-1, chloroplast, putative, similar to Swiss-Prot:P08698 translation initiation factor IF-1, chloroplast (Spinacia oleracea) [ 15237084 NP_192856.1 CDS forward ] SINGLE_SPLICE_VAR { CHROM_POS_START:6818158 CHROM_POS_END:6818802 } -=| MIDDLE_POINT:6818480 |=| CHROM_ID:4 |=| [( Arabidopsis_thaliana )] |=-	ROSC_FMLY_CSA1_473	Prun_pers.AM289699.C+(1,228)|Prun_arme.CV052730.C+(1,228)|Prun_arme.CV051033.C+(1,228)|Prun_pers.AM289253.C+(1,228)|Prun_pers.DY640180.C+(1,228)	5
AT2G28430	expressed protein [ AT2G28430 18401736 NP_029430.1 CDS reverse ] SINGLE_SPLICE_VAR { CHROM_POS_START:12166813 CHROM_POS_END:12167464 } -=| MIDDLE_POINT:12167138 |=| CHROM_ID:2 |=| [( Arabidopsis_thaliana )] |=-	ROSC_FMLY_CSA1_474	Prun_pers.AM289042.C+(1,255)|Prun_pers.DY649304.C+(1,255)|Prun_pers.DY635532.C+(1,255)	3	RosCOS 474	AAGCATATTCACCGGAATCG	TCACAGGTCGAAATGTCTGG	1	312	1078	6:25
AT3G19660	expressed protein [ AT3G19660 15230915 NP_188600.1 CDS reverse ] SINGLE_SPLICE_VAR { CHROM_POS_START:6825684 CHROM_POS_END:6825878 } -=| MIDDLE_POINT:6825781 |=| CHROM_ID:3 |=| [( Arabidopsis_thaliana )] |=-	ROSC_FMLY_CSA1_475	Prun_pers.AM289001.C+(1,183)|Prun_pers.DY646458.C+(1,183)|Prun_pers.AM290960.C+(1,183)	3
AT2G31980	cysteine proteinase inhibitor-related, contains similarity to extracellular insoluble cystatin GI:2204077 from (Daucus carota) [ 15225164 NP_180758.1 CDS reverse ] SINGLE_SPLICE_VAR { CHROM_POS_START:13616323 CHROM_POS_END:13616847 } -=| MIDDLE_POINT:13616585 |=| CHROM_ID:2 |=| [( Arabidopsis_thaliana )] |=-	ROSC_FMLY_CSA1_476	Prun_pers.AM288980.C+(1,364)|Prun_pers.AJ826581.C+(1,364)|Prun_arme.CV049437.C+(1,363)|Prun_arme.CB823701.C+(1,363)|Prun_pers.AJ823040.C+(1,364)|Prun_pers.BU048931.C+(1,364)|Prun_pers.AM289688.C+(1,364)|Prun_dulc.BU572930.C+(1,364)|Prun_pers.DY647532.C+(1,363)|Prun_pers.AJ822919.C+(1,364)|Prun_pers.AJ824222.C+(1,364)|Prun_pers.AJ826737.C+(1,364)|Prun_pers.DW351148.C+(1,364)|Prun_pers.DW351479.C+(…	34	RosCOS 476	GGTTCAGAAGTTGGGGAGGT	CACTTCCGAATCAAACAGCA	1	83	234	NO SNP
AT1G79040	photosystem II 10 kDa polypeptide, identical to photosystem II 10 kDa polypeptide, chloroplast (precursor) SP:P27202 from (Arabidopsis thaliana) [ 15219268 NP_178025.1 CDS forward ] SINGLE_SPLICE_VAR { CHROM_POS_START:29740978 CHROM_POS_END:29741674 } -=| MIDDLE_POINT:29741326 |=| CHROM_ID:1 |=| [( Arabidopsis_thaliana )] |=-	ROSC_FMLY_CSA1_477	Prun_pers.AM288865.C+(1,417)|Prun_aviu.BI203102.C+(1,221)|Prun_cera.EE487882.C+(1,380)|Prun_arme.CV052019.C+(1,417)|Prun_arme.CB818722.C+(1,417)|Prun_arme.CV046560.C+(1,417)|Prun_arme.CB821682.C+(1,417)|Prun_pers.AJ823801.C+(1,417)|Prun_pers.AJ875683.C+(1,417)|Prun_pers.DW348970.C+(1,417)|Prun_pers.DW351469.C+(1,417)|Prun_pers.DW354753.C+(1,417)|Prun_pers.DW355101.C+(1,417)|Prun_pers.AM290556.C+(…	24
AT5G30490	expressed protein [ AT5G30490 30692293 NP_850901.1 CDS forward ] SINGLE_SPLICE_VAR { CHROM_POS_START:11629429 CHROM_POS_END:11631501 } -=| MIDDLE_POINT:11630465 |=| CHROM_ID:5 |=| [( Arabidopsis_thaliana )] |=-	ROSC_FMLY_CSA1_478	Prun_pers.AM288704.C+(1,476)|Prun_pers.DY646530.C+(275,705)|Prun_pers.AM290883.C+(445,678)|Prun_pers.AM288482.C+(496,705)	4	RosCOS 478	GCTGCTGCTGCTCTTGTAGA	ATTTCTTGACCGGCAAAATC	1	1277	460	1:14
AT5G55140	ribosomal protein L30 family protein, contains similarity to 50S ribosomal protein L30 [ 18423714 NP_568821.1 CDS forward ] SINGLE_SPLICE_VAR { CHROM_POS_START:22398596 CHROM_POS_END:22399013 } -=| MIDDLE_POINT:22398804 |=| CHROM_ID:5 |=| [( Arabidopsis_thaliana )] |=-	ROSC_FMLY_CSA1_479	Prun_pers.AM288645.C+(1,321)|Rosa_chin.BI978313.C+(1,248)|Malu_xdom.CO899710.C+(1,321)|Malu_xdom.CN933878.C+(1,174)|Malu_xdom.CN936230.C+(1,201)|Malu_xdom.CN493882.C+(1,294)|Malu_xdom.CN908211.C+(37,321)|Malu_xdom.CN910857.C+(37,321)|Malu_xdom.CN994502.C+(1,321)|Malu_xdom.CN581148.C+(1,321)|Prun_pers.AJ872887.C+(10,321)|Prun_pers.BU041446.C+(1,321)	12
AT4G16695	expressed protein [ AT4G16695 30683760 NP_849396.1 CDS forward ] MULTIPLE_SPLICE_VAR { CHROM_POS_START:9394281 CHROM_POS_END:9395273 } -=| MIDDLE_POINT:9394777 |=| CHROM_ID:4 |=| [( Arabidopsis_thaliana )] |=-	ROSC_FMLY_CSA1_480	Prun_pers.AM288535.C+(1,171)|Prun_pers.AJ827694.C+(25,167)|Prun_arme.CB822855.C+(7,156)|Prun_pers.AJ875674.C+(1,167)	4
AT1G43710	serine decarboxylase, identical to serine decarboxylase (Arabidopsis thaliana) GI:15011302 [ 15218445 NP_175036.1 CDS reverse ] SINGLE_SPLICE_VAR { CHROM_POS_START:16488974 CHROM_POS_END:16490738 } -=| MIDDLE_POINT:16489856 |=| CHROM_ID:1 |=| [( Arabidopsis_thaliana )] |=-	ROSC_FMLY_CSA1_481	Prun_pers.AM288454.C+(1,420)|Prun_arme.CV046913.C+(95,420)|Prun_arme.CV044967.C+(95,420)|Prun_pers.AJ873432.C+(214,420)	4
AT5G40670	PQ-loop repeat family protein / transmembrane family protein, similar to SP|O60931 Cystinosin {Homo sapiens} [ 15237468 NP_198883.1 CDS forward ] SINGLE_SPLICE_VAR { CHROM_POS_START:16303196 CHROM_POS_END:16304819 } -=| MIDDLE_POINT:16304007 |=| CHROM_ID:5 |=| [( Arabidopsis_thaliana )] |=-	ROSC_FMLY_CSA1_482	Prun_pers.AM288426.C+(1,576)|Prun_pers.DW355535.C+(1,512)|Prun_pers.BU045693.C+(1,512)|Prun_pers.DY650031.C+(1,552)	4
AT5G50810	mitochondrial import inner membrane translocase (TIM8), identical to mitochondrial import inner membrane translocase subunit Tim8 (Arabidopsis thaliana) Swiss-Prot:Q9XGY4 [ 15241279 NP_199894.1 CDS reverse ] SINGLE_SPLICE_VAR { CHROM_POS_START:20693101 CHROM_POS_END:20693731 } -=| MIDDLE_POINT:20693416 |=| CHROM_ID:5 |=| [( Arabidopsis_thaliana )] |=-	ROSC_FMLY_CSA1_483	Prun_pers.AM289634.C+(1,229)|Prun_pers.AM291977.C+(21,227)|Prun_pers.AJ824925.C+(1,227)	3	RosCOS 483	AACAACCCTGAGCTCCTTCA	GATGCACTTGTCCCAGCATA	1	399	872	5:21
	no_hits_found	ROSC_FMLY_CSA1_484	Prun_pers.AM288106.C+(1,141)|Prun_arme.CV044841.C+(1,141)|Prun_arme.CV046776.C+(1,141)|Prun_arme.CB822186.C+(1,141)	4
AT1G36980	expressed protein [ AT1G36980 18400231 NP_564477.1 CDS forward ] SINGLE_SPLICE_VAR { CHROM_POS_START:14027525 CHROM_POS_END:14029168 } -=| MIDDLE_POINT:14028346 |=| CHROM_ID:1 |=| [( Arabidopsis_thaliana )] |=-	ROSC_FMLY_CSA1_485	Prun_pers.AM288084.C+(1,280)|Prun_pers.DY643230.C+(1,405)|Prun_arme.CV052431.C+(1,405)|Prun_arme.CV049719.C+(1,372)|Prun_pers.DY638726.C+(1,405)|Prun_pers.DY643130.C+(1,405)|Prun_pers.DY634148.C+(1,405)|Prun_pers.DY634623.C+(91,405)|Prun_pers.AM287338.C+(64,405)	9
AT3G03070	NADH-ubiquinone oxidoreductase-related, contains weak similarity to NADH-ubiquinone oxidoreductase 13 kDa-A subunit, mitochondrial precursor (EC 1.6.5.3) (EC 1.6.99.3) (Complex I-13KD-A) (CI-13KD-A) (Swiss-Prot:P23934) (Bos taurus) [ 18396430 NP_566191.1 CDS reverse ] SINGLE_SPLICE_VAR { CHROM_POS_START:696600 CHROM_POS_END:698076 } -=| MIDDLE_POINT:697338 |=| CHROM_ID:3 |=| [( Arabidopsis_thalia…	ROSC_FMLY_CSA1_486	Prun_pers.AM288051.C+(1,310)|Malu_xdom.CV629603.C+(1,310)|Malu_xdom.CV657317.C+(4,286)|Malu_xdom.CN893451.C+(1,310)|Malu_xdom.CN880602.C+(1,310)|Malu_xdom.CN863986.C+(1,310)|Malu_xdom.CN874082.C+(1,310)|Malu_xdom.CN490895.C+(1,310)|Malu_xdom.CV880619.C+(106,310)|Prun_pers.AJ822377.C+(61,310)|Prun_pers.AJ822453.C+(61,307)|Prun_pers.AJ822150.C+(61,310)|Prun_pers.DN553464.C+(175,310)|Malu_xdom.CN875…	15	RosCOS 486	CAATGAAGTTCCACCCATCA	CTTGAACATAGCGAAAACCACA	1	107	350	2:50
AT2G25625	expressed protein [ AT2G25625 30682825 NP_850063.1 CDS forward ] MULTIPLE_SPLICE_VAR { CHROM_POS_START:10913640 CHROM_POS_END:10914177 } -=| MIDDLE_POINT:10913908 |=| CHROM_ID:2 |=| [( Arabidopsis_thaliana )] |=-	ROSC_FMLY_CSA1_487	Prun_pers.AM288047.C+(1,411)|Prun_pers.DY641183.C+(1,411)|Prun_pers.DY641324.C+(1,411)|Prun_pers.DY644070.C+(1,411)|Prun_pers.DY645541.C+(1,411)|Prun_pers.AM291849.C+(1,411)|Prun_pers.DY635230.C+(1,411)|Prun_pers.DY641132.C+(121,405)|Prun_pers.DY644014.C+(121,411)|Prun_pers.DY635316.C+(121,411)|Prun_pers.DY633842.C+(121,411)|Prun_pers.AJ824149.C+(235,411)|Prun_pers.AJ822951.C+(235,411)	13	RosCOS 487	ACCTTGGTTCAAGCCCTTCT	ATTCTGTCACCAATGGCAAG	1	79	379	1:73
AT5G66120	3-dehydroquinate synthase, putative, similar to aroB (Neisseria gonorrhoeae)(GI:2661441) [ 18425036 NP_569029.1 CDS reverse ] MULTIPLE_SPLICE_VAR { CHROM_POS_START:26448742 CHROM_POS_END:26450875 } -=| MIDDLE_POINT:26449808 |=| CHROM_ID:5 |=| [( Arabidopsis_thaliana )] |=-	ROSC_FMLY_CSA1_488	Prun_pers.AM287972.C+(1,543)|Prun_pers.DY648620.C+(1,213)|Prun_pers.DY649707.C+(1,339)|Prun_pers.DY651015.C+(1,361)|Prun_pers.DY639422.C+(1,360)|Prun_pers.DY650211.C+(139,756)|Prun_pers.DY635092.C+(148,750)|Prun_pers.BU039661.C+(190,798)|Prun_arme.CV052643.C+(418,888)|Prun_pers.DY645522.C+(499,1053)|Prun_pers.DY639277.C+(523,1050)|Prun_pers.DY638535.C+(655,1182)|Prun_pers.AM288852.C+(685,1182)|Pr…	21
AT5G65220	ribosomal protein L29 family protein, contains Pfam profile PF00831: ribosomal protein L29 [ 15238369 NP_201325.1 CDS forward ] SINGLE_SPLICE_VAR { CHROM_POS_START:26078527 CHROM_POS_END:26079732 } -=| MIDDLE_POINT:26079129 |=| CHROM_ID:5 |=| [( Arabidopsis_thaliana )] |=-	ROSC_FMLY_CSA1_489	Prun_pers.AM287957.C+(1,438)|Prun_pers.DW341819.C+(1,267)|Prun_pers.DY654294.C+(1,312)|Prun_pers.BU045591.C+(1,434)	4
AT1G61000	Nuf2 family protein, contains Pfam PF03800: Nuf2 family domain [ 15219846 NP_176296.1 CDS reverse ] SINGLE_SPLICE_VAR { CHROM_POS_START:22469433 CHROM_POS_END:22477711 } -=| MIDDLE_POINT:22473572 |=| CHROM_ID:1 |=| [( Arabidopsis_thaliana )] |=-	ROSC_FMLY_CSA1_490	Prun_pers.AM287791.C+(1,510)|Prun_pers.AJ822913.C+(10,506)|Prun_pers.AM287403.C+(61,506)	3
AT5G08060	expressed protein, sigma factor F inhibitor spoIIAB, Bacillus megaterium, PIR:B48402 [ 15241510 NP_196423.1 CDS forward ] SINGLE_SPLICE_VAR { CHROM_POS_START:2580589 CHROM_POS_END:2580984 } -=| MIDDLE_POINT:2580786 |=| CHROM_ID:5 |=| [( Arabidopsis_thaliana )] |=-	ROSC_FMLY_CSA1_491	Prun_pers.AM287661.C+(1,393)|Prun_pers.DN554597.C+(38,149)|Prun_arme.CB819377.C+(39,393)|Prun_pers.AM288434.C+(167,393)|Prun_pers.AM291864.C+(175,393)	5
AT2G38140	chloroplast 30S ribosomal protein S31 (PSRP4) [ AT2G38140 15224451 NP_181349.1 CDS forward ] SINGLE_SPLICE_VAR { CHROM_POS_START:15988026 CHROM_POS_END:15988537 } -=| MIDDLE_POINT:15988281 |=| CHROM_ID:2 |=| [( Arabidopsis_thaliana )] |=-	ROSC_FMLY_CSA1_492	Prun_pers.AM289546.C+(1,227)|Prun_pers.DN555684.C+(1,348)|Prun_pers.DN676747.C+(61,344)	3	RosCOS 492	GCTTCGCTCTCAGTCTCCAC	AGGTGGACCTCTTCCCTTGT	1	210	460	6:74
AT2G20420	succinyl-CoA ligase (GDP-forming) beta-chain, mitochondrial, putative / succinyl-CoA synthetase, beta chain, putative / SCS-beta, putative, identical to SP|O82662 Succinyl-CoA ligase (GDP-forming) beta-chain, mitochondrial precursor (EC 6.2.1.4) (Succinyl-CoA synthetase, beta chain) (SCS- beta) {Arabidopsis thaliana} [ 15225353 NP_179632.1 CDS forward ] SINGLE_SPLICE_VAR { CHROM_POS_START:8812655…	ROSC_FMLY_CSA1_493	Prun_pers.AM287509.C+(1,564)|Prun_arme.CB819690.C+(16,564)|Prun_arme.CV050985.C+(175,564)|Prun_pers.AM289126.C+(121,564)|Prun_pers.AJ533804.C+(430,564)	5
AT1G26550	peptidyl-prolyl cis-trans isomerase PPIC-type family protein, similar to SP|Q9Y237 Peptidyl-prolyl cis-trans isomerase NIMA-interacting 4 (EC 5.2.1.8) (Rotamase Pin4) (PPIase Pin4) (Parvulin 14) {Homo sapiens} [ 18395946 NP_564250.1 CDS forward ] SINGLE_SPLICE_VAR { CHROM_POS_START:9171787 CHROM_POS_END:9172703 } -=| MIDDLE_POINT:9172245 |=| CHROM_ID:1 |=| [( Arabidopsis_thaliana )] |=-	ROSC_FMLY_CSA1_494	Prun_pers.AM289247.C+(1,430)|Prun_arme.CV049725.C+(1,430)|Prun_arme.CV046605.C+(1,430)|Prun_arme.CB820881.C+(1,430)|Prun_pers.AJ875469.C+(5,430)|Prun_dulc.CA854075.C+(1,430)|Prun_pers.DW349971.C+(1,430)|Prun_pers.AM291950.C+(1,430)|Prun_pers.AJ826254.C+(1,430)|Prun_pers.AM288205.C+(49,430)|Prun_arme.CV044669.C+(158,430)	11
AT1G15420	expressed protein [ AT1G15420 30684370 NP_849671.1 CDS reverse ] SINGLE_SPLICE_VAR { CHROM_POS_START:5301789 CHROM_POS_END:5303291 } -=| MIDDLE_POINT:5302540 |=| CHROM_ID:1 |=| [( Arabidopsis_thaliana )] |=-	ROSC_FMLY_CSA1_495	Prun_pers.AM287481.C+(1,498)|Prun_pers.DY640173.C+(1,534)	2
AT5G13190	expressed protein [ AT5G13190 18416986 NP_568286.1 CDS reverse ] SINGLE_SPLICE_VAR { CHROM_POS_START:4204990 CHROM_POS_END:4206208 } -=| MIDDLE_POINT:4205599 |=| CHROM_ID:5 |=| [( Arabidopsis_thaliana )] |=-	ROSC_FMLY_CSA1_496	Prun_pers.AM287447.C+(1,402)|Prun_pers.DY638014.C+(1,402)|Prun_arme.CV049613.C+(1,402)|Prun_arme.CV048129.C+(1,402)|Prun_pers.DY637313.C+(1,402)|Prun_pers.DY637523.C+(1,402)|Prun_pers.DY638257.C+(1,402)|Prun_pers.DY638718.C+(1,402)|Prun_pers.DY639061.C+(1,402)|Prun_pers.DY643808.C+(1,402)|Prun_pers.DY645503.C+(1,402)|Prun_pers.DY645640.C+(1,402)|Prun_pers.DY650376.C+(1,402)|Prun_pers.DY651983.C+(…	19	RosCOS 496	CATCCCTATCCACCAAACCA	GCATGAAGGCAAAAGAAAGC	1	719	310	1:34
AT1G55300	similar to TATA-binding protein-associated factor TAFII55-like [Oryza sativa (japonica cultivar-group)] (GB:BAD68329.1) [ 79319993 NP_001031194.1 CDS reverse ] MULTIPLE_SPLICE_VAR { CHROM_POS_START:20631821 CHROM_POS_END:20633157 } -=| MIDDLE_POINT:20632489 |=| CHROM_ID:1 |=| [( Arabidopsis_thaliana )] |=-	ROSC_FMLY_CSA1_497	Prun_pers.AM287358.C+(1,435)|Prun_pers.DY647195.C+(1,435)	2
AT5G47030	ATP synthase delta' chain, mitochondrial, identical to SP|Q96252 ATP synthase delta' chain, mitochondrial precursor (EC 3.6.3.14) {Arabidopsis thaliana} [ 15237998 NP_199514.1 CDS forward ] SINGLE_SPLICE_VAR { CHROM_POS_START:19107611 CHROM_POS_END:19109261 } -=| MIDDLE_POINT:19108436 |=| CHROM_ID:5 |=| [( Arabidopsis_thaliana )] |=-	ROSC_FMLY_CSA1_498	Prun_pers.AM291804.C+(1,540)|Prun_pers.AM289599.C+(76,540)|Prun_pers.DW358732.C+(91,459)|Prun_arme.CB818446.C+(92,536)|Prun_pers.AM291338.C+(106,540)|Prun_pers.DW348812.C+(133,417)|Prun_pers.DW354019.C+(133,423)|Prun_pers.AM288652.C+(142,540)|Prun_pers.AJ873783.C+(226,540)|Prun_pers.AM290698.C+(193,540)|Prun_pers.AM290258.C+(184,540)	11	RosCOS 498	TCCAACTCCATCTTCGATCC	TGATAGGACCCCAGGTTTCA	0	1039	0
AT3G15351	expressed protein [ AT3G15351 18400728 NP_566507.1 CDS forward ] MULTIPLE_SPLICE_VAR { CHROM_POS_START:5176733 CHROM_POS_END:5177538 } -=| MIDDLE_POINT:5177135 |=| CHROM_ID:3 |=| [( Arabidopsis_thaliana )] |=-	ROSC_FMLY_CSA1_499	Prun_pers.AM291733.C+(1,306)|Prun_pers.BU046163.C+(46,306)	2	RosCOS 499	TGCGGTAACCATGACTCAAA	ACTTCATCACACCCGGAGAC	1	92	872	FAILED
AT3G07950	rhomboid protein-related, contains 6 transmembrane domains [ 18398108 NP_566326.1 CDS forward ] SINGLE_SPLICE_VAR { CHROM_POS_START:2531988 CHROM_POS_END:2534283 } -=| MIDDLE_POINT:2533135 |=| CHROM_ID:3 |=| [( Arabidopsis_thaliana )] |=-	ROSC_FMLY_CSA1_500	Prun_pers.AM289273.C+(1,414)|Prun_pers.AJ873021.C+(130,404)	2
AT5G60620	phospholipid/glycerol acyltransferase family protein, contains Pfam PF01553: Acyltransferase [ 18424377 NP_568925.1 CDS forward ] SINGLE_SPLICE_VAR { CHROM_POS_START:24384492 CHROM_POS_END:24386873 } -=| MIDDLE_POINT:24385682 |=| CHROM_ID:5 |=| [( Arabidopsis_thaliana )] |=-	ROSC_FMLY_CSA1_501	Prun_pers.AM291640.C+(1,595)|Prun_pers.DY641661.C+(8,550)|Prun_pers.BU040521.C+(145,402)|Prun_pers.DY643661.C+(297,733)|Prun_pers.DY644305.C+(307,701)	5
AT2G23090	expressed protein [ AT2G23090 18400164 NP_565547.1 CDS reverse ] SINGLE_SPLICE_VAR { CHROM_POS_START:9836737 CHROM_POS_END:9837354 } -=| MIDDLE_POINT:9837045 |=| CHROM_ID:2 |=| [( Arabidopsis_thaliana )] |=-	ROSC_FMLY_CSA1_502	Prun_pers.AM291637.C+(1,236)|Rosa_luci.EC588293.C+(1,232)|Rosa_hybr.BQ106036.C+(1,223)|Prun_arme.CB819666.C+(1,171)|Malu_xdom.DR997454.C+(55,236)|Malu_xdom.EB176159.C+(1,236)|Malu_xdom.EB156417.C+(1,236)|Malu_xdom.CO052604.C+(1,146)|Malu_xdom.CO752291.C+(1,223)|Malu_xdom.EB114799.C+(1,208)|Malu_xdom.CO865278.C+(1,236)|Malu_xdom.CV657810.C+(1,236)|Malu_xdom.DR993962.C+(1,236)|Malu_xdom.CN489087.C+…	91	RosCOS 502	AACGGTCAGAAGGCCAAGAT	ATGCTCCCTGCACTTCACTT	1	426	529	1:55
AT5G19050	expressed protein [ AT5G19050 15239639 NP_197406.1 CDS forward ] SINGLE_SPLICE_VAR { CHROM_POS_START:6369309 CHROM_POS_END:6371728 } -=| MIDDLE_POINT:6370518 |=| CHROM_ID:5 |=| [( Arabidopsis_thaliana )] |=-	ROSC_FMLY_CSA1_503	Prun_pers.AM291574.C+(1,607)|Prun_pers.DY644530.C+(2,532)|Malu_xdom.CN887100.C+(121,751)|Prun_pers.DY652744.C+(121,748)|Prun_pers.BU046148.C+(121,586)|Malu_xdom.CN909235.C+(227,622)|Malu_xdom.CN908542.C+(227,876)|Malu_xdom.CN996267.C+(271,411)|Malu_xdom.CN917742.C+(343,916)|Malu_xdom.CO865195.C+(448,1002)|Malu_xdom.CO899618.C+(863,1006)	11
AT3G54970	expressed protein [ AT3G54970 18410169 NP_567011.1 CDS reverse ] MULTIPLE_SPLICE_VAR { CHROM_POS_START:20379306 CHROM_POS_END:20381047 } -=| MIDDLE_POINT:20380176 |=| CHROM_ID:3 |=| [( Arabidopsis_thaliana )] |=-	ROSC_FMLY_CSA1_504	Prun_pers.AM291420.C+(1,426)|Prun_arme.CB823012.C+(176,418)	2	RosCOS 504	GCAAAGTGTGCACTGTTTTGAA	CCTCTGCCCAAAATTCACTC	1	87	603	2:34
AT5G46030	expressed protein, contains Pfam profile PF05129: Putative zinc binding domain (DUF701) [ 18422622 NP_568654.1 CDS forward ] SINGLE_SPLICE_VAR { CHROM_POS_START:18687758 CHROM_POS_END:18688365 } -=| MIDDLE_POINT:18688061 |=| CHROM_ID:5 |=| [( Arabidopsis_thaliana )] |=-	ROSC_FMLY_CSA1_505	Prun_pers.AM291399.C+(1,201)|Prun_pers.DY653553.C+(1,258)	2	RosCOS 505	TGACACCGTCTTCAGCTGTC	TGGCATATTCTGCAAGAAGC	1	74	234	4:18
AT2G39725	complex 1 family protein / LVR family protein, contains Pfam PF05347: Complex 1 protein (LYR family) [ 18405143 NP_565912.1 CDS forward ] MULTIPLE_SPLICE_VAR { CHROM_POS_START:16577148 CHROM_POS_END:16577420 } -=| MIDDLE_POINT:16577284 |=| CHROM_ID:2 |=| [( Arabidopsis_thaliana )] |=-	ROSC_FMLY_CSA1_506	Prun_pers.AM291348.C+(1,279)|Prun_pers.DY647682.C+(23,254)	2
AT1G73990	peptidase U7 family protein, similar to protease IV GB:AAA57008 from (Escherichia coli) [ 42563213 NP_565077.2 CDS forward ] SINGLE_SPLICE_VAR { CHROM_POS_START:27828126 CHROM_POS_END:27832468 } -=| MIDDLE_POINT:27830297 |=| CHROM_ID:1 |=| [( Arabidopsis_thaliana )] |=-	ROSC_FMLY_CSA1_507	Prun_pers.AM291245.C+(1,462)|Prun_dulc.BU574445.C+(109,347)	2	RosCOS 507	TGCAGCTTCACAGGGTTTAG	ATCCACTCCAACCAAACTGC	1	119	460	1899-12-31 05:46:00
AT1G65020	expressed protein [ AT1G65020 15220924 NP_176682.1 CDS reverse ] SINGLE_SPLICE_VAR { CHROM_POS_START:24158186 CHROM_POS_END:24160174 } -=| MIDDLE_POINT:24159180 |=| CHROM_ID:1 |=| [( Arabidopsis_thaliana )] |=-	ROSC_FMLY_CSA1_508	Prun_pers.AM291182.C+(1,540)|Prun_pers.DY638986.C+(1,619)|Prun_pers.DY642641.C+(25,613)|Prun_pers.BU040823.C+(1,601)|Prun_pers.DY651222.C+(166,717)|Prun_pers.AJ827089.C+(550,970)	6	RosCOS 508	GCCGTCAAGAATTTCTCAGG	TCCTTCTGGTAAAGCAACTCC	1	534	534	2:50
AT3G20390	endoribonuclease L-PSP family protein, contains Pfam domain PF01042: Endoribonuclease L-PSP [ 15231137 NP_188674.1 CDS reverse ] SINGLE_SPLICE_VAR { CHROM_POS_START:7110233 CHROM_POS_END:7111701 } -=| MIDDLE_POINT:7110967 |=| CHROM_ID:3 |=| [( Arabidopsis_thaliana )] |=-	ROSC_FMLY_CSA1_509	Prun_pers.AM291125.C+(1,562)|Prun_arme.CV048052.C+(52,562)|Prun_pers.DY646336.C+(1,514)|Prun_pers.DW357148.C+(1,517)|Prun_pers.DY648577.C+(1,526)|Prun_pers.DW357488.C+(1,533)|Prun_pers.DY649960.C+(1,553)|Prun_pers.DY650354.C+(1,547)|Prun_pers.DY649917.C+(1,553)|Prun_pers.DW356796.C+(1,562)|Prun_pers.DY647951.C+(1,562)|Prun_pers.DY648710.C+(1,562)|Prun_pers.AJ823020.C+(1,562)|Prun_pers.AJ876175.C+…	15	RosCOS 509	CCCTATTCTCAGGCCATCAA	TGATCTTCAACATTCTCAGATATGAAC	1	102	250	4:46
AT5G41950	expressed protein [ AT5G41950 15238238 NP_199010.1 CDS forward ] SINGLE_SPLICE_VAR { CHROM_POS_START:16803053 CHROM_POS_END:16806588 } -=| MIDDLE_POINT:16804820 |=| CHROM_ID:5 |=| [( Arabidopsis_thaliana )] |=-	ROSC_FMLY_CSA1_510	Prun_pers.AM290877.C+(1,549)|Prun_pers.DY654231.C+(19,516)|Prun_arme.CV045776.C+(142,549)|Prun_arme.CB819057.C+(142,549)|Prun_dulc.CA854122.C+(244,549)	5	RosCOS 510	GGGAAATCAATTGCACCTCA	TGCACCAGGTGGTAAAGTCA	1	77	400	5:41
	no_hits_found	ROSC_FMLY_CSA1_511	Prun_pers.AM290790.C+(1,294)|Prun_arme.CV048342.C+(1,294)|Prun_arme.CV047061.C+(1,294)|Prun_pers.AM289398.C+(1,294)|Prun_pers.DY647283.C+(1,294)	5
AT1G77180	chromatin protein family, contains Pfam domain, PF02731: SKIP/SNW domain found in chromatin proteins [ 18411393 NP_565151.1 CDS reverse ] MULTIPLE_SPLICE_VAR { CHROM_POS_START:29004685 CHROM_POS_END:29006526 } -=| MIDDLE_POINT:29005605 |=| CHROM_ID:1 |=| [( Arabidopsis_thaliana )] |=-	ROSC_FMLY_CSA1_512	Prun_pers.AM290788.C+(1,443)|Prun_pers.AM291134.C+(88,477)|Prun_pers.DN676676.C+(223,443)	3
AT5G61530	small G protein family protein / RhoGAP family protein, contains Pfam domain, PF00620: RhoGAP domain [ 18424478 NP_568935.1 CDS forward ] MULTIPLE_SPLICE_VAR { CHROM_POS_START:24759856 CHROM_POS_END:24761812 } -=| MIDDLE_POINT:24760834 |=| CHROM_ID:5 |=| [( Arabidopsis_thaliana )] |=-	ROSC_FMLY_CSA1_513	Prun_pers.AM289396.C+(1,237)|Prun_arme.CV045512.C+(51,237)	2	RosCOS 513	CCATCAAAAGGTCCTTCCAA	ATGAGGCACTGGACAACCTC	1	90	872	2:45
AT2G38040	acetyl co-enzyme A carboxylase carboxyltransferase alpha subunit family, contains Pfam profile: PF03255: Acetyl co-enzyme A carboxylase carboxyltransferase alpha subunit [ 18404621 NP_565880.1 CDS forward ] MULTIPLE_SPLICE_VAR { CHROM_POS_START:15924690 CHROM_POS_END:15927827 } -=| MIDDLE_POINT:15926258 |=| CHROM_ID:2 |=| [( Arabidopsis_thaliana )] |=-	ROSC_FMLY_CSA1_514	Prun_pers.AM290590.C+(1,393)|Prun_dulc.BU572936.C+(1,459)|Prun_pers.DY653391.C+(100,483)	3	RosCOS 514	GCCATTTGAGAAGCCACTTG	GCCTGGTTGTATTTATTCTCCAA	1	101	271	6:65
AT1G73970	expressed protein [ AT1G73970 42563211 NP_177537.2 CDS forward ] SINGLE_SPLICE_VAR { CHROM_POS_START:27820801 CHROM_POS_END:27823624 } -=| MIDDLE_POINT:27822212 |=| CHROM_ID:1 |=| [( Arabidopsis_thaliana )] |=-	ROSC_FMLY_CSA1_515	Prun_pers.AM290464.C+(1,300)|Malu_xdom.DR991336.C+(25,266)	2	RosCOS 515	GAGCCTGGCAAGAAAATCCT	CAATGATTGCAGCCAAGAAA	1	110	550	1:14
AT5G42890	sterol carrier protein 2 (SCP-2) family protein, similar to sterol carrier protein-2 (Homo sapiens) GI:432973 [ 15239102 NP_199103.1 CDS reverse ] SINGLE_SPLICE_VAR { CHROM_POS_START:17211686 CHROM_POS_END:17213138 } -=| MIDDLE_POINT:17212412 |=| CHROM_ID:5 |=| [( Arabidopsis_thaliana )] |=-	ROSC_FMLY_CSA1_516	Prun_pers.AM289367.C+(1,367)|Prun_cera.EE489026.C+(1,367)|Prun_arme.CV052880.C+(1,367)|Prun_arme.CB819277.C+(1,367)|Prun_arme.CV051185.C+(1,367)|Prun_pers.DW348465.C+(1,367)|Prun_pers.DW356267.C+(1,367)|Prun_pers.BU047024.C+(1,367)|Prun_arme.CB821424.C+(119,367)	9	RosCOS 516	GGAAGCCAGATGCAACTTTT	GCTTGGGGAATATGTCAGGA	1	738	194	NO SNP
AT4G21150	ribophorin II (RPN2) family protein, contains Pfam domain PF05817: Ribophorin II (RPN2) [ 22328844 NP_193847.2 CDS forward ] SINGLE_SPLICE_VAR { CHROM_POS_START:11278656 CHROM_POS_END:11283609 } -=| MIDDLE_POINT:11281132 |=| CHROM_ID:4 |=| [( Arabidopsis_thaliana )] |=-	ROSC_FMLY_CSA1_517	Prun_pers.AM290305.C+(1,660)|Prun_pers.AM289828.C+(7,717)|Prun_pers.BU043517.C+(337,948)|Prun_pers.DY642629.C+(421,980)|Prun_pers.DW352432.C+(493,1077)|Prun_pers.DW354209.C+(580,1077)	6	RosCOS 517	CCAGAAAAGCGTCCTTCTCA	AATGCCGACATGGAATAGGA	1	84	380	8:60
AT4G37830	cytochrome c oxidase-related, contains weak similarity to cytochrome c oxidase polypeptide VIa-liver, mitochondrial precursor (EC 1.9.3.1) (Swiss-Prot:P10818) (Rattus norvegicus) [ 15235720 NP_195496.1 CDS reverse ] SINGLE_SPLICE_VAR { CHROM_POS_START:17787666 CHROM_POS_END:17788756 } -=| MIDDLE_POINT:17788211 |=| CHROM_ID:4 |=| [( Arabidopsis_thaliana )] |=-	ROSC_FMLY_CSA1_518	Prun_pers.AM289354.C+(1,294)|Prun_pers.BU043483.C+(1,168)|Prun_cera.EE488717.C+(1,294)|Prun_arme.CV053008.C+(10,294)|Prun_arme.CV052125.C+(1,294)|Prun_arme.CV051313.C+(10,294)|Prun_arme.CV044578.C+(1,294)|Prun_arme.CV045239.C+(1,294)|Prun_arme.CV046513.C+(1,294)|Prun_arme.CV047225.C+(1,294)|Prun_arme.CV050478.C+(1,294)|Prun_arme.CV052107.C+(1,294)|Prun_arme.CB823213.C+(1,294)|Prun_dulc.BU573743.C…	21	RosCOS 518	TGCTACTCCAAAGCGTTCCT	TGCATGAAGCAATGCCTAAG	1	345	529	NOT BIN MAPPED
AT4G26900	imidazole glycerol phosphate synthase hisHF, chloroplast / IGP synthase / ImGPP synthase / IGPS, identical to SP|Q9SZ30 Imidazole glycerol phosphate synthase hisHF, chloroplast precursor (IGP synthase) {Arabidopsis thaliana} [ 15236905 NP_194420.1 CDS forward ] SINGLE_SPLICE_VAR { CHROM_POS_START:13515520 CHROM_POS_END:13519614 } -=| MIDDLE_POINT:13517567 |=| CHROM_ID:4 |=| [( Arabidopsis_thalian…	ROSC_FMLY_CSA1_519	Prun_pers.AM290290.C+(1,408)|Prun_pers.AM291758.C+(192,408)	2	RosCOS 519	AAGCAGTTGAGGAGCTTGGA	CAGCAGAACCAGCACCACTA	1	202	380	4:46
AT5G64160	expressed protein [ AT5G64160 18424795 NP_568986.1 CDS forward ] SINGLE_SPLICE_VAR { CHROM_POS_START:25688167 CHROM_POS_END:25689544 } -=| MIDDLE_POINT:25688855 |=| CHROM_ID:5 |=| [( Arabidopsis_thaliana )] |=-	ROSC_FMLY_CSA1_520	Prun_pers.AM290285.C+(1,594)|Prun_pers.AJ825365.C+(319,726)	2	RosCOS 520	CCCAAACCTCCTTCCTCTTC	CCGTCTTCTTGTACGCAGTT	1	301	301	8:19
AT1G30380	photosystem I reaction center subunit psaK, chloroplast, putative / photosystem I subunit X, putative [ 15220733 NP_174327.1 CDS forward ] SINGLE_SPLICE_VAR { CHROM_POS_START:10722307 CHROM_POS_END:10722995 } -=| MIDDLE_POINT:10722651 |=| CHROM_ID:1 |=| [( Arabidopsis_thaliana )] |=-	ROSC_FMLY_CSA1_521	Malu_xdom.EG025960.C+(1,381)|Malu_xdom.EB152953.C+(1,384)|Malu_xdom.EB132597.C+(1,186)|Malu_xdom.CN492102.C+(1,222)|Malu_xdom.EB131105.C+(1,240)|Malu_xdom.CN926859.C+(1,312)|Malu_xdom.CV082118.C+(49,384)|Malu_xdom.CO905504.C+(49,384)|Malu_xdom.CV658857.C+(49,384)|Malu_xdom.CO753567.C+(49,384)|Malu_xdom.CO866192.C+(37,384)|Malu_xdom.CO418899.C+(1,384)|Malu_xdom.DR995282.C+(1,384)|Malu_xdom.CN49474…	54
AT5G60340	maoC-like dehydratase domain-containing protein, contains similarity to (R)-specific enoyl-CoA hydratase PhaJ1 (Pseudomonas oleovorans) gi|22506675|gb|AAM97601 [ 15239296 NP_200842.1 CDS reverse ] SINGLE_SPLICE_VAR { CHROM_POS_START:24291105 CHROM_POS_END:24293117 } -=| MIDDLE_POINT:24292111 |=| CHROM_ID:5 |=| [( Arabidopsis_thaliana )] |=-	ROSC_FMLY_CSA1_522	Malu_xdom.EE674217.C+(1,321)|Malu_xdom.CN948444.C+(43,321)|Malu_xdom.CN890498.C+(1,321)|Malu_xdom.EB131776.C+(1,321)|Malu_xdom.EB132433.C+(1,321)|Malu_xdom.CN495204.C+(1,321)|Prun_pers.AM290120.C+(5,321)|Prun_pers.AM290421.C+(5,321)|Prun_pers.DY640407.C+(5,321)	9	RosCOS 522	AACAACATCGTCCGCCTTAG	ATGTTCCCTCCTTCCTCCAT	1	171	234	8:23
AT5G06760	late embryogenesis abundant group 1 domain-containing protein / LEA group 1 domain-containing protein, low similarity to SP|P46515 11 kDa late embryogenesis abundant protein (DS11) {Helianthus annuus} [ 15240144 NP_196294.1 CDS reverse ] SINGLE_SPLICE_VAR { CHROM_POS_START:2089755 CHROM_POS_END:2090314 } -=| MIDDLE_POINT:2090034 |=| CHROM_ID:5 |=| [( Arabidopsis_thaliana )] |=-	ROSC_FMLY_CSA1_523	Malu_sieb.EE663895.C+(1,300)|Malu_xdom.EB175815.C+(1,177)|Malu_xdom.EB176143.C+(1,217)|Malu_xdom.EB176114.C+(1,229)|Malu_xdom.EB176112.C+(1,229)|Malu_xdom.EB175983.C+(1,262)|Malu_xdom.CN851427.C+(1,262)|Malu_xdom.EB176692.C+(1,280)|Malu_xdom.EB176742.C+(1,271)|Malu_xdom.CN851422.C+(1,271)|Malu_xdom.EB176949.C+(1,280)|Malu_xdom.EB176701.C+(1,280)|Malu_xdom.EB175761.C+(1,277)|Malu_xdom.EB177051.C+(…	59
AT5G55220	trigger factor type chaperone family protein, contains Pfam profiles PF05697: Bacterial trigger factor protein (TF), PF05698: Bacterial trigger factor protein (TF) C-terminus, PF00254: peptidyl-prolyl cis-trans isomerase, FKBP-type [ 22327852 NP_200333.2 CDS forward ] SINGLE_SPLICE_VAR { CHROM_POS_START:22414903 CHROM_POS_END:22417904 } -=| MIDDLE_POINT:22416403 |=| CHROM_ID:5 |=| [( Arabidopsis_…	ROSC_FMLY_CSA1_524	Malu_sieb.EE663879.C+(1,435)|Malu_xdom.CV656414.C+(1,504)	2
AT4G16340	adapter protein SPIKE1 (SPK1), One model reflects the alignment of a full-length cDNA sequence gi:18496702. There are multiple frame shifts in the gene model resulting in a truncated protein. The alternate model includes modifications in exons 14, 17 and 29 to compensate for frame shifts and maximize the protein length. It is not based on EST data. adapter protein SPIKE1 (Arabidopsis thaliana) GI…	ROSC_FMLY_CSA1_525	Malu_xdom.EE663832.C+(1,989)|Malu_xdom.CN496163.C+(163,516)|Malu_xdom.CO867334.C+(220,776)|Malu_xdom.CO723608.C+(358,957)|Malu_xdom.CN444140.C+(646,1014)|Malu_xdom.CO052730.C+(760,1062)	6
AT4G02560	homeobox protein LUMINIDEPENDENS (LD), identical to Homeobox protein LUMINIDEPENDENS (Swiss-Prot:Q38796) (Arabidopsis thaliana) [ 15235405 NP_192165.1 CDS reverse ] SINGLE_SPLICE_VAR { CHROM_POS_START:1123656 CHROM_POS_END:1128252 } -=| MIDDLE_POINT:1125954 |=| CHROM_ID:4 |=| [( Arabidopsis_thaliana )] |=-	ROSC_FMLY_CSA1_526	Malu_xdom.EE663772.C+(1,594)|Malu_xdom.EB129991.C+(1,552)	2
AT4G20970	basic helix-loop-helix (bHLH) family protein [ AT4G20970 22328838 NP_193829.2 CDS forward ] SINGLE_SPLICE_VAR { CHROM_POS_START:11215270 CHROM_POS_END:11216223 } -=| MIDDLE_POINT:11215746 |=| CHROM_ID:4 |=| [( Arabidopsis_thaliana )] |=-	ROSC_FMLY_CSA1_527	Malu_xdom.EE663629.C+(1,576)|Malu_xdom.EB121471.C+(1,240)	2
	no_hits_found	ROSC_FMLY_CSA1_528	Malu_xdom.EE663624.C+(1,126)|Malu_xdom.EB113595.C+(7,126)|Malu_xdom.EB113348.C+(1,126)|Malu_xdom.EB114021.C+(1,126)|Malu_xdom.EB113347.C+(1,126)	5
AT3G54650	F-box family protein (FBL17), contains similarity to F-box protein FBL2 GI:6010699 from (Rattus norvegicus) [ 42565930 NP_567005.2 CDS reverse ] SINGLE_SPLICE_VAR { CHROM_POS_START:20236982 CHROM_POS_END:20239860 } -=| MIDDLE_POINT:20238421 |=| CHROM_ID:3 |=| [( Arabidopsis_thaliana )] |=-	ROSC_FMLY_CSA1_529	Malu_xdom.EE663607.C+(1,585)|Malu_xdom.EB107508.C+(1,168)	2
AT4G34490	cyclase-associated protein (cap1), identical to cyclase-associated protein (cap1) GI:3169136 from (Arabidopsis thaliana) [ 15236128 NP_195175.1 CDS reverse ] SINGLE_SPLICE_VAR { CHROM_POS_START:16484901 CHROM_POS_END:16487360 } -=| MIDDLE_POINT:16486130 |=| CHROM_ID:4 |=| [( Arabidopsis_thaliana )] |=-	ROSC_FMLY_CSA1_530	Prun_cera.EE489007.C+(1,562)|Prun_pers.DY650358.C+(1,388)|Prun_pers.DW344448.C+(1,267)|Prun_pers.DY639476.C+(1,388)|Prun_pers.DY638071.C+(1,448)|Prun_pers.DY637974.C+(1,423)|Prun_pers.DY638612.C+(7,583)|Prun_pers.BF717218.C+(280,639)|Prun_pers.DY637431.C+(388,757)|Malu_xdom.CN895020.C+(434,922)|Malu_xdom.CV826035.C+(503,789)|Malu_xdom.CN874604.C+(507,958)|Malu_xdom.CN917486.C+(545,1121)|Malu_xdom…	22	RosCOS 530	CCTTGGCTTGGATTGCCTAT	GCTTTACCGGTTGAACTCCA	1	329	603	8:23
AT4G31130	expressed protein [ AT4G31130 15235839 NP_194842.1 CDS reverse ] SINGLE_SPLICE_VAR { CHROM_POS_START:15137165 CHROM_POS_END:15138471 } -=| MIDDLE_POINT:15137818 |=| CHROM_ID:4 |=| [( Arabidopsis_thaliana )] |=-	ROSC_FMLY_CSA1_531	Prun_cera.EE488658.C+(1,282)|Prun_pers.DY651311.C+(1,400)|Prun_pers.DT455051.C+(1,245)|Prun_pers.BU041195.C+(1,273)|Prun_pers.DY642858.C+(1,284)|Prun_pers.DW357420.C+(1,294)|Prun_pers.DW354488.C+(1,285)|Prun_pers.DW356598.C+(46,348)|Prun_pers.DW353777.C+(1,315)|Prun_pers.BU047004.C+(1,312)|Prun_pers.DY650080.C+(1,463)|Prun_pers.DY648150.C+(1,391)|Prun_pers.DY647882.C+(1,391)|Prun_pers.DW358477.C+…	64	RosCOS 531	CGCTTTGTTCCGAAGCACTA	GTCTTAGCAGTTGGGCAAGC	1	124	460	1:73
AT4G12590	expressed protein, contains Pfam PF05863: Eukaryotic protein of unknown function (DUF850) [ 15235414 NP_192996.1 CDS reverse ] SINGLE_SPLICE_VAR { CHROM_POS_START:7451288 CHROM_POS_END:7452973 } -=| MIDDLE_POINT:7452130 |=| CHROM_ID:4 |=| [( Arabidopsis_thaliana )] |=-	ROSC_FMLY_CSA1_532	Prun_cera.EE488621.C+(1,586)|Prun_arme.CV052467.C+(1,403)|Prun_pers.DY652371.C+(1,499)|Prun_pers.DY644583.C+(1,520)|Prun_pers.DY650578.C+(1,526)|Prun_pers.DY634064.C+(1,310)|Prun_pers.BU044099.C+(1,346)|Prun_pers.DY648387.C+(1,436)|Prun_pers.DY637945.C+(1,505)|Prun_pers.DW354926.C+(1,514)|Prun_pers.DW354610.C+(1,526)|Prun_pers.DY650504.C+(1,538)|Prun_pers.DY644413.C+(1,506)|Prun_pers.DY649971.C+(…	42	RosCOS 532	ACGTGCTGCTGCTAATTTCA	CATGTCCATAGCCATGTTGG	1	252	529	4:18
AT5G13420	transaldolase, putative, similar to transaldolase (Solanum tuberosum) gi|2078350|gb|AAB54016 [ 15240625 NP_196846.1 CDS reverse ] SINGLE_SPLICE_VAR { CHROM_POS_START:4302083 CHROM_POS_END:4304215 } -=| MIDDLE_POINT:4303149 |=| CHROM_ID:5 |=| [( Arabidopsis_thaliana )] |=-	ROSC_FMLY_CSA1_533	Prun_cera.EE488611.C+(1,555)|Prun_pers.DY648597.C+(1,546)|Prun_pers.DY639421.C+(1,393)|Prun_pers.DY638558.C+(1,438)|Prun_pers.DY639301.C+(1,528)|Prun_pers.DY644654.C+(1,540)|Prun_pers.DY644202.C+(1,540)|Prun_pers.DY635919.C+(1,543)|Prun_pers.DY638647.C+(1,546)|Prun_pers.DY638611.C+(1,585)|Prun_pers.DY639328.C+(10,606)|Prun_pers.DY651133.C+(121,636)|Prun_pers.DT454978.C+(146,381)|Prun_cera.EE48874…	17	RosCOS 533	AGGGCAGAGTCCATGGTATG	TGCACTTTCAATGTCCTTTCC	1	279	730	1:34
AT1G74880	expressed protein [ AT1G74880 18410719 NP_565093.1 CDS reverse ] SINGLE_SPLICE_VAR { CHROM_POS_START:28133773 CHROM_POS_END:28134681 } -=| MIDDLE_POINT:28134227 |=| CHROM_ID:1 |=| [( Arabidopsis_thaliana )] |=-	ROSC_FMLY_CSA1_534	Prun_cera.EE488495.C+(1,477)|Prun_arme.CV053045.C+(1,480)|Prun_arme.CV051987.C+(1,435)|Prun_pers.BU047961.C+(1,480)|Prun_arme.CV051355.C+(283,480)|Prun_arme.CB822091.C+(250,480)	6	RosCOS 534	CTGTTGGGCATCCACCTTAT	ATCTCTGTTGGAAGCCATGC	1	199	603	6:39
AT2G40980	expressed protein [ AT2G40980 15226796 NP_181631.1 CDS forward ] SINGLE_SPLICE_VAR { CHROM_POS_START:17109168 CHROM_POS_END:17111521 } -=| MIDDLE_POINT:17110344 |=| CHROM_ID:2 |=| [( Arabidopsis_thaliana )] |=-	ROSC_FMLY_CSA1_535	Prun_cera.EE488481.C+(1,620)|Malu_xdom.DY255719.C+(144,528)|Prun_pers.BU043484.C+(199,759)	3
AT5G05010	clathrin adaptor complexes medium subunit-related, contains pfam profile: PF00928 adaptor complexes medium subunit family [ 18414767 NP_568147.1 CDS forward ] MULTIPLE_SPLICE_VAR { CHROM_POS_START:1477138 CHROM_POS_END:1479873 } -=| MIDDLE_POINT:1478505 |=| CHROM_ID:5 |=| [( Arabidopsis_thaliana )] |=-	ROSC_FMLY_CSA1_536	Prun_cera.EE488283.C+(1,525)|Rosa_luci.EC588324.C+(1,641)|Prun_pers.DY644069.C+(1,576)|Frag_vesc.DY671990.C+(1,644)|Rosa_luci.EC589371.C+(85,870)|Frag_vesc.DY670940.C+(175,969)|Prun_pers.BU048390.C+(305,453)	7	RosCOS 536	GTAGGCACTGGCAAACAACA	ACTCGAAAGCTGTCCTGCAT	1	150		3:04
AT2G25280	expressed protein [ AT2G25280 18400785 NP_565590.1 CDS reverse ] SINGLE_SPLICE_VAR { CHROM_POS_START:10769718 CHROM_POS_END:10771710 } -=| MIDDLE_POINT:10770714 |=| CHROM_ID:2 |=| [( Arabidopsis_thaliana )] |=-	ROSC_FMLY_CSA1_537	Prun_cera.EE488282.C+(1,511)|Prun_cera.EE488293.C+(1,162)|Prun_pers.DY640071.C+(1,504)|Prun_arme.CV052300.C+(1,575)|Prun_arme.CV050196.C+(1,471)|Prun_pers.AJ873771.C+(154,511)|Prun_pers.AM290287.C+(424,870)|Prun_arme.CV050647.C+(550,866)	8	RosCOS 537	CCTTCTTGGTCCATCTCACC	CCATGCTATGTTCAGCCTCA	1	99	529	1:73
AT3G25400	expressed protein [ AT3G25400 30687841 NP_189167.2 CDS forward ] SINGLE_SPLICE_VAR { CHROM_POS_START:9214473 CHROM_POS_END:9215381 } -=| MIDDLE_POINT:9214927 |=| CHROM_ID:3 |=| [( Arabidopsis_thaliana )] |=-	ROSC_FMLY_CSA1_538	Prun_cera.EE488157.C+(1,330)|Prun_arme.CV051086.C+(43,330)|Prun_pers.DY651118.C+(1,330)|Prun_pers.BU040746.C+(58,330)|Prun_pers.DW348505.C+(1,330)|Prun_pers.DW357693.C+(1,330)|Prun_pers.DW358872.C+(1,330)|Prun_pers.BU047986.C+(1,330)|Prun_arme.CV044601.C+(1,330)|Prun_arme.CV046539.C+(1,330)|Prun_arme.CB818777.C+(1,330)|Prun_pers.BU045999.C+(117,330)|Prun_pers.DW352420.C+(117,330)|Prun_pers.BU0407…	17	RosCOS 538	CGGAGTTTGCCAAAGAAAGA	CCAGGTGTTCTTTCTCCTCCT	1	483	730	8:60
AT5G03080	phosphatidic acid phosphatase-related / PAP2-related, contains Pfam profile PF01569: PAP2 superfamily [ 15242619 NP_195928.1 CDS forward ] SINGLE_SPLICE_VAR { CHROM_POS_START:721975 CHROM_POS_END:722655 } -=| MIDDLE_POINT:722315 |=| CHROM_ID:5 |=| [( Arabidopsis_thaliana )] |=-	ROSC_FMLY_CSA1_539	Prun_cera.EE489062.C+(1,339)|Prun_pers.DY636908.C+(1,429)	2
AT5G08420	expressed protein [ AT5G08420 15241622 NP_196459.1 CDS forward ] SINGLE_SPLICE_VAR { CHROM_POS_START:2713556 CHROM_POS_END:2716065 } -=| MIDDLE_POINT:2714810 |=| CHROM_ID:5 |=| [( Arabidopsis_thaliana )] |=-	ROSC_FMLY_CSA1_540	Prun_cera.EE488645.C+(1,577)|Prun_pers.DY648627.C+(33,544)|Prun_pers.DY639411.C+(136,720)|Prun_pers.DY637813.C+(538,1116)	4	RosCOS 540	TTGCAAGAAGCCTGGCCTA	TTTGATAAGATCCCTAGCTTTGACA	1	122	281	1:50
AT5G47940	expressed protein [ AT5G47940 15238848 NP_199605.1 CDS reverse ] SINGLE_SPLICE_VAR { CHROM_POS_START:19426633 CHROM_POS_END:19429119 } -=| MIDDLE_POINT:19427876 |=| CHROM_ID:5 |=| [( Arabidopsis_thaliana )] |=-	ROSC_FMLY_CSA1_541	Prun_cera.EE488634.C+(1,589)|Prun_cera.EE488996.C+(331,639)	2	RosCOS 541	GGATTGAAGTGAAAGTCCCAGA	GCGACAGTAGACGAAGTGTGA	1	68	194	2:08
AT5G54080	homogentisate 1,2-dioxygenase / homogentisicase/homogentisate oxygenase / homogentisic acid oxidase (HGO), identical to SP|Q9ZRA2 Homogentisate 1,2-dioxygenase (EC 1.13.11.5) (Homogentisicase) (Homogentisate oxygenase) (Homogentisic acid oxidase) {Arabidopsis thaliana} [ 30696407 NP_851187.1 CDS forward ] MULTIPLE_SPLICE_VAR { CHROM_POS_START:21963146 CHROM_POS_END:21965296 } -=| MIDDLE_POINT:219…	ROSC_FMLY_CSA1_542	Prun_cera.EE488612.C+(1,591)|Prun_pers.DT454873.C+(1,621)|Prun_pers.DN676866.C+(1,630)	3	RosCOS 542	CTCTACGCCGAGCAAATCTC	GAGTCGGTGAACTCGGAGAC	1	76	194	NO SNP
AT4G21105	expressed protein [ AT4G21105 18415628 NP_567619.1 CDS forward ] SINGLE_SPLICE_VAR { CHROM_POS_START:11266284 CHROM_POS_END:11266735 } -=| MIDDLE_POINT:11266509 |=| CHROM_ID:4 |=| [( Arabidopsis_thaliana )] |=-	ROSC_FMLY_CSA1_543	Prun_cera.EE488421.C+(1,200)|Prun_cera.BM083974.C+(1,200)|Prun_pers.AJ533801.C+(1,204)|Prun_pers.BU039698.C+(1,204)	4
AT5G06360	ribosomal protein S8e family protein, contains Pfam profile PF01201: Ribosomal protein S8e [ 15240023 NP_196254.1 CDS forward ] SINGLE_SPLICE_VAR { CHROM_POS_START:1944836 CHROM_POS_END:1946513 } -=| MIDDLE_POINT:1945674 |=| CHROM_ID:5 |=| [( Arabidopsis_thaliana )] |=-	ROSC_FMLY_CSA1_544	Prun_cera.EE488327.C+(1,390)|Prun_pers.DY638089.C+(1,424)|Prun_pers.DY635639.C+(1,402)|Prun_pers.DY635144.C+(1,432)|Malu_xdom.CN914694.C+(1,474)|Malu_xdom.CN881740.C+(1,561)|Malu_xdom.CN874516.C+(1,516)|Malu_xdom.CN917694.C+(58,714)|Malu_xdom.CN917416.C+(58,711)|Malu_xdom.CN910784.C+(118,630)|Malu_xdom.DT001540.C+(361,780)|Malu_xdom.CO052071.C+(418,768)|Prun_pers.BU040722.C+(430,665)|Malu_xdom.CO…	15	RosCOS 544	GCCTGTGGCTGAAGATGAG	AGATTTGGTGAATCGCAACC	1	200	529	4:63
AT4G00560	methionine adenosyltransferase regulatory beta subunit-related, contains weak similarity to methionine adenosyltransferase regulatory beta subunit (GI:6815285) (Homo sapiens) [ 30678677 NP_191965.2 CDS reverse ] MULTIPLE_SPLICE_VAR { CHROM_POS_START:240798 CHROM_POS_END:242267 } -=| MIDDLE_POINT:241532 |=| CHROM_ID:4 |=| [( Arabidopsis_thaliana )] |=-	ROSC_FMLY_CSA1_545	Prun_cera.EE488213.C+(1,585)|Prun_pers.DY639980.C+(160,570)	2	RosCOS 545	TGCCATCTTCTCTTGTAAATTGG	GCTCTGCTGCCACTTTTGAT	1	98	1078	NO SNP
AT1G30880	expressed protein, similar to ESTs gb|R30049 and gb|T46176 [ 18397701 NP_564366.1 CDS reverse ] SINGLE_SPLICE_VAR { CHROM_POS_START:10993360 CHROM_POS_END:10994037 } -=| MIDDLE_POINT:10993698 |=| CHROM_ID:1 |=| [( Arabidopsis_thaliana )] |=-	ROSC_FMLY_CSA1_546	Prun_cera.EE488179.C+(1,354)|Prun_arme.CV046231.C+(1,354)|Prun_arme.CV044312.C+(1,354)|Prun_pers.DN556194.C+(1,354)|Prun_pers.AJ870544.C+(7,354)|Prun_pers.DN553985.C+(1,354)	6	RosCOS 546	CTGCCCCTAAGCTGCCTGTA	ACGCCTTCTTTTACCCACCT	1	317	1078	4:18
AT2G18040	peptidyl-prolyl cis-trans isomerase (PIN1) / cyclophilin / rotamase, identical to Chain A, Solution Structure Of Pin1at From Arabidopsis Thaliana GI:22218833 [ 15227956 NP_179395.1 CDS forward ] SINGLE_SPLICE_VAR { CHROM_POS_START:7849428 CHROM_POS_END:7850619 } -=| MIDDLE_POINT:7850023 |=| CHROM_ID:2 |=| [( Arabidopsis_thaliana )] |=-	ROSC_FMLY_CSA1_547	Prun_cera.EE488176.C+(1,342)|Prun_pers.DY650300.C+(1,225)|Prun_pers.DY650622.C+(1,280)|Prun_pers.DY635525.C+(1,183)|Prun_pers.DY642723.C+(1,204)|Prun_pers.DY637459.C+(1,213)|Prun_pers.DY634894.C+(1,216)|Prun_pers.DY642678.C+(1,225)|Prun_pers.DY641309.C+(1,233)|Prun_pers.DY649367.C+(1,254)|Prun_pers.DY642910.C+(1,279)|Prun_pers.DY645257.C+(25,342)|Prun_pers.AJ870652.C+(1,342)|Prun_arme.CB821785.C+…	15	RosCOS 547	GCAAGGCCAAGTTTGATGA	ATGTCGCTTATCTCCCCAAC	1	832	950	1:28
AT3G08610	expressed protein [ AT3G08610 18398176 NP_566330.1 CDS reverse ] SINGLE_SPLICE_VAR { CHROM_POS_START:2616441 CHROM_POS_END:2616774 } -=| MIDDLE_POINT:2616607 |=| CHROM_ID:3 |=| [( Arabidopsis_thaliana )] |=-	ROSC_FMLY_CSA1_548	Prun_cera.EE488133.C+(1,195)|Prun_pers.AJ533614.C+(58,195)|Prun_arme.CV047109.C+(1,195)|Prun_arme.CB823675.C+(1,195)|Prun_arme.CV045145.C+(1,195)|Prun_arme.CB821522.C+(1,195)	6	RosCOS 548	TCTCCCTCTTGGGATCATAG	CTGCTCTATCAGCTTCTTGTCC	1	136	280	6:74
AT5G54750	transport protein particle (TRAPP) component Bet3, putative, similar to SP|P36149 Transport protein particle 22 kDa subunit (TRAPP 22 kDa subunit) {Saccharomyces cerevisiae} [ 15239731 NP_200286.1 CDS forward ] SINGLE_SPLICE_VAR { CHROM_POS_START:22259306 CHROM_POS_END:22260703 } -=| MIDDLE_POINT:22260004 |=| CHROM_ID:5 |=| [( Arabidopsis_thaliana )] |=-	ROSC_FMLY_CSA1_549	Prun_cera.EE488053.C+(1,558)|Prun_pers.DY646775.C+(1,522)|Prun_arme.CB823198.C+(34,558)|Prun_arme.CB821260.C+(1,558)|Prun_dulc.BU573541.C+(1,558)|Prun_pers.BU044840.C+(1,558)|Prun_pers.AJ826916.C+(286,558)|Prun_pers.AJ823994.C+(286,558)	8	RosCOS 549	CGTTGACGTATGGTGCAATC	TCACTTCAGCGGTTTCTTTG	1	249	460	4:46
AT5G20180	ribosomal protein L36 family protein, contains Pfam profile: PF00444 ribosomal protein L36 [ 15241288 NP_197518.1 CDS forward ] MULTIPLE_SPLICE_VAR { CHROM_POS_START:6811314 CHROM_POS_END:6811912 } -=| MIDDLE_POINT:6811613 |=| CHROM_ID:5 |=| [( Arabidopsis_thaliana )] |=-	ROSC_FMLY_CSA1_550	Prun_cera.EE487858.C+(1,312)|Prun_pers.AJ823287.C+(1,304)|Prun_arme.CV053153.C+(1,304)	3	RosCOS 550	GTGCTTTGCACAGCCAATC	TGGGTATCAGAGAGGCCAGA	1	287	1078	7:71
AT5G55220	trigger factor type chaperone family protein, contains Pfam profiles PF05697: Bacterial trigger factor protein (TF), PF05698: Bacterial trigger factor protein (TF) C-terminus, PF00254: peptidyl-prolyl cis-trans isomerase, FKBP-type [ 22327852 NP_200333.2 CDS forward ] SINGLE_SPLICE_VAR { CHROM_POS_START:22414903 CHROM_POS_END:22417904 } -=| MIDDLE_POINT:22416403 |=| CHROM_ID:5 |=| [( Arabidopsis_…	ROSC_FMLY_CSA1_551	Rosa_luci.EC589988.C+(1,407)|Rosa_luci.EC589423.C+(176,537)	2
AT1G28140	expressed protein, contains similarity to cytochrome oxidase I GI:1289267 from (Xantholinus sp.) [ 18396666 NP_564300.1 CDS reverse ] SINGLE_SPLICE_VAR { CHROM_POS_START:9833016 CHROM_POS_END:9834377 } -=| MIDDLE_POINT:9833696 |=| CHROM_ID:1 |=| [( Arabidopsis_thaliana )] |=-	ROSC_FMLY_CSA1_552	Rosa_luci.EC589983.C+(1,299)|Frag_vesc.DY673821.C+(181,714)|Frag_vesc.DY673756.C+(181,686)	3
AT3G03070	NADH-ubiquinone oxidoreductase-related, contains weak similarity to NADH-ubiquinone oxidoreductase 13 kDa-A subunit, mitochondrial precursor (EC 1.6.5.3) (EC 1.6.99.3) (Complex I-13KD-A) (CI-13KD-A) (Swiss-Prot:P23934) (Bos taurus) [ 18396430 NP_566191.1 CDS reverse ] SINGLE_SPLICE_VAR { CHROM_POS_START:696600 CHROM_POS_END:698076 } -=| MIDDLE_POINT:697338 |=| CHROM_ID:3 |=| [( Arabidopsis_thalia…	ROSC_FMLY_CSA1_553	Rosa_luci.EC589941.C+(1,312)|Rosa_hybr.EC587774.C+(46,312)	2
AT2G21870	expressed protein [ AT2G21870 15227104 NP_179778.1 CDS reverse ] MULTIPLE_SPLICE_VAR { CHROM_POS_START:9327536 CHROM_POS_END:9329698 } -=| MIDDLE_POINT:9328617 |=| CHROM_ID:2 |=| [( Arabidopsis_thaliana )] |=-	ROSC_FMLY_CSA1_554	Rosa_luci.EC589886.C+(1,309)|Rosa_hybr.BQ105229.C+(1,388)|Rosa_hybr.BQ105094.C+(1,384)|Rosa_luci.EC588500.C+(157,453)	4
AT1G48350	ribosomal protein L18 family protein, similar to ribosomal protein L18 GI:3980238 from (Thermotoga maritima) [ 15221153 NP_175268.1 CDS forward ] SINGLE_SPLICE_VAR { CHROM_POS_START:17870937 CHROM_POS_END:17871883 } -=| MIDDLE_POINT:17871410 |=| CHROM_ID:1 |=| [( Arabidopsis_thaliana )] |=-	ROSC_FMLY_CSA1_555	Rosa_luci.EC589879.C+(1,283)|Rosa_luci.EC589180.C+(1,235)|Rosa_luci.EC589674.C+(1,394)|Rosa_hybr.EC587860.C+(1,394)|Rosa_hybr.EC587342.C+(1,259)|Rosa_chin.BI977525.C+(1,358)|Rosa_chin.BI977281.C+(1,394)	7
AT1G71780	expressed protein [ AT1G71780 18409911 NP_565024.1 CDS reverse ] SINGLE_SPLICE_VAR { CHROM_POS_START:26999068 CHROM_POS_END:27000300 } -=| MIDDLE_POINT:26999684 |=| CHROM_ID:1 |=| [( Arabidopsis_thaliana )] |=-	ROSC_FMLY_CSA1_556	Rosa_luci.EC589866.C+(1,315)|Rosa_luci.EC589031.C+(66,372)|Rosa_hybr.EC587491.C+(66,408)	3
AT4G37830	cytochrome c oxidase-related, contains weak similarity to cytochrome c oxidase polypeptide VIa-liver, mitochondrial precursor (EC 1.9.3.1) (Swiss-Prot:P10818) (Rattus norvegicus) [ 15235720 NP_195496.1 CDS reverse ] SINGLE_SPLICE_VAR { CHROM_POS_START:17787666 CHROM_POS_END:17788756 } -=| MIDDLE_POINT:17788211 |=| CHROM_ID:4 |=| [( Arabidopsis_thaliana )] |=-	ROSC_FMLY_CSA1_557	Rosa_luci.EC589854.C+(1,306)|Rosa_luci.EC588211.C+(1,306)|Rosa_hybr.EC587704.C+(52,306)|Rosa_hybr.EC587678.C+(1,306)|Rosa_chin.BI977436.C+(115,306)	5
AT5G47890	NADH-ubiquinone oxidoreductase B8 subunit, putative, similar to SP|O43678 NADH-ubiquinone oxidoreductase B8 subunit (EC 1.6.5.3) (EC 1.6.99.3) (Complex I-B8) (CI-B8) {Homo sapiens} [ 15238831 NP_199600.1 CDS forward ] SINGLE_SPLICE_VAR { CHROM_POS_START:19406032 CHROM_POS_END:19407635 } -=| MIDDLE_POINT:19406833 |=| CHROM_ID:5 |=| [( Arabidopsis_thaliana )] |=-	ROSC_FMLY_CSA1_558	Rosa_luci.EC589812.C+(1,279)|Rosa_hybr.EC587861.C+(1,279)|Rosa_hybr.EC587584.C+(1,279)|Rosa_luci.EC589059.C+(1,258)	4
AT3G56910	expressed protein [ AT3G56910 15230153 NP_191250.1 CDS reverse ] SINGLE_SPLICE_VAR { CHROM_POS_START:21080537 CHROM_POS_END:21081236 } -=| MIDDLE_POINT:21080886 |=| CHROM_ID:3 |=| [( Arabidopsis_thaliana )] |=-	ROSC_FMLY_CSA1_559	Rosa_luci.EC589806.C+(1,324)|Rosa_hybr.EC587720.C+(147,324)	2
AT5G14030	translocon-associated protein beta (TRAPB) family protein, low similarity to SP|P23438 Translocon-associated protein, beta subunit precursor (TRAP-beta) (Signal sequence receptor beta subunit) {Canis familiaris} [ 18417271 NP_568293.1 CDS forward ] SINGLE_SPLICE_VAR { CHROM_POS_START:4526880 CHROM_POS_END:4528255 } -=| MIDDLE_POINT:4527567 |=| CHROM_ID:5 |=| [( Arabidopsis_thaliana )] |=-	ROSC_FMLY_CSA1_560	Rosa_luci.EC589712.C+(1,585)|Rosa_hybr.EC586107.C+(1,312)|Rosa_hybr.BQ104136.C+(1,492)|Rosa_hybr.EC586091.C+(1,585)	4
AT1G76200	expressed protein [ AT1G76200 18411047 NP_565128.1 CDS forward ] SINGLE_SPLICE_VAR { CHROM_POS_START:28598245 CHROM_POS_END:28598874 } -=| MIDDLE_POINT:28598559 |=| CHROM_ID:1 |=| [( Arabidopsis_thaliana )] |=-	ROSC_FMLY_CSA1_561	Rosa_luci.EC589694.C+(1,207)|Rosa_hybr.EC587906.C+(1,207)|Rosa_luci.EC589336.C+(1,207)|Rosa_luci.EC589359.C+(1,207)|Rosa_luci.EC589570.C+(1,207)|Rosa_luci.EC589189.C+(1,207)|Rosa_luci.EC589095.C+(1,207)|Rosa_hybr.EC587219.C+(1,207)|Rosa_hybr.EC586320.C+(1,207)	9
AT5G58070	lipocalin, putative, similar to temperature stress-induced lipocalin (Triticum aestivum) GI:18650668 [ 15242942 NP_200615.1 CDS reverse ] SINGLE_SPLICE_VAR { CHROM_POS_START:23517738 CHROM_POS_END:23518382 } -=| MIDDLE_POINT:23518060 |=| CHROM_ID:5 |=| [( Arabidopsis_thaliana )] |=-	ROSC_FMLY_CSA1_562	Rosa_luci.EC589623.C+(1,486)|Rosa_luci.EC588077.C+(1,399)|Rosa_hybr.EC587722.C+(1,544)|Rosa_hybr.BQ105829.C+(1,490)|Rosa_hybr.EC586822.C+(1,498)	5
AT2G07671	H+-transporting two-sector ATPase, C subunit family protein, similar to ATPase subunit 9 (Arabidopsis thaliana) GI:15215920 [ 42568983 NP_178769.2 CDS reverse ] SINGLE_SPLICE_VAR { CHROM_POS_START:3251853 CHROM_POS_END:3252110 } -=| MIDDLE_POINT:3251981 |=| CHROM_ID:2 |=| [( Arabidopsis_thaliana )] |=-	ROSC_FMLY_CSA1_563	Rosa_luci.EC589603.C+(1,255)|Rosa_luci.EC589104.C+(1,255)	2
AT1G79040	photosystem II 10 kDa polypeptide, identical to photosystem II 10 kDa polypeptide, chloroplast (precursor) SP:P27202 from (Arabidopsis thaliana) [ 15219268 NP_178025.1 CDS forward ] SINGLE_SPLICE_VAR { CHROM_POS_START:29740978 CHROM_POS_END:29741674 } -=| MIDDLE_POINT:29741326 |=| CHROM_ID:1 |=| [( Arabidopsis_thaliana )] |=-	ROSC_FMLY_CSA1_564	Rosa_luci.EC589524.C+(1,369)|Rosa_luci.EC588857.C+(1,267)|Rosa_luci.EC588555.C+(1,353)|Rosa_luci.EC589153.C+(1,348)|Rosa_hybr.EC587345.C+(1,360)|Rosa_hybr.EC587216.C+(1,417)|Rosa_hybr.EC586815.C+(1,417)|Rosa_hybr.EC586721.C+(1,417)	8
AT5G53650	expressed protein [ AT5G53650 18423537 NP_568796.1 CDS forward ] SINGLE_SPLICE_VAR { CHROM_POS_START:21808491 CHROM_POS_END:21809468 } -=| MIDDLE_POINT:21808979 |=| CHROM_ID:5 |=| [( Arabidopsis_thaliana )] |=-	ROSC_FMLY_CSA1_565	Rosa_luci.EC589459.C+(1,216)|Frag_vesc.DV440135.C+(1,216)|Rosa_hybr.EC587161.C+(4,216)|Frag_vesc.EX668780.C+(17,216)	4
AT1G73177	expressed protein [ AT1G73177 18410289 NP_565057.1 CDS reverse ] SINGLE_SPLICE_VAR { CHROM_POS_START:27520382 CHROM_POS_END:27521013 } -=| MIDDLE_POINT:27520697 |=| CHROM_ID:1 |=| [( Arabidopsis_thaliana )] |=-	ROSC_FMLY_CSA1_566	Rosa_luci.EC589455.C+(1,189)|Rosa_hybr.EC586271.C+(13,180)	2
AT5G15540	expressed protein, low similarity to DNA repair and meiosis protein Rad9 (Coprinus cinereus) GI:1353390, SP|Q09725 Sister chromatid cohesion protein mis4 {Schizosaccharomyces pombe} [ 15242325 NP_197058.1 CDS reverse ] SINGLE_SPLICE_VAR { CHROM_POS_START:5047890 CHROM_POS_END:5057414 } -=| MIDDLE_POINT:5052652 |=| CHROM_ID:5 |=| [( Arabidopsis_thaliana )] |=-	ROSC_FMLY_CSA1_567	Rosa_luci.EC589365.C+(1,408)|Frag_vesc.DY668801.C+(97,672)	2
AT3G52300	ATP synthase D chain-related, contains weak similarity to ATP synthase D chain, mitochondrial (EC 3.6.3.14) (Swiss-Prot:P31399) (Rattus norvegicus) [ 15231176 NP_190798.1 CDS forward ] MULTIPLE_SPLICE_VAR { CHROM_POS_START:19407667 CHROM_POS_END:19409097 } -=| MIDDLE_POINT:19408382 |=| CHROM_ID:3 |=| [( Arabidopsis_thaliana )] |=-	ROSC_FMLY_CSA1_568	Rosa_luci.EC589326.C+(1,336)|Rosa_luci.EC588816.C+(1,216)|Rosa_luci.EC589159.C+(1,285)|Rosa_luci.EC588488.C+(1,351)|Rosa_hybr.EC586525.C+(1,345)|Rosa_hybr.EC586980.C+(1,345)|Rosa_hybr.EC586503.C+(1,363)|Rosa_hybr.BQ104437.C+(1,435)|Rosa_hybr.CF349384.C+(61,504)	9
AT3G07790	DGCR14-related, similar to DGCR14 protein (DiGeorge syndrome critical region 14) (ES2 protein) (Swiss-Prot:Q96DF8) (Homo sapiens) [ 15231871 NP_187436.1 CDS forward ] SINGLE_SPLICE_VAR { CHROM_POS_START:2487497 CHROM_POS_END:2489023 } -=| MIDDLE_POINT:2488260 |=| CHROM_ID:3 |=| [( Arabidopsis_thaliana )] |=-	ROSC_FMLY_CSA1_569	Rosa_luci.EC589247.C+(1,282)|Rosa_chin.BI978625.C+(46,441)	2
AT1G33810	expressed protein [ AT1G33810 18398988 NP_564429.1 CDS forward ] SINGLE_SPLICE_VAR { CHROM_POS_START:12265064 CHROM_POS_END:12266635 } -=| MIDDLE_POINT:12265849 |=| CHROM_ID:1 |=| [( Arabidopsis_thaliana )] |=-	ROSC_FMLY_CSA1_570	Rosa_luci.EC589204.C+(1,339)|Rosa_hybr.EC587194.C+(104,381)	2
AT1G61570	mitochondrial import inner membrane translocase (TIM13), identical to mitochondrial import inner membrane translocase subunit Tim13 (Arabidopsis thaliana) Swiss-Prot:Q9XH48 [ 18407241 NP_564780.1 CDS reverse ] SINGLE_SPLICE_VAR { CHROM_POS_START:22722562 CHROM_POS_END:22723138 } -=| MIDDLE_POINT:22722850 |=| CHROM_ID:1 |=| [( Arabidopsis_thaliana )] |=-	ROSC_FMLY_CSA1_571	Rosa_luci.EC589202.C+(1,246)|Rosa_chin.BI978565.C+(68,239)|Rosa_chin.BI978268.C+(68,239)	3
AT1G28150	expressed protein [ AT1G28150 18396668 NP_564301.1 CDS reverse ] SINGLE_SPLICE_VAR { CHROM_POS_START:9835109 CHROM_POS_END:9835829 } -=| MIDDLE_POINT:9835469 |=| CHROM_ID:1 |=| [( Arabidopsis_thaliana )] |=-	ROSC_FMLY_CSA1_572	Rosa_luci.EC589201.C+(1,161)|Rosa_hybr.BQ105259.C+(1,207)	2
AT3G52220	expressed protein [ AT3G52220 18409514 NP_566962.1 CDS reverse ] SINGLE_SPLICE_VAR { CHROM_POS_START:19380558 CHROM_POS_END:19381958 } -=| MIDDLE_POINT:19381258 |=| CHROM_ID:3 |=| [( Arabidopsis_thaliana )] |=-	ROSC_FMLY_CSA1_573	Rosa_luci.EC589165.C+(1,169)|Frag_vesc.DY669636.C+(1,427)|Rosa_hybr.BQ105091.C+(1,288)|Frag_vesc.EX658724.C+(232,672)	4
AT1G12840	vacuolar ATP synthase subunit C (VATC) / V-ATPase C subunit / vacuolar proton pump C subunit (DET3), identical to vacuolar ATP synthase subunit C SP:Q9SDS7 from (Arabidopsis thaliana) [ 18391442 NP_563916.1 CDS forward ] SINGLE_SPLICE_VAR { CHROM_POS_START:4375582 CHROM_POS_END:4378218 } -=| MIDDLE_POINT:4376900 |=| CHROM_ID:1 |=| [( Arabidopsis_thaliana )] |=-	ROSC_FMLY_CSA1_574	Rosa_luci.EC589115.C+(1,324)|Rosa_hybr.EC587987.C+(1,801)|Rosa_hybr.BQ104699.C+(109,603)	3
AT2G28430	expressed protein [ AT2G28430 18401736 NP_029430.1 CDS reverse ] SINGLE_SPLICE_VAR { CHROM_POS_START:12166813 CHROM_POS_END:12167464 } -=| MIDDLE_POINT:12167138 |=| CHROM_ID:2 |=| [( Arabidopsis_thaliana )] |=-	ROSC_FMLY_CSA1_575	Rosa_luci.EC589068.C+(1,255)|Rosa_chin.BI978329.C+(1,255)	2
AT2G45860	expressed protein [ AT2G45860 15225903 NP_182110.1 CDS reverse ] SINGLE_SPLICE_VAR { CHROM_POS_START:18881987 CHROM_POS_END:18882642 } -=| MIDDLE_POINT:18882314 |=| CHROM_ID:2 |=| [( Arabidopsis_thaliana )] |=-	ROSC_FMLY_CSA1_576	Rosa_luci.EC588980.C+(1,234)|Rosa_luci.EC588244.C+(1,234)|Rosa_luci.EC588814.C+(7,228)	3
AT1G70350	expressed protein [ AT1G70350 30698712 NP_177192.2 CDS reverse ] SINGLE_SPLICE_VAR { CHROM_POS_START:26511004 CHROM_POS_END:26511925 } -=| MIDDLE_POINT:26511464 |=| CHROM_ID:1 |=| [( Arabidopsis_thaliana )] |=-	ROSC_FMLY_CSA1_577	Rosa_luci.EC588883.C+(1,315)|Rosa_hybr.EC588029.C+(152,315)	2
AT3G13230	expressed protein [ AT3G13230 18399930 NP_566450.1 CDS forward ] SINGLE_SPLICE_VAR { CHROM_POS_START:4270430 CHROM_POS_END:4271077 } -=| MIDDLE_POINT:4270753 |=| CHROM_ID:3 |=| [( Arabidopsis_thaliana )] |=-	ROSC_FMLY_CSA1_578	Rosa_luci.EC588736.C+(1,269)|Frag_vesc.EX659287.C+(55,645)|Frag_vesc.DY671864.C+(55,494)	3
AT3G19820	cell elongation protein / DWARF1 / DIMINUTO (DIM), identical to GB:S71189 (SP|Q39085) from (Arabidopsis thaliana) [ 15230955 NP_188616.1 CDS reverse ] MULTIPLE_SPLICE_VAR { CHROM_POS_START:6879841 CHROM_POS_END:6881622 } -=| MIDDLE_POINT:6880731 |=| CHROM_ID:3 |=| [( Arabidopsis_thaliana )] |=-	ROSC_FMLY_CSA1_579	Rosa_luci.EC588501.C+(1,213)|Rosa_hybr.EC586414.C+(1,723)	2
AT2G07340	prefoldin-related KE2 family protein, contains similarity to Swiss-Prot:O60925 prefoldin subunit 1 (Homo sapiens) [ 30678386 NP_850990.1 CDS forward ] MULTIPLE_SPLICE_VAR { CHROM_POS_START:3045641 CHROM_POS_END:3046603 } -=| MIDDLE_POINT:3046122 |=| CHROM_ID:2 |=| [( Arabidopsis_thaliana )] |=-	ROSC_FMLY_CSA1_580	Rosa_luci.EC588371.C+(1,384)|Rosa_hybr.EC586259.C+(1,384)|Rosa_hybr.EC587252.C+(181,384)	3
AT3G15353	metallothionein protein, putative [ AT3G15353 18400732 NP_566509.1 CDS reverse ] SINGLE_SPLICE_VAR { CHROM_POS_START:5180832 CHROM_POS_END:5181332 } -=| MIDDLE_POINT:5181082 |=| CHROM_ID:3 |=| [( Arabidopsis_thaliana )] |=-	ROSC_FMLY_CSA1_581	Rosa_luci.EC588289.C+(1,183)|Frag_vesc.DV439038.C+(1,179)|Frag_xxan.CO817956.C+(1,179)|Rosa_chin.BI977889.C+(1,183)|Rosa_luci.EC588285.C+(1,183)|Rosa_hybr.BQ106552.C+(1,183)|Rosa_chin.BI977581.C+(1,183)|Rosa_hybr.BQ104478.C+(1,183)	8
AT2G43780	expressed protein [ AT2G43780 15224357 NP_181906.1 CDS reverse ] SINGLE_SPLICE_VAR { CHROM_POS_START:18143521 CHROM_POS_END:18143724 } -=| MIDDLE_POINT:18143622 |=| CHROM_ID:2 |=| [( Arabidopsis_thaliana )] |=-	ROSC_FMLY_CSA1_582	Rosa_luci.EC588129.C+(1,204)|Rosa_hybr.EC586124.C+(1,204)|Frag_vesc.EX683926.C+(5,204)	3
AT1G03600	photosystem II family protein, similar to SP:P74367 {Synechocystis sp.} [ 18379115 NP_563687.1 CDS forward ] SINGLE_SPLICE_VAR { CHROM_POS_START:898915 CHROM_POS_END:899439 } -=| MIDDLE_POINT:899177 |=| CHROM_ID:1 |=| [( Arabidopsis_thaliana )] |=-	ROSC_FMLY_CSA1_583	Rosa_luci.EC588085.C+(1,375)|Rosa_hybr.BQ104341.C+(1,492)	2
AT1G08380	expressed protein [ AT1G08380 18390888 NP_563815.1 CDS reverse ] SINGLE_SPLICE_VAR { CHROM_POS_START:2641001 CHROM_POS_END:2641736 } -=| MIDDLE_POINT:2641368 |=| CHROM_ID:1 |=| [( Arabidopsis_thaliana )] |=-	ROSC_FMLY_CSA1_584	Rosa_luci.EC588072.C+(1,294)|Rosa_hybr.EC586880.C+(35,294)|Rosa_hybr.BQ104121.C+(1,342)|Rosa_luci.EC588598.C+(35,294)	4
AT1G67785	expressed protein [ AT1G67785 22330494 NP_683481.1 CDS reverse ] SINGLE_SPLICE_VAR { CHROM_POS_START:25419763 CHROM_POS_END:25420647 } -=| MIDDLE_POINT:25420205 |=| CHROM_ID:1 |=| [( Arabidopsis_thaliana )] |=-	ROSC_FMLY_CSA1_585	Rosa_hybr.EC588055.C+(1,165)|Rosa_hybr.EC587397.C+(1,161)|Frag_vesc.DV440341.C+(1,161)|Rosa_hybr.EC586249.C+(1,161)	4
AT3G07270	GTP cyclohydrolase I, identical to GTP cyclohydrolase I GI:19909132 from (Arabidopsis thaliana) [ 42572301 NP_974246.1 CDS forward ] MULTIPLE_SPLICE_VAR { CHROM_POS_START:2314011 CHROM_POS_END:2317065 } -=| MIDDLE_POINT:2315538 |=| CHROM_ID:3 |=| [( Arabidopsis_thaliana )] |=-	ROSC_FMLY_CSA1_586	Rosa_hybr.EC588007.C+(1,329)|Frag_vesc.DY673128.C+(1,621)|Frag_vesc.DY666821.C+(98,943)	3
AT1G68680	expressed protein [ AT1G68680 18409091 NP_564939.1 CDS forward ] SINGLE_SPLICE_VAR { CHROM_POS_START:25789290 CHROM_POS_END:25790285 } -=| MIDDLE_POINT:25789787 |=| CHROM_ID:1 |=| [( Arabidopsis_thaliana )] |=-	ROSC_FMLY_CSA1_587	Rosa_hybr.EC588003.C+(1,228)|Rosa_chin.BI978379.C+(65,228)	2
AT4G34260	expressed protein [ AT4G34260 30689979 NP_195152.2 CDS forward ] SINGLE_SPLICE_VAR { CHROM_POS_START:16398134 CHROM_POS_END:16401595 } -=| MIDDLE_POINT:16399864 |=| CHROM_ID:4 |=| [( Arabidopsis_thaliana )] |=-	ROSC_FMLY_CSA1_588	Rosa_hybr.EC587979.C+(1,847)|Malu_xdom.DT041352.C+(757,1408)|Malu_xdom.EB112872.C+(898,1488)|Malu_xdom.CN580932.C+(1224,1380)	4
AT1G51650	ATP synthase epsilon chain, mitochondrial, identical to ATP synthase epsilon chain, mitochondrial SP:Q96253 from (Arabidopsis thaliana) [ 15217996 NP_175576.1 CDS forward ] SINGLE_SPLICE_VAR { CHROM_POS_START:19156348 CHROM_POS_END:19157309 } -=| MIDDLE_POINT:19156828 |=| CHROM_ID:1 |=| [( Arabidopsis_thaliana )] |=-	ROSC_FMLY_CSA1_589	Rosa_hybr.EC587903.C+(1,109)|Rosa_hybr.EC587508.C+(1,207)|Rosa_hybr.BQ105374.C+(1,207)|Rosa_hybr.BQ104822.C+(1,207)|Rosa_hybr.BQ104915.C+(1,207)|Rosa_hybr.BQ104209.C+(1,207)|Rosa_luci.EC589265.C+(10,207)	7
	no_hits_found	ROSC_FMLY_CSA1_590	Rosa_hybr.EC587877.C+(1,156)|Frag_vesc.DV440431.C+(1,156)|Frag_vesc.DV439132.C+(1,156)|Frag_vesc.DV438510.C+(1,156)|Frag_vesc.DV438476.C+(1,156)	5
AT3G52040	expressed protein [ AT3G52040 15231119 NP_190772.1 CDS reverse ] SINGLE_SPLICE_VAR { CHROM_POS_START:19315346 CHROM_POS_END:19315780 } -=| MIDDLE_POINT:19315563 |=| CHROM_ID:3 |=| [( Arabidopsis_thaliana )] |=-	ROSC_FMLY_CSA1_591	Rosa_hybr.EC587804.C+(1,261)|Rosa_hybr.EC587691.C+(1,261)	2
AT4G21105	expressed protein [ AT4G21105 18415628 NP_567619.1 CDS forward ] SINGLE_SPLICE_VAR { CHROM_POS_START:11266284 CHROM_POS_END:11266735 } -=| MIDDLE_POINT:11266509 |=| CHROM_ID:4 |=| [( Arabidopsis_thaliana )] |=-	ROSC_FMLY_CSA1_592	Rosa_hybr.EC587780.C+(1,201)|Rosa_chin.BI978872.C+(1,201)|Rosa_chin.BI978278.C+(1,201)	3
AT1G54410	dehydrin family protein, contains Pfam domain, PF00257: Dehydrin [ 15221813 NP_175843.1 CDS reverse ] SINGLE_SPLICE_VAR { CHROM_POS_START:20313972 CHROM_POS_END:20314268 } -=| MIDDLE_POINT:20314120 |=| CHROM_ID:1 |=| [( Arabidopsis_thaliana )] |=-	ROSC_FMLY_CSA1_593	Rosa_hybr.EC587746.C+(1,285)|Rosa_hybr.EC586919.C+(1,285)|Rosa_hybr.EC586691.C+(1,285)|Rosa_hybr.EC587257.C+(1,285)|Rosa_hybr.EC586378.C+(1,285)|Rosa_hybr.CF349630.C+(88,285)|Rosa_hybr.BQ106451.C+(88,285)	7
AT1G60870	expressed protein [ AT1G60870 18406916 NP_564765.1 CDS forward ] SINGLE_SPLICE_VAR { CHROM_POS_START:22413377 CHROM_POS_END:22413892 } -=| MIDDLE_POINT:22413634 |=| CHROM_ID:1 |=| [( Arabidopsis_thaliana )] |=-	ROSC_FMLY_CSA1_594	Rosa_hybr.EC587732.C+(1,441)|Frag_xxan.CO816796.C+(1,441)	2
AT3G05000	transport protein particle (TRAPP) component Bet3 family protein, similar to Transport protein particle 33 kDa subunit (TRAPP 33 kDa subunit) (Swiss-Prot:Q99394) (Saccharomyces cerevisiae) [ 15229863 NP_187151.1 CDS reverse ] SINGLE_SPLICE_VAR { CHROM_POS_START:1387450 CHROM_POS_END:1388703 } -=| MIDDLE_POINT:1388076 |=| CHROM_ID:3 |=| [( Arabidopsis_thaliana )] |=-	ROSC_FMLY_CSA1_595	Rosa_hybr.EC587697.C+(1,371)|Frag_vesc.EX673898.C+(4,272)|Frag_vesc.EX668075.C+(4,322)|Rosa_hybr.CF349315.C+(1,343)|Frag_vesc.EX662924.C+(4,526)	5
AT4G34700	complex 1 family protein / LVR family protein, contains Pfam PF05347: Complex 1 protein (LYR family) [ 18418498 NP_567970.1 CDS forward ] SINGLE_SPLICE_VAR { CHROM_POS_START:16556879 CHROM_POS_END:16558367 } -=| MIDDLE_POINT:16557623 |=| CHROM_ID:4 |=| [( Arabidopsis_thaliana )] |=-	ROSC_FMLY_CSA1_596	Rosa_hybr.EC587350.C+(1,348)|Rosa_chin.BI977845.C+(1,347)	2
AT5G47570	expressed protein [ AT5G47570 18422811 NP_568684.1 CDS reverse ] SINGLE_SPLICE_VAR { CHROM_POS_START:19310095 CHROM_POS_END:19311892 } -=| MIDDLE_POINT:19310993 |=| CHROM_ID:5 |=| [( Arabidopsis_thaliana )] |=-	ROSC_FMLY_CSA1_597	Rosa_hybr.EC587338.C+(1,375)|Rosa_hybr.BQ105459.C+(1,374)	2
AT3G54480	SKP1 interacting partner 5 (SKIP5), identical to GP:14348816 SKP1-interacting partner 5 {Arabidopsis thaliana} [ 18410069 NP_566999.1 CDS reverse ] MULTIPLE_SPLICE_VAR { CHROM_POS_START:20181861 CHROM_POS_END:20184303 } -=| MIDDLE_POINT:20183082 |=| CHROM_ID:3 |=| [( Arabidopsis_thaliana )] |=-	ROSC_FMLY_CSA1_598	Rosa_hybr.EC587330.C+(1,342)|Frag_vesc.EX688153.C+(61,750)|Frag_vesc.EX657408.C+(61,750)|Frag_vesc.EX670909.C+(61,750)	4
AT1G27435	expressed protein [ AT1G27435 18396334 NP_564283.1 CDS reverse ] SINGLE_SPLICE_VAR { CHROM_POS_START:9527943 CHROM_POS_END:9528801 } -=| MIDDLE_POINT:9528372 |=| CHROM_ID:1 |=| [( Arabidopsis_thaliana )] |=-	ROSC_FMLY_CSA1_599	Rosa_hybr.EC587301.C+(1,210)|Frag_vesc.EX680284.C+(4,168)	2
AT4G34270	TIP41-like family protein, contains Pfam PF04176: TIP41-like family [ 22329154 NP_195153.2 CDS reverse ] SINGLE_SPLICE_VAR { CHROM_POS_START:16404142 CHROM_POS_END:16406157 } -=| MIDDLE_POINT:16405149 |=| CHROM_ID:4 |=| [( Arabidopsis_thaliana )] |=-	ROSC_FMLY_CSA1_600	Rosa_hybr.EC587289.C+(1,774)|Rosa_hybr.EC586184.C+(1,774)|Frag_vesc.DY669817.C+(1,832)	3
AT5G46020	expressed protein [ AT5G46020 18422620 NP_568653.1 CDS reverse ] SINGLE_SPLICE_VAR { CHROM_POS_START:18680302 CHROM_POS_END:18681856 } -=| MIDDLE_POINT:18681079 |=| CHROM_ID:5 |=| [( Arabidopsis_thaliana )] |=-	ROSC_FMLY_CSA1_601	Rosa_hybr.EC587130.C+(1,270)|Prun_pers.DY643205.C+(1,474)|Prun_pers.DY637785.C+(1,381)|Prun_pers.DY639254.C+(1,432)|Prun_arme.CB818711.C+(10,474)|Prun_pers.DY638942.C+(1,474)|Prun_pers.DY641307.C+(1,474)|Prun_pers.DY638543.C+(1,474)	8	RosCOS 601	TGAAGAGGAATCATCAGAAGAAGA	TCGACATTTTTAGCCTTCACA	1	85	234	4:46
AT2G03870	small nuclear ribonucleoprotein, putative / snRNP, putative / Sm protein, putative, similar to U6 snRNA-associated Sm-like protein LSm7 (Homo sapiens) SWISS-PROT:Q9UK45 [ 30678085 NP_849931.1 CDS forward ] MULTIPLE_SPLICE_VAR { CHROM_POS_START:1180303 CHROM_POS_END:1181253 } -=| MIDDLE_POINT:1180778 |=| CHROM_ID:2 |=| [( Arabidopsis_thaliana )] |=-	ROSC_FMLY_CSA1_602	Rosa_hybr.EC587099.C+(1,275)|Prun_pers.DY650605.C+(1,279)|Malu_xdom.DT041123.C+(1,279)|Malu_xdom.CV880012.C+(1,210)|Malu_xdom.CV656416.C+(1,210)|Malu_xdom.CV466568.C+(1,275)|Malu_xdom.CO866691.C+(1,279)|Malu_xdom.CV129781.C+(1,279)|Malu_xdom.CV128449.C+(1,279)|Malu_xdom.CN496578.C+(1,279)|Malu_xdom.CN943072.C+(1,279)|Malu_xdom.CO052238.C+(1,279)|Malu_xdom.CO052921.C+(1,279)|Malu_xdom.CV084727.C+(…	28	RosCOS 602	TGGACAAAGGTGTCCAAGTC	TCCACTGCTTCATCTAGGACAA	1	102	730	2:08
AT5G53000	protein phosphatase 2A-associated 46 kDa protein / PP2A regulatory subunit (TAP46), identical to PP2A regulatory subunit (46 kDa protein phosphatase 2A-associated protein) (TAP46) (Arabidopsis thaliana) GI:5107033 [ 18423459 NP_568783.1 CDS reverse ] SINGLE_SPLICE_VAR { CHROM_POS_START:21502880 CHROM_POS_END:21505095 } -=| MIDDLE_POINT:21503987 |=| CHROM_ID:5 |=| [( Arabidopsis_thaliana )] |=-	ROSC_FMLY_CSA1_603	Rosa_hybr.EC587061.C+(1,263)|Frag_vesc.DY668013.C+(16,657)	2
AT4G24830	arginosuccinate synthase family, contains Pfam profile: PF00764 arginosuccinate synthase [ 22328910 NP_194214.2 CDS reverse ] SINGLE_SPLICE_VAR { CHROM_POS_START:12793095 CHROM_POS_END:12795867 } -=| MIDDLE_POINT:12794481 |=| CHROM_ID:4 |=| [( Arabidopsis_thaliana )] |=-	ROSC_FMLY_CSA1_604	Rosa_hybr.EC587023.C+(1,392)|Rosa_hybr.BQ104556.C+(244,671)|Frag_vesc.DV438424.C+(427,678)	3
AT1G19130	expressed protein [ AT1G19130 18394699 NP_564073.1 CDS reverse ] SINGLE_SPLICE_VAR { CHROM_POS_START:6609487 CHROM_POS_END:6610546 } -=| MIDDLE_POINT:6610016 |=| CHROM_ID:1 |=| [( Arabidopsis_thaliana )] |=-	ROSC_FMLY_CSA1_605	Rosa_hybr.EC587018.C+(1,249)|Frag_vesc.EX685743.C+(14,252)|Frag_vesc.EX682897.C+(14,249)	3
AT3G15840	expressed protein [ AT3G15840 79313255 NP_001030707.1 CDS reverse ] MULTIPLE_SPLICE_VAR { CHROM_POS_START:5356789 CHROM_POS_END:5358425 } -=| MIDDLE_POINT:5357607 |=| CHROM_ID:3 |=| [( Arabidopsis_thaliana )] |=-	ROSC_FMLY_CSA1_606	Rosa_hybr.EC586902.C+(1,297)|Rosa_hybr.CF349813.C+(170,267)	2
AT1G80500	expressed protein, similar to Sedlin (Swiss-Prot:O14582) (Homo sapiens) [ 15220150 NP_178165.1 CDS forward ] SINGLE_SPLICE_VAR { CHROM_POS_START:30276087 CHROM_POS_END:30276934 } -=| MIDDLE_POINT:30276510 |=| CHROM_ID:1 |=| [( Arabidopsis_thaliana )] |=-	ROSC_FMLY_CSA1_607	Rosa_hybr.EC586821.C+(1,231)|Frag_xxan.CO817660.C+(1,231)	2
AT1G29990	prefoldin, putative, similar to Swiss-Prot:O15212 prefoldin subunit 6 (Protein Ke2) (Homo sapiens) [ 30691134 NP_174292.2 CDS forward ] SINGLE_SPLICE_VAR { CHROM_POS_START:10507650 CHROM_POS_END:10508805 } -=| MIDDLE_POINT:10508227 |=| CHROM_ID:1 |=| [( Arabidopsis_thaliana )] |=-	ROSC_FMLY_CSA1_608	Rosa_hybr.EC586818.C+(1,384)|Frag_xxan.CO817561.C+(184,384)	2
AT5G51220	ubiquinol-cytochrome C chaperone family protein, contains Pfam PF03981: Ubiquinol-cytochrome C chaperone [ 30696021 NP_199935.2 CDS reverse ] SINGLE_SPLICE_VAR { CHROM_POS_START:20838631 CHROM_POS_END:20840351 } -=| MIDDLE_POINT:20839491 |=| CHROM_ID:5 |=| [( Arabidopsis_thaliana )] |=-	ROSC_FMLY_CSA1_609	Rosa_hybr.EC586751.C+(1,456)|Frag_vesc.DV438480.C+(1,126)	2
AT2G20360	expressed protein [ AT2G20360 18399328 NP_565469.1 CDS forward ] SINGLE_SPLICE_VAR { CHROM_POS_START:8793151 CHROM_POS_END:8796179 } -=| MIDDLE_POINT:8794665 |=| CHROM_ID:2 |=| [( Arabidopsis_thaliana )] |=-	ROSC_FMLY_CSA1_610	Rosa_hybr.EC586664.C+(1,772)|Frag_vesc.DY675460.C+(49,683)|Frag_vesc.DY667499.C+(49,683)|Rosa_hybr.BQ105857.C+(601,1093)	4
AT4G14147	similar to putative ARP2/3 complex 20 kDa subunit, 3'-partial [Oryza sativa (japonica cultivar-group)] (GB:AAO73272.1) [ 79325095 NP_001031632.1 CDS reverse ] SINGLE_SPLICE_VAR { CHROM_POS_START:8154074 CHROM_POS_END:8156241 } -=| MIDDLE_POINT:8155157 |=| CHROM_ID:4 |=| [( Arabidopsis_thaliana )] |=-	ROSC_FMLY_CSA1_611	Rosa_hybr.EC586561.C+(1,507)|Rosa_hybr.EC586074.C+(151,506)	2
AT2G15890	expressed protein [ AT2G15890 18397956 NP_565383.1 CDS reverse ] SINGLE_SPLICE_VAR { CHROM_POS_START:6928278 CHROM_POS_END:6929060 } -=| MIDDLE_POINT:6928669 |=| CHROM_ID:2 |=| [( Arabidopsis_thaliana )] |=-	ROSC_FMLY_CSA1_612	Rosa_hybr.EC586529.C+(1,239)|Rosa_hybr.BQ104016.C+(31,501)	2
AT3G17300	expressed protein [ AT3G17300 18401463 NP_566572.1 CDS forward ] SINGLE_SPLICE_VAR { CHROM_POS_START:5907622 CHROM_POS_END:5908701 } -=| MIDDLE_POINT:5908161 |=| CHROM_ID:3 |=| [( Arabidopsis_thaliana )] |=-	ROSC_FMLY_CSA1_613	Rosa_hybr.EC586491.C+(1,267)|Prun_pers.DY647268.C+(1,264)|Frag_vesc.DV439431.C+(1,264)	3	RosCOS 613	CACAACTTGTTGTTGATATGGTG	TGAATTTACGACCAGACATCTTC	1	241	379	1:14
AT1G03330	small nuclear ribonucleoprotein D, putative / snRNP core SM-like protein, putative / U6 snRNA-associated Sm-like protein, putative, similar to SWISS-PROT:Q9Y333 U6 snRNA-associated Sm-like protein LSm2 (Small nuclear ribonuclear protein D homolog, G7b, SnRNP core SM-like protein SM-x5) (Homo sapiens) [ 18379085 NP_563682.1 CDS reverse ] SINGLE_SPLICE_VAR { CHROM_POS_START:818161 CHROM_POS_END:819…	ROSC_FMLY_CSA1_614	Rosa_hybr.EC586242.C+(1,224)|Rosa_chin.BI977248.C+(1,278)|Frag_vesc.EX672552.C+(5,279)	3
AT1G79850	30S ribosomal protein S17, chloroplast / CS17 (RPS17), identical to 30S ribosomal protein S17, chloroplast precursor GB:P16180 (Arabidopsis thaliana) [ 15220003 NP_178103.1 CDS reverse ] SINGLE_SPLICE_VAR { CHROM_POS_START:30046366 CHROM_POS_END:30046815 } -=| MIDDLE_POINT:30046590 |=| CHROM_ID:1 |=| [( Arabidopsis_thaliana )] |=-	ROSC_FMLY_CSA1_615	Rosa_hybr.EC586199.C+(1,463)|Rosa_hybr.EC587179.C+(26,315)	2
AT1G18640	3-phosphoserine phosphatase (PSP), nearly identical to 3-phosphoserine phosphatase GI:3759177 from (Arabidopsis thaliana) [ 15221827 NP_173299.1 CDS reverse ] MULTIPLE_SPLICE_VAR { CHROM_POS_START:6416516 CHROM_POS_END:6418237 } -=| MIDDLE_POINT:6417376 |=| CHROM_ID:1 |=| [( Arabidopsis_thaliana )] |=-	ROSC_FMLY_CSA1_616	Rosa_hybr.EC586130.C+(1,560)|Frag_vesc.EX665127.C+(205,705)	2
AT3G52860	expressed protein [ AT3G52860 15231698 NP_190854.1 CDS reverse ] SINGLE_SPLICE_VAR { CHROM_POS_START:19602976 CHROM_POS_END:19603719 } -=| MIDDLE_POINT:19603347 |=| CHROM_ID:3 |=| [( Arabidopsis_thaliana )] |=-	ROSC_FMLY_CSA1_617	Malu_xdom.EB710119.C+(1,165)|Malu_xdom.CN997850.C+(1,285)|Malu_xdom.CN920711.C+(1,171)|Malu_xdom.CN919973.C+(1,171)|Malu_xdom.CN920674.C+(1,186)|Malu_xdom.CN920454.C+(1,243)|Malu_xdom.CN920623.C+(1,351)|Malu_xdom.CN900935.C+(1,350)|Malu_xdom.CN494424.C+(1,321)	9
AT2G05620	expressed protein [ AT2G05620 18396137 NP_565327.1 CDS reverse ] SINGLE_SPLICE_VAR { CHROM_POS_START:2081201 CHROM_POS_END:2081684 } -=| MIDDLE_POINT:2081442 |=| CHROM_ID:2 |=| [( Arabidopsis_thaliana )] |=-	ROSC_FMLY_CSA1_618	Malu_xdom.EB710117.C+(1,333)|Malu_xdom.CV986671.C+(1,282)|Malu_xdom.CV467421.C+(1,328)|Malu_xdom.EB149258.C+(1,342)|Malu_xdom.DR999454.C+(1,342)|Malu_xdom.CX022886.C+(1,342)|Malu_xdom.CV187095.C+(1,342)|Malu_xdom.CO867567.C+(1,342)|Malu_xdom.CO419104.C+(1,342)|Malu_xdom.CO415989.C+(1,342)|Malu_xdom.CV524347.C+(1,342)|Malu_xdom.EB146701.C+(1,342)|Malu_xdom.CN581229.C+(1,342)|Malu_xdom.CN945062.C+(…	21
AT5G64816	expressed protein [ AT5G64816 18424873 NP_568997.1 CDS forward ] MULTIPLE_SPLICE_VAR { CHROM_POS_START:25930713 CHROM_POS_END:25931105 } -=| MIDDLE_POINT:25930909 |=| CHROM_ID:5 |=| [( Arabidopsis_thaliana )] |=-	ROSC_FMLY_CSA1_619	Malu_xdom.EB177922.C+(1,372)|Malu_xdom.EB114067.C+(1,116)|Malu_xdom.EB113705.C+(1,116)|Malu_xdom.EB176734.C+(1,261)|Malu_xdom.EB176678.C+(1,267)|Malu_xdom.CN580701.C+(1,372)|Malu_xdom.EB176858.C+(1,372)	7
AT2G27830	expressed protein [ AT2G27830 18401542 NP_565660.1 CDS forward ] SINGLE_SPLICE_VAR { CHROM_POS_START:11867811 CHROM_POS_END:11868383 } -=| MIDDLE_POINT:11868097 |=| CHROM_ID:2 |=| [( Arabidopsis_thaliana )] |=-	ROSC_FMLY_CSA1_620	Malu_xdom.EB177920.C+(1,342)|Malu_xdom.EB177639.C+(1,270)|Malu_xdom.EB177695.C+(1,291)|Malu_xdom.EB145287.C+(1,306)|Malu_xdom.EB176794.C+(1,312)|Malu_xdom.EB177539.C+(1,312)|Malu_xdom.EB177143.C+(1,312)|Malu_xdom.EB175493.C+(10,321)|Malu_xdom.EB137750.C+(1,342)|Malu_xdom.EB141917.C+(1,342)|Malu_xdom.EB175468.C+(1,342)|Malu_xdom.EB177858.C+(1,357)|Malu_xdom.EB176199.C+(1,288)|Malu_xdom.EB176859.C+…	41
AT2G44360	expressed protein [ AT2G44360 15224868 NP_181964.1 CDS reverse ] SINGLE_SPLICE_VAR { CHROM_POS_START:18327931 CHROM_POS_END:18328660 } -=| MIDDLE_POINT:18328295 |=| CHROM_ID:2 |=| [( Arabidopsis_thaliana )] |=-	ROSC_FMLY_CSA1_621	Malu_xdom.EB177847.C+(1,291)|Malu_xdom.CO866638.C+(1,352)|Malu_xdom.CN993382.C+(1,381)|Prun_arme.CV048029.C+(31,351)|Prun_arme.CB822985.C+(1,351)|Malu_xdom.EB177898.C+(5,381)|Malu_xdom.CV997905.C+(25,381)|Malu_xdom.CV658905.C+(7,381)|Prun_arme.CV045244.C+(61,351)|Prun_arme.CV048057.C+(158,351)|Prun_arme.CV048303.C+(157,351)	11	RosCOS 621	TTCAAAAATCGAAGCCCTTG	AAATTCCGTCGTTCATCAGC	1	86	460	NO SNP
AT1G27290	expressed protein [ AT1G27290 18396280 NP_564274.1 CDS forward ] SINGLE_SPLICE_VAR { CHROM_POS_START:9481775 CHROM_POS_END:9482563 } -=| MIDDLE_POINT:9482169 |=| CHROM_ID:1 |=| [( Arabidopsis_thaliana )] |=-	ROSC_FMLY_CSA1_622	Malu_xdom.EB177653.C+(1,294)|Malu_xdom.EB144238.C+(1,240)|Malu_xdom.EB175297.C+(1,249)|Malu_xdom.EB136903.C+(1,282)|Malu_xdom.EB177524.C+(1,381)|Malu_xdom.EB177002.C+(1,303)|Malu_xdom.EB130397.C+(1,324)|Malu_xdom.EB143198.C+(1,330)|Malu_xdom.EB177099.C+(4,345)|Malu_xdom.EB176839.C+(1,366)|Malu_xdom.EB175366.C+(1,420)|Malu_xdom.EB145694.C+(1,390)|Malu_xdom.EB152850.C+(4,386)|Malu_xdom.EB144998.C+(…	15
AT1G65720	expressed protein [ AT1G65720 18408349 NP_564863.1 CDS reverse ] SINGLE_SPLICE_VAR { CHROM_POS_START:24444134 CHROM_POS_END:24444676 } -=| MIDDLE_POINT:24444405 |=| CHROM_ID:1 |=| [( Arabidopsis_thaliana )] |=-	ROSC_FMLY_CSA1_623	Malu_xdom.EB177644.C+(1,483)|Malu_xdom.EB177468.C+(1,402)|Malu_xdom.CV631750.C+(1,449)|Malu_xdom.EB145565.C+(1,447)|Malu_xdom.EB176177.C+(1,447)|Malu_xdom.EB177266.C+(1,447)|Malu_xdom.EB176878.C+(1,423)|Malu_xdom.EB176234.C+(1,432)|Malu_xdom.EB115876.C+(1,447)|Malu_xdom.EB141614.C+(1,477)|Malu_xdom.EB177156.C+(1,483)|Malu_xdom.EB124823.C+(10,423)|Malu_xdom.EB126737.C+(1,423)|Malu_xdom.EB144218.C+…	59
AT5G17230	phytoene synthase (PSY) / geranylgeranyl-diphosphate geranylgeranyl transferase, identical to GB:L25812 [ 15237933 NP_197225.1 CDS reverse ] MULTIPLE_SPLICE_VAR { CHROM_POS_START:5659841 CHROM_POS_END:5662089 } -=| MIDDLE_POINT:5660965 |=| CHROM_ID:5 |=| [( Arabidopsis_thaliana )] |=-	ROSC_FMLY_CSA1_624	Malu_xdom.EB177095.C+(1,394)|Malu_xdom.EB144737.C+(1,460)|Malu_xdom.EB138215.C+(1,264)|Malu_xdom.EB145418.C+(5,294)|Malu_xdom.EB114988.C+(49,436)|Malu_xdom.EB136438.C+(1,457)|Malu_xdom.EB130892.C+(1,369)|Malu_xdom.EB137379.C+(5,391)|Malu_xdom.DR992464.C+(1,574)|Malu_xdom.CX025468.C+(118,817)|Malu_xdom.CV882071.C+(168,387)|Malu_xdom.CN490650.C+(349,706)	12
AT3G22430	expressed protein [ AT3G22430 18403376 NP_566707.1 CDS forward ] SINGLE_SPLICE_VAR { CHROM_POS_START:7953462 CHROM_POS_END:7954490 } -=| MIDDLE_POINT:7953976 |=| CHROM_ID:3 |=| [( Arabidopsis_thaliana )] |=-	ROSC_FMLY_CSA1_625	Malu_xdom.EB176916.C+(1,429)|Malu_xdom.EB176226.C+(1,594)|Malu_xdom.EB119559.C+(55,594)|Malu_xdom.EB176884.C+(104,429)	4
AT1G51510	RNA-binding protein, putative, similar to RNA-binding protein 8 (Ribonucleoprotein RBM8) SP:Q9Y5S9 from (Homo sapiens), RNA-binding protein Y14 (Xenopus laevis) GI:11034807 [ 18403559 NP_564591.1 CDS reverse ] SINGLE_SPLICE_VAR { CHROM_POS_START:19106740 CHROM_POS_END:19108421 } -=| MIDDLE_POINT:19107580 |=| CHROM_ID:1 |=| [( Arabidopsis_thaliana )] |=-	ROSC_FMLY_CSA1_626	Malu_xdom.EB176573.C+(1,521)|Malu_xdom.EB140694.C+(1,531)|Malu_xdom.EB107431.C+(1,225)|Malu_xdom.CN890357.C+(1,219)|Malu_xdom.EB139634.C+(1,306)|Malu_xdom.CN580074.C+(1,313)|Malu_xdom.EB139910.C+(2,375)|Malu_xdom.CN850305.C+(19,531)|Malu_xdom.DR999184.C+(1,482)|Malu_xdom.CN868670.C+(1,369)|Malu_xdom.CO052857.C+(1,388)|Malu_xdom.CN494614.C+(1,432)|Malu_xdom.CN888717.C+(1,465)|Malu_xdom.EB134279.C+…	21
AT3G15353	metallothionein protein, putative [ AT3G15353 18400732 NP_566509.1 CDS reverse ] SINGLE_SPLICE_VAR { CHROM_POS_START:5180832 CHROM_POS_END:5181332 } -=| MIDDLE_POINT:5181082 |=| CHROM_ID:3 |=| [( Arabidopsis_thaliana )] |=-	ROSC_FMLY_CSA1_627	Malu_xdom.EB175472.C+(1,192)|Malu_xdom.CO900235.C+(19,192)|Malu_xdom.CV150362.C+(19,192)|Malu_xdom.CO417991.C+(19,192)|Malu_xdom.EB115869.C+(19,192)|Malu_xdom.EB125903.C+(1,192)|Malu_xdom.EB135395.C+(1,192)|Malu_xdom.EB136142.C+(1,192)|Malu_xdom.EB126428.C+(4,192)|Malu_xdom.EB117292.C+(1,189)|Malu_xdom.EB137150.C+(1,192)|Malu_xdom.EB137071.C+(1,192)|Malu_xdom.EB117738.C+(1,192)|Malu_xdom.EB116860…	759
AT1G06570	4-hydroxyphenylpyruvate dioxygenase (HPD), identical to 4-hydroxyphenylpyruvate dioxygenase (HPD) SP:P93836 (Arabidopsis thaliana (Mouse-ear cress)) [ 30679736 NP_172144.2 CDS reverse ] SINGLE_SPLICE_VAR { CHROM_POS_START:2012014 CHROM_POS_END:2013542 } -=| MIDDLE_POINT:2012778 |=| CHROM_ID:1 |=| [( Arabidopsis_thaliana )] |=-	ROSC_FMLY_CSA1_628	Malu_xdom.EB175417.C+(1,162)|Malu_xdom.EB137353.C+(8,634)|Malu_xdom.EB177159.C+(9,171)|Malu_xdom.EB143151.C+(10,286)|Malu_xdom.EB176328.C+(10,286)|Malu_xdom.EB177330.C+(10,283)|Malu_xdom.EB137499.C+(34,228)|Malu_xdom.EB176973.C+(10,286)|Malu_xdom.EB175850.C+(10,286)|Malu_xdom.EB176980.C+(10,286)|Malu_xdom.EB175801.C+(10,216)|Malu_xdom.EB177079.C+(10,286)|Malu_xdom.EB116085.C+(10,286)|Malu_xdom.EB…	154
AT4G12800	photosystem I reaction center subunit XI, chloroplast (PSI-L) / PSI subunit V, identical to Photosystem I reaction center subunit XI, chloroplast precursor (PSI-L) (PSI subunit V) (Swiss-Prot:Q9SUI4) (Arabidopsis thaliana) [ 15235490 NP_193016.1 CDS forward ] SINGLE_SPLICE_VAR { CHROM_POS_START:7521466 CHROM_POS_END:7522490 } -=| MIDDLE_POINT:7521978 |=| CHROM_ID:4 |=| [( Arabidopsis_thaliana )] …	ROSC_FMLY_CSA1_629	Malu_xdom.EB157552.C+(1,286)|Malu_xdom.EB157374.C+(1,661)|Malu_xdom.EB107216.C+(1,219)|Malu_xdom.CV186923.C+(1,219)|Malu_xdom.CX024571.C+(1,334)|Malu_xdom.CO754804.C+(1,318)|Malu_xdom.EB130269.C+(1,347)|Malu_xdom.EB131728.C+(1,412)|Malu_xdom.CV883704.C+(1,457)|Malu_xdom.EB150505.C+(1,460)|Malu_xdom.CV882788.C+(1,230)|Malu_xdom.EB149055.C+(1,433)|Malu_xdom.CV881824.C+(1,436)|Malu_xdom.EB156294.C+(…	107
AT2G22570	isochorismatase hydrolase family protein, contains Pfam profile PF00857: isochorismatase family protein [ 18400020 NP_565539.1 CDS reverse ] MULTIPLE_SPLICE_VAR { CHROM_POS_START:9596684 CHROM_POS_END:9597926 } -=| MIDDLE_POINT:9597305 |=| CHROM_ID:2 |=| [( Arabidopsis_thaliana )] |=-	ROSC_FMLY_CSA1_630	Malu_xdom.EB157550.C+(1,367)|Malu_xdom.EB156881.C+(1,370)|Malu_xdom.EB151849.C+(1,520)|Malu_xdom.CN488680.C+(1,204)|Malu_xdom.EB116790.C+(1,195)|Malu_xdom.EB122737.C+(1,313)|Malu_xdom.EB117095.C+(11,307)|Malu_xdom.EB135213.C+(1,298)|Malu_xdom.CO722905.C+(1,435)|Malu_xdom.EB146353.C+(1,478)|Malu_xdom.EB144733.C+(1,589)|Malu_xdom.EB136686.C+(1,481)|Malu_xdom.EB135987.C+(1,481)|Malu_xdom.EB129660.C+…	23
AT3G21360	expressed protein [ AT3G21360 15232542 NP_188773.1 CDS forward ] SINGLE_SPLICE_VAR { CHROM_POS_START:7522871 CHROM_POS_END:7524042 } -=| MIDDLE_POINT:7523456 |=| CHROM_ID:3 |=| [( Arabidopsis_thaliana )] |=-	ROSC_FMLY_CSA1_631	Malu_xdom.EB157427.C+(1,474)|Malu_xdom.EB106842.C+(1,258)|Malu_xdom.EB146608.C+(1,546)|Malu_xdom.EB126559.C+(1,522)|Malu_xdom.EB126989.C+(1,546)|Malu_xdom.EB149348.C+(195,684)|Malu_xdom.EB123903.C+(307,837)|Malu_xdom.CN496486.C+(457,959)|Malu_xdom.DR995170.C+(595,960)|Malu_xdom.CN489682.C+(712,959)	10
AT1G76080	thioredoxin family protein, low similarity to thioredoxin (TRX) (Fasciola hepatica) GI:6687568 [ 15222954 NP_177735.1 CDS reverse ] SINGLE_SPLICE_VAR { CHROM_POS_START:28552957 CHROM_POS_END:28554242 } -=| MIDDLE_POINT:28553599 |=| CHROM_ID:1 |=| [( Arabidopsis_thaliana )] |=-	ROSC_FMLY_CSA1_632	Malu_xdom.EB157395.C+(1,507)|Malu_xdom.CV825851.C+(1,444)|Malu_xdom.EB147093.C+(1,456)|Malu_xdom.CN925463.C+(1,507)|Malu_xdom.CV883451.C+(1,593)|Malu_xdom.CN907234.C+(1,516)|Malu_xdom.CN939491.C+(1,564)|Malu_xdom.DR992676.C+(55,711)|Malu_xdom.CV656104.C+(55,540)|Malu_xdom.CN928031.C+(238,531)|Malu_xdom.CN928053.C+(205,546)|Malu_xdom.CV987113.C+(376,896)|Malu_xdom.CN928193.C+(457,735)|Malu_xdom.CV…	15
AT3G56940	dicarboxylate diiron protein, putative (Crd1), similar to leucine-containing zipper protein At103 GP:6911864 [ 15230174 NP_191253.1 CDS forward ] SINGLE_SPLICE_VAR { CHROM_POS_START:21087573 CHROM_POS_END:21089248 } -=| MIDDLE_POINT:21088410 |=| CHROM_ID:3 |=| [( Arabidopsis_thaliana )] |=-	ROSC_FMLY_CSA1_633	Malu_xdom.EB157388.C+(1,665)|Malu_xdom.CN929752.C+(1,263)|Malu_xdom.CN926144.C+(1,293)|Malu_xdom.EB109428.C+(1,333)|Malu_xdom.EB112663.C+(1,336)|Malu_xdom.EB112552.C+(1,336)|Malu_xdom.EB121805.C+(1,377)|Malu_xdom.CN942215.C+(1,461)|Malu_xdom.EB112677.C+(1,444)|Malu_xdom.EB123598.C+(1,450)|Malu_xdom.EB146643.C+(1,453)|Malu_xdom.EB154984.C+(1,455)|Malu_xdom.EB123308.C+(1,459)|Malu_xdom.EB123115.C+(…	143
AT5G20720	20 kDa chaperonin, chloroplast (CPN21) (CHCPN10) (CPN20), identical to chloroplast 20 kDa chaperonin, chloroplast precursor (Protein Cpn21), chloroplast protein Cpn10, chloroplast chaperonin 10 (Ch-CPN10), SP|O65282 from (Arabidopsis thaliana) [ 30687936 NP_851045.1 CDS forward ] MULTIPLE_SPLICE_VAR { CHROM_POS_START:7015017 CHROM_POS_END:7016356 } -=| MIDDLE_POINT:7015686 |=| CHROM_ID:5 |=| [( A…	ROSC_FMLY_CSA1_634	Malu_xdom.EB157375.C+(1,549)|Malu_xdom.EB112568.C+(1,237)|Malu_xdom.CV567587.C+(1,251)|Malu_xdom.CN942633.C+(40,291)|Malu_xdom.CV466407.C+(1,249)|Malu_xdom.CV128310.C+(1,249)|Malu_xdom.CO416453.C+(1,299)|Malu_xdom.CX024997.C+(1,405)|Malu_xdom.CV882354.C+(1,441)|Malu_xdom.EB144935.C+(1,498)|Malu_xdom.EB132270.C+(1,489)|Malu_xdom.EB130529.C+(1,528)|Malu_xdom.EB129031.C+(1,522)|Malu_xdom.CV793635.C+…	31
AT4G24160	hydrolase, alpha/beta fold family protein, contains Pfam profile PF00561: hydrolase, alpha/beta fold family [ 30686425 NP_194147.2 CDS forward ] MULTIPLE_SPLICE_VAR { CHROM_POS_START:12539881 CHROM_POS_END:12542220 } -=| MIDDLE_POINT:12541050 |=| CHROM_ID:4 |=| [( Arabidopsis_thaliana )] |=-	ROSC_FMLY_CSA1_635	Malu_xdom.EB157360.C+(1,624)|Malu_xdom.EB139335.C+(4,375)|Malu_xdom.EB155596.C+(1,618)|Malu_xdom.CV826293.C+(1,659)|Malu_xdom.EB155413.C+(25,657)|Malu_xdom.DT001198.C+(340,1008)|Malu_xdom.EB140857.C+(556,1104)|Malu_xdom.EB121024.C+(610,888)|Malu_xdom.EB118346.C+(601,956)|Malu_xdom.EB118238.C+(601,831)|Malu_xdom.EB117927.C+(742,1023)|Malu_xdom.EB156247.C+(865,1203)|Malu_xdom.EB155600.C+(865,1203)|…	15
AT2G32640	expressed protein [ AT2G32640 42569568 NP_180823.3 CDS reverse ] MULTIPLE_SPLICE_VAR { CHROM_POS_START:13854274 CHROM_POS_END:13857888 } -=| MIDDLE_POINT:13856081 |=| CHROM_ID:2 |=| [( Arabidopsis_thaliana )] |=-	ROSC_FMLY_CSA1_636	Malu_xdom.EB157238.C+(1,696)|Malu_xdom.EB156976.C+(1,414)|Malu_xdom.EB140369.C+(169,723)|Malu_xdom.CO756674.C+(241,552)|Malu_xdom.CV186397.C+(262,723)	5
AT2G20890	expressed protein [ AT2G20890 18399513 NP_565491.1 CDS forward ] SINGLE_SPLICE_VAR { CHROM_POS_START:8994864 CHROM_POS_END:8996266 } -=| MIDDLE_POINT:8995565 |=| CHROM_ID:2 |=| [( Arabidopsis_thaliana )] |=-	ROSC_FMLY_CSA1_637	Malu_xdom.EB157146.C+(1,525)|Malu_xdom.EB157031.C+(1,561)|Malu_xdom.EB129652.C+(1,531)|Malu_xdom.CV628679.C+(1,261)|Malu_xdom.EB129413.C+(1,639)|Malu_xdom.EB122255.C+(145,372)|Malu_xdom.EB157267.C+(172,468)|Malu_xdom.EB122779.C+(193,693)|Malu_xdom.CV523954.C+(235,868)|Malu_xdom.CO868443.C+(244,745)|Malu_xdom.CN489378.C+(244,868)|Malu_xdom.CO576866.C+(452,678)|Malu_xdom.CN445303.C+(586,868)|Malu_x…	15
AT3G12590	expressed protein [ AT3G12590 42564098 NP_187865.3 CDS reverse ] SINGLE_SPLICE_VAR { CHROM_POS_START:3996480 CHROM_POS_END:4003664 } -=| MIDDLE_POINT:4000072 |=| CHROM_ID:3 |=| [( Arabidopsis_thaliana )] |=-	ROSC_FMLY_CSA1_638	Malu_xdom.EB156892.C+(1,639)|Malu_xdom.EB156887.C+(1,639)|Malu_xdom.EB151546.C+(199,720)|Malu_xdom.EB150009.C+(245,840)	4
AT5G24090	acidic endochitinase (CHIB1), identical to SP|P19172 Acidic endochitinase precursor (EC 3.2.1.14) {Arabidopsis thaliana} [ 15237886 NP_197797.1 CDS reverse ] SINGLE_SPLICE_VAR { CHROM_POS_START:8143808 CHROM_POS_END:8145156 } -=| MIDDLE_POINT:8144482 |=| CHROM_ID:5 |=| [( Arabidopsis_thaliana )] |=-	ROSC_FMLY_CSA1_639	Malu_xdom.EB156866.C+(1,467)|Malu_xdom.EB112656.C+(1,312)|Malu_xdom.EB153462.C+(1,359)|Malu_xdom.EB122689.C+(1,364)|Malu_xdom.EB151748.C+(1,387)|Malu_xdom.EB156176.C+(1,393)|Malu_xdom.EB156846.C+(1,664)|Malu_xdom.EB147440.C+(58,506)|Malu_xdom.EB155383.C+(58,509)|Malu_xdom.EB155236.C+(1,509)|Malu_xdom.EB155209.C+(1,509)|Malu_xdom.EB143698.C+(1,533)|Malu_xdom.EB106360.C+(25,339)|Malu_xdom.EB143400.…	106
AT2G45790	eukaryotic phosphomannomutase family protein, contains Pfam profile: PF03332 eukaryotic phosphomannomutase [ 15225896 NP_182103.1 CDS forward ] SINGLE_SPLICE_VAR { CHROM_POS_START:18862950 CHROM_POS_END:18864827 } -=| MIDDLE_POINT:18863888 |=| CHROM_ID:2 |=| [( Arabidopsis_thaliana )] |=-	ROSC_FMLY_CSA1_640	Malu_xdom.EB156717.C+(1,565)|Malu_xdom.EB156633.C+(47,565)|Malu_xdom.EB155457.C+(47,532)|Malu_xdom.CN910162.C+(1,565)|Malu_xdom.CV656723.C+(236,565)|Malu_xdom.CV631088.C+(236,565)|Malu_xdom.CV465911.C+(275,556)|Malu_xdom.CO899536.C+(275,565)|Malu_xdom.CV128790.C+(275,565)|Malu_xdom.CV632113.C+(275,565)|Malu_xdom.CO868208.C+(293,565)|Malu_xdom.CV629325.C+(249,565)	12
AT2G34640	expressed protein [ AT2G34640 30686151 NP_181011.2 CDS reverse ] SINGLE_SPLICE_VAR { CHROM_POS_START:14589140 CHROM_POS_END:14591424 } -=| MIDDLE_POINT:14590282 |=| CHROM_ID:2 |=| [( Arabidopsis_thaliana )] |=-	ROSC_FMLY_CSA1_641	Malu_xdom.EB156665.C+(1,432)|Malu_xdom.DT000376.C+(1,483)|Malu_xdom.EB124636.C+(166,633)	3
AT2G39050	hydroxyproline-rich glycoprotein family protein, contains QXW lectin repeat domain, Pfam:PF00652 [ 18404934 NP_565899.1 CDS forward ] SINGLE_SPLICE_VAR { CHROM_POS_START:16310505 CHROM_POS_END:16312414 } -=| MIDDLE_POINT:16311459 |=| CHROM_ID:2 |=| [( Arabidopsis_thaliana )] |=-	ROSC_FMLY_CSA1_642	Malu_xdom.EB156616.C+(1,612)|Malu_xdom.EB146185.C+(1,612)|Malu_xdom.DT002510.C+(1,731)|Malu_xdom.CV997734.C+(256,678)|Malu_xdom.CO755300.C+(466,831)	5
AT3G17810	dihydroorotate dehydrogenase family protein / dihydroorotate oxidase family protein, low similarity to SP|Q12882 Dihydropyrimidine dehydrogenase (NADP+) precursor (EC 1.3.1.2) (DPD) (DHPDHase) (Dihydrouracil dehydrogenase) (Dihydrothymine dehydrogenase) {Homo sapiens} [ 15229529 NP_188408.1 CDS forward ] SINGLE_SPLICE_VAR { CHROM_POS_START:6094285 CHROM_POS_END:6096295 } -=| MIDDLE_POINT:6095290 …	ROSC_FMLY_CSA1_643	Malu_xdom.EB156557.C+(1,478)|Malu_xdom.EB115370.C+(1,273)|Malu_xdom.EB115280.C+(1,324)|Malu_xdom.EB154558.C+(1,574)|Malu_xdom.EB137556.C+(1,427)|Malu_xdom.EB122471.C+(91,342)|Malu_xdom.EB138543.C+(91,348)|Malu_xdom.EB111438.C+(223,429)|Malu_xdom.EB111140.C+(223,409)|Malu_xdom.EB111440.C+(223,709)|Malu_xdom.EB111055.C+(223,592)|Prun_pers.DY639440.C+(353,943)|Malu_xdom.EB118164.C+(398,841)|Prun_per…	24	RosCOS 643	GCGTGGCAGCTATTAACACA	TCACCAAACTCTGATTTCATCATT	1	91	310	1899-12-31 05:49:00
AT4G08330	expressed protein [ AT4G08330 15236464 NP_192573.1 CDS reverse ] SINGLE_SPLICE_VAR { CHROM_POS_START:5255381 CHROM_POS_END:5256522 } -=| MIDDLE_POINT:5255951 |=| CHROM_ID:4 |=| [( Arabidopsis_thaliana )] |=-	ROSC_FMLY_CSA1_644	Malu_xdom.EB156445.C+(1,363)|Malu_xdom.EB126249.C+(1,222)|Malu_xdom.EB126233.C+(1,255)|Malu_xdom.EB125950.C+(1,255)|Malu_xdom.EB126139.C+(1,318)|Malu_xdom.EB126350.C+(1,353)|Malu_xdom.EB125931.C+(1,363)|Malu_xdom.EB125918.C+(1,363)|Malu_xdom.EB125936.C+(1,363)|Malu_xdom.EB125955.C+(1,363)|Malu_xdom.EB125995.C+(1,363)|Malu_xdom.EB126101.C+(1,363)|Malu_xdom.EB126191.C+(1,363)|Malu_xdom.EB126264.C+(…	15
AT3G21865	expressed protein [ AT3G21865 42565097 NP_566696.2 CDS reverse ] SINGLE_SPLICE_VAR { CHROM_POS_START:7701315 CHROM_POS_END:7703225 } -=| MIDDLE_POINT:7702270 |=| CHROM_ID:3 |=| [( Arabidopsis_thaliana )] |=-	ROSC_FMLY_CSA1_645	Malu_xdom.EB156437.C+(1,351)|Malu_xdom.EB136123.C+(1,255)|Malu_xdom.EB150581.C+(1,376)|Malu_xdom.EB123582.C+(1,361)|Malu_xdom.EB143010.C+(1,415)|Malu_xdom.EB135800.C+(1,420)|Malu_xdom.EB133419.C+(1,556)|Malu_xdom.CN578473.C+(1,327)|Malu_xdom.EB123083.C+(1,346)|Malu_xdom.DR997988.C+(1,505)|Malu_xdom.EB129643.C+(1,478)|Malu_xdom.EB126766.C+(1,432)|Malu_xdom.DT000566.C+(1,541)|Malu_xdom.DT041406.C+(…	24	RosCOS 645	TGTATCTCATGGAAAGAGTTCTCG	TGTCTTTGACCAAACCTCCA	1	308	330	3:37
AT3G29310	calmodulin-binding protein-related [ AT3G29310 42565286 NP_189577.2 CDS forward ] SINGLE_SPLICE_VAR { CHROM_POS_START:11250949 CHROM_POS_END:11252689 } -=| MIDDLE_POINT:11251819 |=| CHROM_ID:3 |=| [( Arabidopsis_thaliana )] |=-	ROSC_FMLY_CSA1_646	Malu_xdom.EB156415.C+(1,549)|Malu_xdom.EG631374.C+(7,1374)|Malu_xdom.EB114653.C+(7,612)|Malu_xdom.EB154153.C+(130,549)	4
AT4G00026	similar to GA20311-PA [Drosophila pseudoobscura] (GB:EAL34543.1) [ 79324955 NP_001031562.1 CDS reverse ] SINGLE_SPLICE_VAR { CHROM_POS_START:11634 CHROM_POS_END:13285 } -=| MIDDLE_POINT:12459 |=| CHROM_ID:4 |=| [( Arabidopsis_thaliana )] |=-	ROSC_FMLY_CSA1_647	Malu_xdom.EB156393.C+(1,366)|Malu_xdom.EB156650.C+(253,414)	2
AT3G18165	expressed protein, similar to DAM1 (GI:3985930) (Homo sapiens) [ 18401792 NP_566599.1 CDS forward ] SINGLE_SPLICE_VAR { CHROM_POS_START:6223254 CHROM_POS_END:6225082 } -=| MIDDLE_POINT:6224168 |=| CHROM_ID:3 |=| [( Arabidopsis_thaliana )] |=-	ROSC_FMLY_CSA1_648	Malu_xdom.EB156371.C+(1,510)|Malu_xdom.EB137111.C+(10,354)|Malu_xdom.EB147433.C+(32,510)|Malu_xdom.CV997786.C+(172,485)|Malu_xdom.EB112408.C+(157,720)|Malu_xdom.CV657456.C+(316,587)|Malu_xdom.CV631837.C+(316,720)|Malu_xdom.CV627660.C+(316,684)|Malu_xdom.CV629728.C+(316,720)|Malu_xdom.CN997225.C+(463,720)	10
AT5G61820	expressed protein, MtN19, Medicago truncatula, EMBL:MTY15367 [ 22328003 NP_200990.2 CDS reverse ] SINGLE_SPLICE_VAR { CHROM_POS_START:24851731 CHROM_POS_END:24853449 } -=| MIDDLE_POINT:24852590 |=| CHROM_ID:5 |=| [( Arabidopsis_thaliana )] |=-	ROSC_FMLY_CSA1_649	Malu_xdom.EB156295.C+(1,420)|Malu_xdom.EB110167.C+(1,276)|Malu_xdom.EB155405.C+(1,348)|Malu_xdom.EB131697.C+(1,417)|Malu_xdom.EB155808.C+(1,420)|Malu_xdom.EB155631.C+(1,495)|Malu_xdom.EB155334.C+(1,567)|Malu_xdom.DT001971.C+(1,489)|Malu_xdom.CO901429.C+(1,507)|Malu_xdom.EB148894.C+(1,513)|Malu_xdom.EB139125.C+(1,513)|Malu_xdom.EB130085.C+(1,582)|Malu_xdom.CX025351.C+(70,591)|Malu_xdom.EB129566.C+…	34
AT5G13630	magnesium-chelatase subunit chlH, chloroplast, putative / Mg-protoporphyrin IX chelatase, putative (CHLH), nearly identical to magnesium chelatase subunit GI:1154627 from (Arabidopsis thaliana) [ 15240675 NP_196867.1 CDS reverse ] SINGLE_SPLICE_VAR { CHROM_POS_START:4387570 CHROM_POS_END:4392085 } -=| MIDDLE_POINT:4389827 |=| CHROM_ID:5 |=| [( Arabidopsis_thaliana )] |=-	ROSC_FMLY_CSA1_650	Malu_xdom.EB156271.C+(1,525)|Malu_xdom.EB108029.C+(46,390)|Malu_xdom.EB149330.C+(1,660)|Malu_xdom.EB108566.C+(7,390)|Malu_xdom.EB124508.C+(1,420)|Malu_xdom.EB146887.C+(55,588)|Malu_xdom.EB149318.C+(1,590)|Malu_xdom.EB148766.C+(55,648)|Malu_xdom.EB129799.C+(214,877)|Malu_xdom.EB129302.C+(214,882)|Malu_xdom.EB150649.C+(340,979)|Malu_xdom.EB125252.C+(532,1090)|Malu_xdom.EB129685.C+(577,1059)	13
AT4G39840	expressed protein [ AT4G39840 15236054 NP_195694.1 CDS forward ] SINGLE_SPLICE_VAR { CHROM_POS_START:18485262 CHROM_POS_END:18486617 } -=| MIDDLE_POINT:18485939 |=| CHROM_ID:4 |=| [( Arabidopsis_thaliana )] |=-	ROSC_FMLY_CSA1_651	Malu_xdom.EB156139.C+(1,447)|Malu_xdom.EB109866.C+(307,549)	2
AT5G25940	early nodulin-related, contains weak similarity to Swiss-Prot:Q02921 early nodulin 93 (N-93) (Glycine max) [ 15239541 NP_197966.1 CDS reverse ] SINGLE_SPLICE_VAR { CHROM_POS_START:9054255 CHROM_POS_END:9055154 } -=| MIDDLE_POINT:9054704 |=| CHROM_ID:5 |=| [( Arabidopsis_thaliana )] |=-	ROSC_FMLY_CSA1_652	Malu_xdom.EB156060.C+(1,294)|Malu_xdom.CN495699.C+(36,294)|Malu_xdom.EB155636.C+(36,294)|Malu_xdom.EB155978.C+(103,294)	4
AT2G32520	dienelactone hydrolase family protein, low similarity to dienelactone hydrolase (Pseudomonas resinovorans) GI:13094163 [ 15225693 NP_180811.1 CDS reverse ] SINGLE_SPLICE_VAR { CHROM_POS_START:13812900 CHROM_POS_END:13814519 } -=| MIDDLE_POINT:13813709 |=| CHROM_ID:2 |=| [( Arabidopsis_thaliana )] |=-	ROSC_FMLY_CSA1_653	Malu_xdom.EB156009.C+(1,489)|Malu_xdom.EB135893.C+(1,144)|Malu_xdom.EB118013.C+(49,207)|Malu_xdom.EB152425.C+(1,165)|Malu_xdom.EB128147.C+(1,186)|Malu_xdom.CN492138.C+(1,207)|Malu_xdom.EB150727.C+(1,180)|Malu_xdom.DR990014.C+(1,216)|Malu_xdom.CN866488.C+(24,261)|Malu_xdom.EB140420.C+(1,246)|Malu_xdom.EB148290.C+(1,270)|Malu_xdom.EB110289.C+(1,282)|Malu_xdom.EB154686.C+(1,309)|Malu_xdom.CO051781.C…	50
AT1G31330	photosystem I reaction center subunit III family protein, contains Pfam profile: PF02507: photosystem I reaction center subunit III [ 15221681 NP_174418.1 CDS reverse ] SINGLE_SPLICE_VAR { CHROM_POS_START:11214992 CHROM_POS_END:11215920 } -=| MIDDLE_POINT:11215456 |=| CHROM_ID:1 |=| [( Arabidopsis_thaliana )] |=-	ROSC_FMLY_CSA1_654	Malu_xdom.EB155981.C+(1,551)|Malu_xdom.CX024815.C+(1,511)|Malu_xdom.DR993657.C+(1,508)|Malu_xdom.DR997444.C+(1,544)|Malu_xdom.DR995954.C+(1,544)|Malu_xdom.DR997543.C+(1,539)|Malu_xdom.EB147276.C+(1,551)|Malu_xdom.CN491505.C+(1,417)|Malu_xdom.CV882590.C+(1,465)|Malu_hybr.DY255338.C+(1,446)|Malu_xdom.DR991857.C+(1,467)|Malu_xdom.CV524648.C+(1,534)|Malu_xdom.EB129227.C+(1,502)|Malu_xdom.DR993361.C+(…	22
AT1G03360	exonuclease family protein, similar to Exosome complex exonuclease RRP4 (Ribosomal RNA processing protein 4)(SP:P38792) {Saccharomyces cerevisiae} [ 15218790 NP_171835.1 CDS forward ] SINGLE_SPLICE_VAR { CHROM_POS_START:824653 CHROM_POS_END:826179 } -=| MIDDLE_POINT:825416 |=| CHROM_ID:1 |=| [( Arabidopsis_thaliana )] |=-	ROSC_FMLY_CSA1_655	Malu_xdom.EB155918.C+(1,459)|Malu_xdom.EB146218.C+(1,390)|Malu_xdom.EB137365.C+(1,402)|Malu_xdom.EB153583.C+(1,456)|Malu_xdom.EB134720.C+(1,666)|Malu_xdom.CO168264.C+(1,444)|Malu_xdom.CV150540.C+(1,470)|Malu_xdom.CV083170.C+(1,525)|Malu_xdom.EB132384.C+(1,642)|Malu_xdom.EB151524.C+(4,522)|Malu_xdom.DR997636.C+(1,537)|Malu_xdom.DT003019.C+(1,639)|Malu_xdom.EB152221.C+(10,678)|Malu_hybr.DY255274.C+…	15
AT5G53850	haloacid dehalogenase-like hydrolase family protein, low similarity to enolase-phosphatase E-1 enzyme (Klebsiella oxytoca) GI:401712 [ 42573670 NP_974931.1 CDS reverse ] MULTIPLE_SPLICE_VAR { CHROM_POS_START:21878381 CHROM_POS_END:21882043 } -=| MIDDLE_POINT:21880212 |=| CHROM_ID:5 |=| [( Arabidopsis_thaliana )] |=-	ROSC_FMLY_CSA1_656	Malu_xdom.EB155773.C+(1,696)|Malu_xdom.CV826261.C+(1,297)|Malu_xdom.EB156305.C+(55,474)|Malu_xdom.EB151404.C+(1,649)|Malu_xdom.DT001826.C+(535,1183)|Malu_xdom.CN994605.C+(580,984)|Malu_xdom.CO576387.C+(604,1147)|Malu_xdom.AU301465.C+(856,1135)|Malu_xdom.DT000664.C+(955,1550)|Malu_xdom.DR999599.C+(1001,1550)|Malu_xdom.DR998753.C+(1009,1555)|Malu_xdom.EB142551.C+(1025,1522)	12
AT4G24160	hydrolase, alpha/beta fold family protein, contains Pfam profile PF00561: hydrolase, alpha/beta fold family [ 30686425 NP_194147.2 CDS forward ] MULTIPLE_SPLICE_VAR { CHROM_POS_START:12539881 CHROM_POS_END:12542220 } -=| MIDDLE_POINT:12541050 |=| CHROM_ID:4 |=| [( Arabidopsis_thaliana )] |=-	ROSC_FMLY_CSA1_657	Malu_xdom.EB155680.C+(1,606)|Malu_xdom.EB123321.C+(1,582)|Malu_xdom.DT002253.C+(1,687)|Prun_pers.DY644604.C+(142,676)|Malu_xdom.EB121247.C+(358,510)	5	RosCOS 657	GAGAAGCGCCTCCTTTCTCT	AAGCACCGTATCCGTGAATC	1	222	529	1:50
AT4G21150	ribophorin II (RPN2) family protein, contains Pfam domain PF05817: Ribophorin II (RPN2) [ 22328844 NP_193847.2 CDS forward ] SINGLE_SPLICE_VAR { CHROM_POS_START:11278656 CHROM_POS_END:11283609 } -=| MIDDLE_POINT:11281132 |=| CHROM_ID:4 |=| [( Arabidopsis_thaliana )] |=-	ROSC_FMLY_CSA1_658	Malu_xdom.EB155674.C+(1,663)|Malu_xdom.EB155359.C+(12,663)|Malu_xdom.EB140358.C+(121,699)|Malu_xdom.DT042384.C+(154,693)	4
AT3G27100	expressed protein [ AT3G27100 30688637 NP_189346.2 CDS reverse ] SINGLE_SPLICE_VAR { CHROM_POS_START:9995980 CHROM_POS_END:9997160 } -=| MIDDLE_POINT:9996570 |=| CHROM_ID:3 |=| [( Arabidopsis_thaliana )] |=-	ROSC_FMLY_CSA1_659	Malu_xdom.EB155673.C+(1,333)|Malu_xdom.CV882984.C+(34,330)|Malu_xdom.CV881146.C+(34,330)|Malu_xdom.CV794040.C+(34,330)|Malu_xdom.DT042901.C+(1,330)	5
AT5G20520	expressed protein [ AT5G20520 18420236 NP_568395.1 CDS reverse ] SINGLE_SPLICE_VAR { CHROM_POS_START:6943538 CHROM_POS_END:6946317 } -=| MIDDLE_POINT:6944927 |=| CHROM_ID:5 |=| [( Arabidopsis_thaliana )] |=-	ROSC_FMLY_CSA1_660	Malu_xdom.EB155421.C+(1,447)|Malu_xdom.CV567416.C+(1,177)|Malu_xdom.EB131643.C+(1,249)|Malu_xdom.EB121884.C+(13,311)|Malu_xdom.EB132453.C+(1,228)|Malu_xdom.CV825999.C+(1,276)|Malu_xdom.CV128840.C+(1,585)|Malu_xdom.EB111800.C+(121,480)|Malu_xdom.EB124568.C+(295,849)|Malu_xdom.CV084274.C+(304,879)|Malu_xdom.EB150080.C+(454,918)|Malu_xdom.EB149785.C+(454,912)|Malu_xdom.DR995636.C+(556,912)|Malu_xdom…	14
AT5G24090	acidic endochitinase (CHIB1), identical to SP|P19172 Acidic endochitinase precursor (EC 3.2.1.14) {Arabidopsis thaliana} [ 15237886 NP_197797.1 CDS reverse ] SINGLE_SPLICE_VAR { CHROM_POS_START:8143808 CHROM_POS_END:8145156 } -=| MIDDLE_POINT:8144482 |=| CHROM_ID:5 |=| [( Arabidopsis_thaliana )] |=-	ROSC_FMLY_CSA1_661	Malu_xdom.EB155336.C+(1,569)|Malu_xdom.EB155325.C+(1,628)|Malu_xdom.DR999354.C+(1,295)|Malu_xdom.EB157046.C+(58,424)|Malu_xdom.CO729292.C+(58,252)|Malu_xdom.EB155540.C+(58,430)|Malu_xdom.EB156993.C+(58,430)|Malu_xdom.EB123539.C+(58,493)|Malu_xdom.EB140174.C+(1,442)|Malu_xdom.EB123263.C+(58,547)|Malu_xdom.EB131963.C+(1,598)|Malu_xdom.EB130603.C+(1,625)|Malu_xdom.EB116813.C+(1,388)|Malu_xdom.CO4173…	60
AT1G65720	expressed protein [ AT1G65720 18408349 NP_564863.1 CDS reverse ] SINGLE_SPLICE_VAR { CHROM_POS_START:24444134 CHROM_POS_END:24444676 } -=| MIDDLE_POINT:24444405 |=| CHROM_ID:1 |=| [( Arabidopsis_thaliana )] |=-	ROSC_FMLY_CSA1_662	Malu_xdom.EB155326.C+(1,543)|Malu_xdom.EB153617.C+(1,597)|Malu_xdom.CX024711.C+(1,540)|Malu_xdom.EB134729.C+(1,510)|Malu_xdom.EB142863.C+(1,510)|Malu_xdom.EB136265.C+(1,417)|Malu_xdom.EB124699.C+(1,447)|Malu_xdom.EB131707.C+(1,495)|Malu_xdom.EB142772.C+(1,495)|Malu_xdom.EB142715.C+(1,510)|Malu_xdom.EB142756.C+(1,510)|Malu_xdom.EB124841.C+(1,510)|Malu_xdom.EB141103.C+(1,543)|Malu_xdom.EB133353.C+(…	32
AT1G79690	MutT/nudix family protein, contains Pfam NUDIX domain (PF00293) [ 18412472 NP_565218.1 CDS forward ] SINGLE_SPLICE_VAR { CHROM_POS_START:29990253 CHROM_POS_END:29995064 } -=| MIDDLE_POINT:29992658 |=| CHROM_ID:1 |=| [( Arabidopsis_thaliana )] |=-	ROSC_FMLY_CSA1_663	Malu_xdom.EB155319.C+(1,504)|Malu_xdom.EB152000.C+(1,405)|Malu_xdom.EB141532.C+(1,471)|Malu_xdom.EB140873.C+(1,360)|Malu_xdom.EB139569.C+(1,471)|Malu_xdom.EB139237.C+(1,540)|Malu_xdom.EB155684.C+(40,549)|Malu_xdom.EB117725.C+(361,858)|Malu_xdom.EB114987.C+(409,711)	9
AT5G53850	haloacid dehalogenase-like hydrolase family protein, low similarity to enolase-phosphatase E-1 enzyme (Klebsiella oxytoca) GI:401712 [ 42573670 NP_974931.1 CDS reverse ] MULTIPLE_SPLICE_VAR { CHROM_POS_START:21878381 CHROM_POS_END:21882043 } -=| MIDDLE_POINT:21880212 |=| CHROM_ID:5 |=| [( Arabidopsis_thaliana )] |=-	ROSC_FMLY_CSA1_664	Malu_xdom.EB154906.C+(1,570)|Malu_xdom.EB153502.C+(2,585)|Malu_xdom.CX023686.C+(2,582)	3
AT2G26460	RED family protein, similar to Red protein (RER protein) (Swiss-Prot:Q9Z1M8) (Mus musculus) [ 15225312 NP_180214.1 CDS reverse ] SINGLE_SPLICE_VAR { CHROM_POS_START:11262127 CHROM_POS_END:11265991 } -=| MIDDLE_POINT:11264059 |=| CHROM_ID:2 |=| [( Arabidopsis_thaliana )] |=-	ROSC_FMLY_CSA1_665	Malu_xdom.EB154870.C+(1,453)|Malu_xdom.EB134373.C+(79,648)|Malu_xdom.EB133746.C+(79,606)|Malu_xdom.EB151804.C+(229,813)|Malu_xdom.DT041668.C+(346,878)|Prun_arme.CV045856.C+(391,878)|Malu_xdom.CO866499.C+(520,894)|Prun_arme.CV044025.C+(565,878)|Malu_xdom.CV467265.C+(721,878)	9	RosCOS 665	CCGAGAAAAGGATCCCAACT	TTGGGCATAGCTTCCTTTTG	0	90	0
AT2G33740	copper-binding protein (CUTA), identical to copper-binding protein CUTA GI:12963361 from (Arabidopsis thaliana) [ 15226156 NP_180930.1 CDS forward ] MULTIPLE_SPLICE_VAR { CHROM_POS_START:14276666 CHROM_POS_END:14278599 } -=| MIDDLE_POINT:14277632 |=| CHROM_ID:2 |=| [( Arabidopsis_thaliana )] |=-	ROSC_FMLY_CSA1_666	Malu_xdom.EB154692.C+(1,513)|Malu_xdom.EB125093.C+(1,341)|Malu_xdom.EB114591.C+(13,513)|Malu_xdom.CO865291.C+(1,513)|Malu_xdom.EB118993.C+(1,513)|Malu_xdom.CO756465.C+(74,513)|Malu_xdom.EB155160.C+(130,483)|Malu_xdom.EB154754.C+(166,513)|Malu_xdom.EB151308.C+(247,513)|Malu_xdom.EB152643.C+(247,513)	10
AT2G15890	expressed protein [ AT2G15890 18397956 NP_565383.1 CDS reverse ] SINGLE_SPLICE_VAR { CHROM_POS_START:6928278 CHROM_POS_END:6929060 } -=| MIDDLE_POINT:6928669 |=| CHROM_ID:2 |=| [( Arabidopsis_thaliana )] |=-	ROSC_FMLY_CSA1_667	Malu_xdom.EB154636.C+(1,509)|Malu_xdom.EB153559.C+(1,417)|Malu_xdom.EB144377.C+(1,426)|Malu_xdom.EB125031.C+(1,509)|Malu_xdom.CN579862.C+(178,630)	5
AT2G07785	NADH-ubiquinone oxidoreductase, putative, similar to NADH-ubiquinone oxidoreductase chain 1 (EC 1.6.5.3) (Swiss-Prot:Q01300) (Petunia hybrida) [ 42570733 NP_973440.1 CDS forward ] SINGLE_SPLICE_VAR { CHROM_POS_START:3348111 CHROM_POS_END:3348410 } -=| MIDDLE_POINT:3348260 |=| CHROM_ID:2 |=| [( Arabidopsis_thaliana )] |=-	ROSC_FMLY_CSA1_668	Malu_xdom.EB154550.C+(1,294)|Malu_xdom.EB124604.C+(25,294)|Malu_xdom.EB148199.C+(1,282)|Malu_xdom.EB147297.C+(1,282)|Malu_xdom.EB122118.C+(1,294)|Malu_xdom.EB133322.C+(1,294)|Prun_pers.DW343450.C+(1,294)|Malu_xdom.EB113797.C+(4,294)|Malu_xdom.EB133151.C+(1,294)|Malu_xdom.EB111452.C+(1,294)|Malu_xdom.EB111455.C+(1,294)|Malu_xdom.EB111469.C+(1,294)|Malu_xdom.EB111640.C+(1,294)|Malu_xdom.EB111916.C+…	35
AT4G29860	transducin family protein / WD-40 repeat family protein, contains 3 WD-40 repeats (PF00400) [ 42567255 NP_194715.2 CDS reverse ] SINGLE_SPLICE_VAR { CHROM_POS_START:14603302 CHROM_POS_END:14605710 } -=| MIDDLE_POINT:14604506 |=| CHROM_ID:4 |=| [( Arabidopsis_thaliana )] |=-	ROSC_FMLY_CSA1_669	Malu_xdom.EB154492.C+(1,319)|Malu_xdom.EB153664.C+(1,285)|Malu_xdom.EB153875.C+(1,546)	3
AT4G29860	transducin family protein / WD-40 repeat family protein, contains 3 WD-40 repeats (PF00400) [ 42567255 NP_194715.2 CDS reverse ] SINGLE_SPLICE_VAR { CHROM_POS_START:14603302 CHROM_POS_END:14605710 } -=| MIDDLE_POINT:14604506 |=| CHROM_ID:4 |=| [( Arabidopsis_thaliana )] |=-	ROSC_FMLY_CSA1_670	Malu_xdom.EB154387.C+(1,204)|Malu_xdom.EB154148.C+(1,204)|Malu_xdom.EB128917.C+(1,376)|Malu_xdom.CO905270.C+(1,456)|Malu_xdom.CO904123.C+(1,285)|Malu_xdom.EB126588.C+(37,456)	6
AT3G26740	light responsive protein-related, similar to light regulated protein precursor SP:Q03200 (Oryza sativa) (Plant Mol. Biol. 22 (1), 165-170 (1993)), ccr protein GB:S52663 (Citrus X paradisi) (Plant Mol. Biol. 26 (1), 165-173 (1994)) [ 15231613 NP_189308.1 CDS forward ] SINGLE_SPLICE_VAR { CHROM_POS_START:9829105 CHROM_POS_END:9829698 } -=| MIDDLE_POINT:9829401 |=| CHROM_ID:3 |=| [( Arabidopsis_thal…	ROSC_FMLY_CSA1_671	Malu_xdom.EB154288.C+(1,423)|Malu_xdom.EB121407.C+(1,423)|Malu_xdom.CN996385.C+(1,423)|Malu_xdom.EB150506.C+(1,423)|Malu_xdom.CO902782.C+(1,423)|Malu_xdom.CV083863.C+(1,423)|Malu_xdom.CV085283.C+(1,423)|Malu_xdom.DR989946.C+(1,423)|Malu_xdom.CO898861.C+(1,423)|Malu_xdom.DR999666.C+(1,423)|Malu_xdom.EB111929.C+(1,423)|Malu_xdom.EB123112.C+(1,423)|Malu_xdom.EB123310.C+(1,423)|Malu_xdom.EB123395.C+(…	26
AT3G63410	chloroplast inner envelope membrane protein, putative (APG1), similar to SP|P23525 37 kDa inner envelope membrane protein, chloroplast precursor (E37) {Spinacia oleracea} [ 15229430 NP_191900.1 CDS reverse ] SINGLE_SPLICE_VAR { CHROM_POS_START:23426791 CHROM_POS_END:23427977 } -=| MIDDLE_POINT:23427384 |=| CHROM_ID:3 |=| [( Arabidopsis_thaliana )] |=-	ROSC_FMLY_CSA1_672	Malu_xdom.EB154182.C+(1,477)|Malu_xdom.CV881895.C+(1,300)|Malu_xdom.CV122031.C+(58,400)|Malu_xdom.DR994493.C+(1,378)|Malu_xdom.DR993043.C+(1,381)|Malu_xdom.CV628396.C+(1,428)|Malu_xdom.CV655577.C+(1,463)|Malu_xdom.CV524240.C+(1,347)|Malu_xdom.CV882794.C+(1,547)|Malu_xdom.CV997718.C+(79,639)|Malu_xdom.EB121638.C+(172,775)|Malu_xdom.CN491733.C+(262,702)|Malu_xdom.CV825681.C+(262,876)|Malu_xdom.CN58…	25
AT5G60620	phospholipid/glycerol acyltransferase family protein, contains Pfam PF01553: Acyltransferase [ 18424377 NP_568925.1 CDS forward ] SINGLE_SPLICE_VAR { CHROM_POS_START:24384492 CHROM_POS_END:24386873 } -=| MIDDLE_POINT:24385682 |=| CHROM_ID:5 |=| [( Arabidopsis_thaliana )] |=-	ROSC_FMLY_CSA1_673	Malu_xdom.EB154133.C+(1,555)|Malu_xdom.EB153813.C+(1,555)	2
AT1G09010	glycoside hydrolase family 2 protein, low similarity to mannosidase (gi:5359712) from Cellulomonas fimi [ 42561840 NP_563833.2 CDS reverse ] SINGLE_SPLICE_VAR { CHROM_POS_START:2895262 CHROM_POS_END:2899290 } -=| MIDDLE_POINT:2897276 |=| CHROM_ID:1 |=| [( Arabidopsis_thaliana )] |=-	ROSC_FMLY_CSA1_674	Malu_xdom.EB154124.C+(1,486)|Malu_xdom.EB112836.C+(1,312)|Malu_xdom.EB153969.C+(1,456)|Malu_xdom.EB152678.C+(1,483)|Malu_xdom.EB141775.C+(1,552)|Malu_xdom.EB134032.C+(1,510)|Malu_xdom.DR990066.C+(376,594)	7
AT1G56450	20S proteasome beta subunit G1 (PBG1) (PRCH), identical to 20S proteasome beta subunit (PBG1) GI:3421123 (Arabidopsis thaliana) [ 15223537 NP_176040.1 CDS forward ] SINGLE_SPLICE_VAR { CHROM_POS_START:21145635 CHROM_POS_END:21147851 } -=| MIDDLE_POINT:21146743 |=| CHROM_ID:1 |=| [( Arabidopsis_thaliana )] |=-	ROSC_FMLY_CSA1_675	Malu_xdom.EB153411.C+(1,600)|Malu_xdom.EB153362.C+(1,411)	2
AT5G39940	expressed protein [ AT5G39940 30693520 NP_198810.2 CDS forward ] SINGLE_SPLICE_VAR { CHROM_POS_START:16004877 CHROM_POS_END:16007789 } -=| MIDDLE_POINT:16006333 |=| CHROM_ID:5 |=| [( Arabidopsis_thaliana )] |=-	ROSC_FMLY_CSA1_676	Malu_xdom.EB153370.C+(1,507)|Malu_xdom.CN937618.C+(1,576)|Malu_xdom.CN492563.C+(361,906)	3
AT1G31330	photosystem I reaction center subunit III family protein, contains Pfam profile: PF02507: photosystem I reaction center subunit III [ 15221681 NP_174418.1 CDS reverse ] SINGLE_SPLICE_VAR { CHROM_POS_START:11214992 CHROM_POS_END:11215920 } -=| MIDDLE_POINT:11215456 |=| CHROM_ID:1 |=| [( Arabidopsis_thaliana )] |=-	ROSC_FMLY_CSA1_677	Malu_xdom.EB153361.C+(1,510)|Malu_xdom.DR994642.C+(1,303)|Malu_xdom.CN493418.C+(1,467)|Malu_xdom.CX022837.C+(1,467)|Malu_xdom.DY256332.C+(1,486)|Malu_xdom.EB153155.C+(1,510)|Malu_xdom.EB152989.C+(1,687)|Malu_xdom.EB130690.C+(1,513)|Malu_xdom.DT000491.C+(1,528)|Malu_xdom.DR995082.C+(1,516)|Malu_xdom.CV627589.C+(1,479)|Malu_xdom.DR989791.C+(1,519)|Malu_xdom.CX023253.C+(1,549)|Malu_xdom.CV629771.C+(…	47	RosCOS 677	AGCTCTATGCACCCGACAGT	CACCCAGCAATGTACAGGAA	1	265	265	NO SNP
AT1G09815	DNA polymerase delta subunit 4 family, contains similarity to Swiss-Prot:Q9HCU8 DNA polymerase delta subunit 4 (DNA polymerase delta subunit p12) (Homo sapiens) [ 18391073 NP_563854.1 CDS forward ] SINGLE_SPLICE_VAR { CHROM_POS_START:3189462 CHROM_POS_END:3190052 } -=| MIDDLE_POINT:3189757 |=| CHROM_ID:1 |=| [( Arabidopsis_thaliana )] |=-	ROSC_FMLY_CSA1_678	Malu_xdom.EB153297.C+(1,372)|Malu_xdom.DT042222.C+(112,372)|Malu_xdom.DT040564.C+(112,372)	3
AT3G23490	cyanate lyase family, contains Pfam profile: PF02560 cyanate lyase C-terminal domain [ 15229458 NP_188991.1 CDS reverse ] SINGLE_SPLICE_VAR { CHROM_POS_START:8423245 CHROM_POS_END:8424422 } -=| MIDDLE_POINT:8423833 |=| CHROM_ID:3 |=| [( Arabidopsis_thaliana )] |=-	ROSC_FMLY_CSA1_679	Malu_xdom.EB153288.C+(1,270)|Malu_xdom.DR996412.C+(1,483)|Malu_xdom.CV880995.C+(10,219)|Malu_xdom.CN849290.C+(1,210)|Malu_xdom.CN935585.C+(1,225)|Malu_xdom.CV151028.C+(7,282)|Malu_xdom.CN934972.C+(1,318)|Malu_xdom.CN490066.C+(1,434)|Malu_xdom.CO067932.C+(1,446)|Malu_xdom.CV525235.C+(10,483)|Malu_xdom.CV149898.C+(7,483)|Malu_xdom.CN492927.C+(1,483)|Malu_xdom.CV091774.C+(1,483)|Malu_xdom.CV128978.C…	14
AT3G24090	glucosamine--fructose-6-phosphate aminotransferase (isomerizing), putative / hexosephosphate aminotransferase, putative / glucosamine-6-phosphate synthase, putative / D-fructose-6-phosphate amidotransferase, putative / GLCN6P synthase, putative, similar to SP|O94808 Glucosamine--fructose-6-phosphate aminotransferase (isomerizing) 2 (EC 2.6.1.16) (Hexosephosphate aminotransferase 2) (D-fructose-6-…	ROSC_FMLY_CSA1_680	Malu_xdom.EB153168.C+(1,390)|Malu_xdom.EB152902.C+(1,669)	2
AT3G04600	tRNA synthetase class I (W and Y) family protein, contains Pfam profile: PF00579 tRNA synthetases class I (W and Y) [ 42572249 NP_974219.1 CDS forward ] MULTIPLE_SPLICE_VAR { CHROM_POS_START:1243158 CHROM_POS_END:1245964 } -=| MIDDLE_POINT:1244561 |=| CHROM_ID:3 |=| [( Arabidopsis_thaliana )] |=-	ROSC_FMLY_CSA1_681	Malu_xdom.EB153108.C+(1,144)|Malu_xdom.EB153102.C+(4,144)|Malu_xdom.EB153006.C+(4,144)	3
AT3G13940	expressed protein, weak similarity to DNA-directed RNA polymerase I 49 kDa polypeptide (EC 2.7.7.6) (A49) (Swiss-Prot:O14086) (Schizosaccharomyces pombe) [ 15231416 NP_188010.1 CDS reverse ] SINGLE_SPLICE_VAR { CHROM_POS_START:4600654 CHROM_POS_END:4602419 } -=| MIDDLE_POINT:4601536 |=| CHROM_ID:3 |=| [( Arabidopsis_thaliana )] |=-	ROSC_FMLY_CSA1_682	Malu_xdom.EB153068.C+(1,417)|Malu_xdom.CN945832.C+(1,585)|Malu_xdom.CN943925.C+(1,480)	3
AT4G27700	rhodanese-like domain-containing protein, contains rhodanese-like domain PF00581 [ 18417050 NP_567785.1 CDS reverse ] SINGLE_SPLICE_VAR { CHROM_POS_START:13826547 CHROM_POS_END:13827679 } -=| MIDDLE_POINT:13827113 |=| CHROM_ID:4 |=| [( Arabidopsis_thaliana )] |=-	ROSC_FMLY_CSA1_683	Malu_xdom.EB152994.C+(1,378)|Malu_xdom.DW248992.C+(1,691)|Malu_xdom.CX024204.C+(1,363)|Malu_xdom.DT000954.C+(1,483)|Malu_xdom.CV567125.C+(1,546)|Malu_xdom.CN907390.C+(1,541)|Malu_xdom.DR994485.C+(169,712)|Malu_xdom.CO067380.C+(169,675)|Malu_xdom.CV150051.C+(257,691)|Malu_xdom.DR993674.C+(296,576)|Malu_xdom.CV881402.C+(241,586)|Malu_xdom.CV881156.C+(241,634)|Malu_xdom.CV794031.C+(241,712)|Malu_xdo…	15
AT3G56290	expressed protein [ AT3G56290 15228878 NP_191188.1 CDS reverse ] SINGLE_SPLICE_VAR { CHROM_POS_START:20889722 CHROM_POS_END:20890520 } -=| MIDDLE_POINT:20890121 |=| CHROM_ID:3 |=| [( Arabidopsis_thaliana )] |=-	ROSC_FMLY_CSA1_684	Malu_xdom.EB152975.C+(1,441)|Malu_xdom.CO902754.C+(1,270)|Malu_xdom.CO752542.C+(1,360)|Malu_xdom.CV882799.C+(1,399)|Malu_xdom.CO899682.C+(1,441)|Malu_xdom.CV628519.C+(1,441)|Malu_xdom.CO898898.C+(1,441)|Malu_xdom.CO723041.C+(1,441)|Malu_xdom.DR998986.C+(289,441)	9
AT5G02120	thylakoid membrane one helix protein (OHP), identical to one helix protein GI:3283057 from (Arabidopsis thaliana) [ 15241685 NP_195832.1 CDS forward ] SINGLE_SPLICE_VAR { CHROM_POS_START:419141 CHROM_POS_END:419630 } -=| MIDDLE_POINT:419385 |=| CHROM_ID:5 |=| [( Arabidopsis_thaliana )] |=-	ROSC_FMLY_CSA1_685	Malu_xdom.EB152921.C+(1,324)|Malu_xdom.CO415114.C+(1,324)|Malu_xdom.CN489385.C+(1,324)|Malu_xdom.CN581352.C+(1,324)|Malu_xdom.CO903369.C+(1,324)|Malu_xdom.CN874289.C+(88,324)|Malu_xdom.CN874026.C+(151,324)	7
AT5G25940	early nodulin-related, contains weak similarity to Swiss-Prot:Q02921 early nodulin 93 (N-93) (Glycine max) [ 15239541 NP_197966.1 CDS reverse ] SINGLE_SPLICE_VAR { CHROM_POS_START:9054255 CHROM_POS_END:9055154 } -=| MIDDLE_POINT:9054704 |=| CHROM_ID:5 |=| [( Arabidopsis_thaliana )] |=-	ROSC_FMLY_CSA1_686	Malu_xdom.EB152762.C+(1,285)|Malu_xdom.CO754086.C+(40,285)|Malu_xdom.CO067673.C+(1,285)|Malu_xdom.DT040429.C+(1,285)|Malu_xdom.DT042082.C+(1,285)|Malu_xdom.DT042330.C+(1,285)|Malu_xdom.EB131585.C+(1,285)|Malu_xdom.DR997739.C+(1,285)|Malu_xdom.CV659010.C+(88,285)|Malu_xdom.CV085613.C+(76,285)	10
AT2G20280	zinc finger (CCCH-type) family protein, contains Pfam domain, PF00642: Zinc finger C-x8-C-x5-C-x3-H type (and similar) [ 15225335 NP_179618.1 CDS reverse ] SINGLE_SPLICE_VAR { CHROM_POS_START:8747135 CHROM_POS_END:8749430 } -=| MIDDLE_POINT:8748282 |=| CHROM_ID:2 |=| [( Arabidopsis_thaliana )] |=-	ROSC_FMLY_CSA1_687	Malu_xdom.EB152656.C+(1,507)|Malu_xdom.CN493017.C+(133,404)	2
AT4G24160	hydrolase, alpha/beta fold family protein, contains Pfam profile PF00561: hydrolase, alpha/beta fold family [ 30686425 NP_194147.2 CDS forward ] MULTIPLE_SPLICE_VAR { CHROM_POS_START:12539881 CHROM_POS_END:12542220 } -=| MIDDLE_POINT:12541050 |=| CHROM_ID:4 |=| [( Arabidopsis_thaliana )] |=-	ROSC_FMLY_CSA1_688	Malu_xdom.EB152635.C+(1,291)|Pyru_comm.DV440766.C+(82,204)	2
AT2G18040	peptidyl-prolyl cis-trans isomerase (PIN1) / cyclophilin / rotamase, identical to Chain A, Solution Structure Of Pin1at From Arabidopsis Thaliana GI:22218833 [ 15227956 NP_179395.1 CDS forward ] SINGLE_SPLICE_VAR { CHROM_POS_START:7849428 CHROM_POS_END:7850619 } -=| MIDDLE_POINT:7850023 |=| CHROM_ID:2 |=| [( Arabidopsis_thaliana )] |=-	ROSC_FMLY_CSA1_689	Malu_xdom.EB152581.C+(1,225)|Malu_xdom.EB115671.C+(1,147)|Malu_xdom.EB141613.C+(1,315)|Malu_xdom.CV881163.C+(1,183)|Malu_xdom.DT003300.C+(1,237)|Malu_xdom.CO903628.C+(1,212)|Malu_xdom.CN491166.C+(1,237)|Malu_xdom.EB137822.C+(1,264)|Malu_xdom.CO868147.C+(1,264)|Malu_xdom.DR998780.C+(1,342)|Malu_xdom.CN495969.C+(1,150)|Malu_xdom.CX025194.C+(1,342)|Malu_xdom.CN445490.C+(1,153)|Malu_xdom.CV085449.C+(…	19
AT2G20420	succinyl-CoA ligase (GDP-forming) beta-chain, mitochondrial, putative / succinyl-CoA synthetase, beta chain, putative / SCS-beta, putative, identical to SP|O82662 Succinyl-CoA ligase (GDP-forming) beta-chain, mitochondrial precursor (EC 6.2.1.4) (Succinyl-CoA synthetase, beta chain) (SCS- beta) {Arabidopsis thaliana} [ 15225353 NP_179632.1 CDS forward ] SINGLE_SPLICE_VAR { CHROM_POS_START:8812655…	ROSC_FMLY_CSA1_690	Malu_xdom.EB152452.C+(1,366)|Malu_xdom.EB140156.C+(1,342)|Malu_xdom.EB147124.C+(1,447)|Malu_xdom.EB146195.C+(1,477)|Malu_xdom.EB144903.C+(1,513)|Malu_xdom.CN931939.C+(1,252)|Malu_xdom.EB135525.C+(1,480)|Malu_xdom.CN895397.C+(1,501)|Malu_xdom.EB144859.C+(1,522)|Malu_xdom.EB143980.C+(1,477)|Malu_xdom.EB143915.C+(1,552)|Malu_xdom.EB142950.C+(1,513)|Malu_xdom.EB143896.C+(1,513)|Malu_xdom.EB115983.C+(…	45
AT2G40980	expressed protein [ AT2G40980 15226796 NP_181631.1 CDS forward ] SINGLE_SPLICE_VAR { CHROM_POS_START:17109168 CHROM_POS_END:17111521 } -=| MIDDLE_POINT:17110344 |=| CHROM_ID:2 |=| [( Arabidopsis_thaliana )] |=-	ROSC_FMLY_CSA1_691	Malu_xdom.EB152346.C+(1,333)|Malu_xdom.EB151806.C+(1,384)	2
AT5G19300	expressed protein, contains Pfam profile PF02598: Uncharacterized ACR, COG2106 [ 42567956 NP_197431.2 CDS forward ] SINGLE_SPLICE_VAR { CHROM_POS_START:6495595 CHROM_POS_END:6497989 } -=| MIDDLE_POINT:6496792 |=| CHROM_ID:5 |=| [( Arabidopsis_thaliana )] |=-	ROSC_FMLY_CSA1_692	Malu_xdom.EB152140.C+(1,586)|Malu_xdom.EB124907.C+(16,547)|Malu_xdom.CN927876.C+(386,502)	3
AT5G66680	dolichyl-diphosphooligosaccharide-protein glycosyltransferase 48kDa subunit family protein, similar to SP|Q05052 Dolichyl-diphosphooligosaccharide--protein glycosyltransferase 48 kDa subunit precursor (EC 2.4.1.119) (Oligosaccharyl transferase 48 kDa subunit) {Canis familiaris} [ 18425101 NP_569038.1 CDS reverse ] SINGLE_SPLICE_VAR { CHROM_POS_START:26635066 CHROM_POS_END:26637807 } -=| MIDDLE_PO…	ROSC_FMLY_CSA1_693	Malu_xdom.EB151965.C+(1,366)|Malu_xdom.CX023071.C+(100,366)	2
AT3G19820	cell elongation protein / DWARF1 / DIMINUTO (DIM), identical to GB:S71189 (SP|Q39085) from (Arabidopsis thaliana) [ 15230955 NP_188616.1 CDS reverse ] MULTIPLE_SPLICE_VAR { CHROM_POS_START:6879841 CHROM_POS_END:6881622 } -=| MIDDLE_POINT:6880731 |=| CHROM_ID:3 |=| [( Arabidopsis_thaliana )] |=-	ROSC_FMLY_CSA1_694	Malu_xdom.EB151761.C+(1,543)|Malu_xdom.EB105867.C+(1,357)|Malu_xdom.EB138656.C+(1,414)|Malu_xdom.CN896647.C+(1,195)|Malu_xdom.EB126656.C+(1,545)|Malu_xdom.CN940564.C+(1,476)|Malu_xdom.CN898157.C+(1,560)|Malu_xdom.CN896158.C+(1,642)|Malu_xdom.CN899021.C+(466,1065)|Malu_xdom.EB110216.C+(802,954)	10
AT4G28830	expressed protein [ AT4G28830 30688121 NP_194612.2 CDS forward ] SINGLE_SPLICE_VAR { CHROM_POS_START:14232496 CHROM_POS_END:14233923 } -=| MIDDLE_POINT:14233209 |=| CHROM_ID:4 |=| [( Arabidopsis_thaliana )] |=-	ROSC_FMLY_CSA1_695	Malu_xdom.EB151238.C+(1,569)|Malu_xdom.CV881166.C+(1,258)|Malu_xdom.CV794626.C+(1,375)|Malu_xdom.CO753036.C+(1,387)|Malu_xdom.CO903393.C+(1,483)|Malu_xdom.CN444948.C+(232,618)|Malu_xdom.CN444026.C+(247,616)	7
AT5G13630	magnesium-chelatase subunit chlH, chloroplast, putative / Mg-protoporphyrin IX chelatase, putative (CHLH), nearly identical to magnesium chelatase subunit GI:1154627 from (Arabidopsis thaliana) [ 15240675 NP_196867.1 CDS reverse ] SINGLE_SPLICE_VAR { CHROM_POS_START:4387570 CHROM_POS_END:4392085 } -=| MIDDLE_POINT:4389827 |=| CHROM_ID:5 |=| [( Arabidopsis_thaliana )] |=-	ROSC_FMLY_CSA1_696	Malu_xdom.EB151208.C+(1,546)|Malu_xdom.EB146551.C+(307,804)|Malu_xdom.CN879472.C+(409,1083)|Malu_xdom.CN881635.C+(415,819)|Malu_xdom.EB148275.C+(556,1086)|Malu_xdom.EB149686.C+(643,1268)|Malu_xdom.EB148278.C+(643,1196)|Malu_xdom.CN944679.C+(730,1374)|Malu_xdom.CV628816.C+(805,1151)|Malu_xdom.DT001640.C+(820,1230)|Malu_xdom.CN937408.C+(973,1230)|Malu_xdom.DR997142.C+(1081,1707)|Malu_xdom.CV986487.…	117
AT2G21870	expressed protein [ AT2G21870 15227104 NP_179778.1 CDS reverse ] MULTIPLE_SPLICE_VAR { CHROM_POS_START:9327536 CHROM_POS_END:9329698 } -=| MIDDLE_POINT:9328617 |=| CHROM_ID:2 |=| [( Arabidopsis_thaliana )] |=-	ROSC_FMLY_CSA1_697	Malu_xdom.EB151184.C+(1,441)|Malu_xdom.CN863039.C+(1,219)|Malu_xdom.CN863178.C+(1,288)|Malu_xdom.CN863920.C+(1,405)|Malu_xdom.CN895823.C+(1,438)|Malu_xdom.DT002740.C+(1,498)|Malu_xdom.CN908744.C+(1,363)|Malu_xdom.CN913741.C+(1,366)|Malu_xdom.CN897182.C+(1,372)|Malu_xdom.CN894529.C+(1,435)|Malu_xdom.CN940120.C+(1,462)|Malu_xdom.CN894544.C+(1,462)|Malu_xdom.CN898061.C+(1,498)|Malu_xdom.DT001180.C+(…	66
AT5G55610	expressed protein [ AT5G55610 15240548 NP_200372.1 CDS forward ] MULTIPLE_SPLICE_VAR { CHROM_POS_START:22543207 CHROM_POS_END:22545084 } -=| MIDDLE_POINT:22544145 |=| CHROM_ID:5 |=| [( Arabidopsis_thaliana )] |=-	ROSC_FMLY_CSA1_698	Malu_xdom.EB151180.C+(1,354)|Malu_xdom.DT002346.C+(1,273)|Malu_xdom.CV882279.C+(1,447)|Malu_xdom.CN942875.C+(1,372)|Malu_xdom.CN946582.C+(1,351)|Malu_xdom.CN938857.C+(1,315)|Malu_xdom.CN944188.C+(1,312)|Malu_xdom.CN939501.C+(1,348)|Malu_xdom.CN902502.C+(184,447)|Malu_xdom.CN902303.C+(184,690)|Malu_xdom.CN901766.C+(214,858)|Malu_xdom.CN495309.C+(298,902)|Malu_xdom.CN897062.C+(373,993)|Malu_xdom.CN…	14
AT5G14800	pyrroline-5-carboxylate reductase, identical to pyrroline-5-carboxylate reductase SP:P54904 from (Arabidopsis thaliana) [ 15241505 NP_196984.1 CDS reverse ] SINGLE_SPLICE_VAR { CHROM_POS_START:4786193 CHROM_POS_END:4787621 } -=| MIDDLE_POINT:4786907 |=| CHROM_ID:5 |=| [( Arabidopsis_thaliana )] |=-	ROSC_FMLY_CSA1_699	Malu_xdom.EB151173.C+(1,439)|Malu_xdom.CN860755.C+(1,270)|Malu_xdom.CN909051.C+(1,500)|Malu_xdom.CN898585.C+(1,342)|Malu_xdom.CN917581.C+(244,807)|Malu_xdom.CO576360.C+(646,822)|Malu_xdom.CO541256.C+(646,818)	7
AT3G17810	dihydroorotate dehydrogenase family protein / dihydroorotate oxidase family protein, low similarity to SP|Q12882 Dihydropyrimidine dehydrogenase (NADP+) precursor (EC 1.3.1.2) (DPD) (DHPDHase) (Dihydrouracil dehydrogenase) (Dihydrothymine dehydrogenase) {Homo sapiens} [ 15229529 NP_188408.1 CDS forward ] SINGLE_SPLICE_VAR { CHROM_POS_START:6094285 CHROM_POS_END:6096295 } -=| MIDDLE_POINT:6095290 …	ROSC_FMLY_CSA1_700	Malu_xdom.EB151149.C+(1,513)|Malu_xdom.EB122829.C+(55,681)|Malu_xdom.DT040098.C+(274,738)|Malu_xdom.CO068160.C+(286,694)|Malu_xdom.DR993480.C+(289,738)|Malu_xdom.CN488819.C+(316,735)|Malu_xdom.CV081823.C+(418,738)|Malu_xdom.CO418112.C+(421,738)|Malu_xdom.CO900805.C+(520,738)|Malu_xdom.CO416086.C+(484,738)	10
AT1G43690	ubiquitin interaction motif-containing protein, contains Pfam profile PF02809: Ubiquitin interaction motif [ 15218442 NP_175034.1 CDS forward ] SINGLE_SPLICE_VAR { CHROM_POS_START:16480959 CHROM_POS_END:16485029 } -=| MIDDLE_POINT:16482994 |=| CHROM_ID:1 |=| [( Arabidopsis_thaliana )] |=-	ROSC_FMLY_CSA1_701	Malu_xdom.EB151137.C+(1,471)|Malu_xdom.CN941628.C+(1,546)|Malu_xdom.CN913744.C+(1,489)|Malu_xdom.CN898963.C+(1,372)|Malu_xdom.CN895598.C+(1,489)|Malu_xdom.CN892721.C+(1,522)|Malu_xdom.CN911507.C+(1,537)|Malu_xdom.CN864496.C+(358,986)|Malu_xdom.CV083093.C+(622,1283)|Malu_xdom.CN901482.C+(868,1485)|Malu_xdom.CN917947.C+(887,1275)|Malu_xdom.CO903423.C+(913,1465)|Malu_xdom.CN932584.C+(1003,1296)|Malu…	20
AT1G54070	dormancy/auxin associated protein-related [ AT1G54070 15221029 NP_175809.1 CDS forward ] SINGLE_SPLICE_VAR { CHROM_POS_START:20186351 CHROM_POS_END:20186910 } -=| MIDDLE_POINT:20186630 |=| CHROM_ID:1 |=| [( Arabidopsis_thaliana )] |=-	ROSC_FMLY_CSA1_702	Malu_xdom.EB151082.C+(1,372)|Malu_xdom.CV880493.C+(1,255)|Malu_xdom.CO415313.C+(1,255)|Malu_xdom.CN918882.C+(1,255)|Malu_xdom.CV657962.C+(1,255)|Malu_xdom.CN917807.C+(1,255)|Malu_xdom.CN869811.C+(1,255)|Malu_xdom.CN492680.C+(1,255)|Malu_xdom.CN918380.C+(1,255)|Malu_xdom.CN901433.C+(1,255)|Malu_sieb.CN915077.C+(1,372)|Malu_xdom.CN912221.C+(37,366)|Malu_xdom.CN911738.C+(31,372)|Malu_xdom.CN913062.C…	29
AT3G15353	metallothionein protein, putative [ AT3G15353 18400732 NP_566509.1 CDS reverse ] SINGLE_SPLICE_VAR { CHROM_POS_START:5180832 CHROM_POS_END:5181332 } -=| MIDDLE_POINT:5181082 |=| CHROM_ID:3 |=| [( Arabidopsis_thaliana )] |=-	ROSC_FMLY_CSA1_703	Malu_xdom.EB151078.C+(1,203)|Malu_xdom.DT000005.C+(32,203)|Malu_xdom.EB121444.C+(12,203)|Malu_xdom.DR998839.C+(27,203)|Malu_xdom.EB129113.C+(27,203)|Malu_xdom.EB130292.C+(12,203)|Malu_xdom.CX024918.C+(27,203)|Malu_xdom.DR994508.C+(27,203)|Malu_xdom.DT000204.C+(27,203)|Malu_xdom.EB117533.C+(12,203)|Malu_xdom.EB140601.C+(24,203)|Malu_xdom.EB146432.C+(12,203)|Malu_xdom.DR998375.C+(24,203)|Malu_xdom.…	482
AT1G67740	photosystem II core complex proteins psbY, chloroplast (PSBY) / L-arginine metabolising enzyme, identical to SP:O49347 Photosystem II core complex proteins psbY, chloroplast precursor (L-arginine metabolising enzyme) (L-AME) (Contains: Photosystem II protein psbY-1 (psbY-A1) [ 15220530 NP_176940.1 CDS reverse ] SINGLE_SPLICE_VAR { CHROM_POS_START:25398092 CHROM_POS_END:25398661 } -=| MIDDLE_POINT…	ROSC_FMLY_CSA1_704	Malu_xdom.EB151053.C+(1,444)|Malu_xdom.CN939548.C+(1,405)|Malu_xdom.CN946804.C+(1,414)|Malu_xdom.CV655939.C+(1,414)|Malu_xdom.EB148570.C+(1,435)|Malu_xdom.EB146661.C+(1,435)|Malu_xdom.EB146791.C+(1,435)|Malu_xdom.CN890654.C+(1,435)|Malu_xdom.EB150776.C+(1,552)|Malu_xdom.CN946079.C+(1,405)|Malu_xdom.EB147495.C+(1,429)|Malu_xdom.CN938976.C+(1,435)|Malu_xdom.CN906945.C+(1,435)|Malu_xdom.DR998900.C+(…	63
AT1G55480	expressed protein [ AT1G55480 18405391 NP_564691.1 CDS forward ] SINGLE_SPLICE_VAR { CHROM_POS_START:20717488 CHROM_POS_END:20719017 } -=| MIDDLE_POINT:20718252 |=| CHROM_ID:1 |=| [( Arabidopsis_thaliana )] |=-	ROSC_FMLY_CSA1_705	Malu_xdom.EB151022.C+(1,375)|Malu_xdom.DR999153.C+(1,525)|Malu_xdom.CN873605.C+(4,345)|Malu_xdom.CN946178.C+(1,444)|Malu_xdom.CV882366.C+(1,441)|Malu_xdom.CN940905.C+(1,390)|Malu_xdom.CN943664.C+(1,477)|Malu_xdom.CN946145.C+(1,510)|Malu_xdom.CN948683.C+(1,564)|Malu_xdom.CN943865.C+(1,564)|Malu_xdom.CN943791.C+(1,573)|Malu_xdom.CO723100.C+(93,606)|Malu_xdom.CN945326.C+(184,495)	13
AT5G54290	cytochrome c biogenesis protein family, low similarity to cytochrome c biogenesis protein CcdA (Paracoccus pantotrophus) GI:11095328 [ 15239604 NP_200240.1 CDS forward ] SINGLE_SPLICE_VAR { CHROM_POS_START:22068323 CHROM_POS_END:22071149 } -=| MIDDLE_POINT:22069736 |=| CHROM_ID:5 |=| [( Arabidopsis_thaliana )] |=-	ROSC_FMLY_CSA1_706	Malu_xdom.EB151020.C+(1,450)|Malu_xdom.CV882349.C+(301,738)	2
AT5G17520	root cap 1 (RCP1), identical to GI:6137138 [ AT5G17520 18418329 NP_568349.1 CDS reverse ] SINGLE_SPLICE_VAR { CHROM_POS_START:5772798 CHROM_POS_END:5775233 } -=| MIDDLE_POINT:5774015 |=| CHROM_ID:5 |=| [( Arabidopsis_thaliana )] |=-	ROSC_FMLY_CSA1_707	Malu_xdom.EB151001.C+(1,293)|Malu_xdom.CN901846.C+(1,293)|Malu_xdom.CN942201.C+(1,342)|Malu_xdom.CN889983.C+(1,471)	4
AT2G20830	expressed protein, weak similarity to formiminotransferase cyclodeaminase (GI:3980064) (Gallus gallus) [ 42570847 NP_973497.1 CDS reverse ] MULTIPLE_SPLICE_VAR { CHROM_POS_START:8975451 CHROM_POS_END:8977560 } -=| MIDDLE_POINT:8976505 |=| CHROM_ID:2 |=| [( Arabidopsis_thaliana )] |=-	ROSC_FMLY_CSA1_708	Malu_xdom.EB150963.C+(1,423)|Malu_xdom.DR993951.C+(19,642)	2
AT2G13360	serine-glyoxylate aminotransferase-related, similar to serine-glyoxylate aminotransferase (GI:21535798)(Methylobacterium dichloromethanicum [ 15225026 NP_178969.1 CDS reverse ] MULTIPLE_SPLICE_VAR { CHROM_POS_START:5546499 CHROM_POS_END:5547984 } -=| MIDDLE_POINT:5547241 |=| CHROM_ID:2 |=| [( Arabidopsis_thaliana )] |=-	ROSC_FMLY_CSA1_709	Malu_xdom.EB150945.C+(1,507)|Malu_xdom.CV628633.C+(1,141)|Malu_xdom.CN925383.C+(1,210)|Malu_xdom.CV986549.C+(1,278)|Malu_xdom.CN931395.C+(28,404)|Malu_xdom.CV883220.C+(1,392)|Malu_xdom.EB150784.C+(1,395)|Malu_xdom.CV186993.C+(1,141)|Malu_xdom.CN935619.C+(1,247)|Malu_xdom.CX022955.C+(1,293)|Malu_xdom.CV882696.C+(1,342)|Malu_xdom.EB148065.C+(1,349)|Malu_xdom.DN626098.C+(1,419)|Malu_xdom.EB148062.C+…	72
AT4G01290	expressed protein [ AT4G01290 30678857 NP_192038.3 CDS reverse ] SINGLE_SPLICE_VAR { CHROM_POS_START:538213 CHROM_POS_END:543282 } -=| MIDDLE_POINT:540747 |=| CHROM_ID:4 |=| [( Arabidopsis_thaliana )] |=-	ROSC_FMLY_CSA1_710	Malu_xdom.EB150892.C+(1,621)|Malu_xdom.CN940043.C+(145,435)|Malu_xdom.CN938358.C+(145,573)|Malu_xdom.CN938192.C+(145,594)|Malu_xdom.DT042449.C+(145,750)|Malu_xdom.CN912722.C+(214,756)|Malu_xdom.CO418246.C+(340,756)|Malu_xdom.CO068497.C+(340,756)	8
AT5G23060	expressed protein [ AT5G23060 15237201 NP_197697.1 CDS reverse ] SINGLE_SPLICE_VAR { CHROM_POS_START:7736763 CHROM_POS_END:7738415 } -=| MIDDLE_POINT:7737589 |=| CHROM_ID:5 |=| [( Arabidopsis_thaliana )] |=-	ROSC_FMLY_CSA1_711	Malu_xdom.EB150861.C+(1,382)|Malu_xdom.EB149254.C+(1,636)|Malu_xdom.CN881691.C+(1,339)|Malu_xdom.CN881015.C+(1,339)|Malu_xdom.CN942545.C+(1,433)|Malu_xdom.CV628635.C+(1,438)|Malu_xdom.CV793655.C+(1,464)|Malu_xdom.EB147020.C+(1,552)|Malu_xdom.CN945857.C+(1,570)|Malu_xdom.CN881346.C+(1,636)|Malu_xdom.DR996772.C+(1,650)|Malu_xdom.DR996755.C+(1,678)|Malu_xdom.CN870620.C+(79,636)|Malu_xdom.CN496945.C+…	27
AT1G71500	Rieske (2Fe-2S) domain-containing protein, contains Pfam profile PF00355: iron-sulfur cluster-binding protein, rieske family [ 18409870 NP_565018.1 CDS forward ] SINGLE_SPLICE_VAR { CHROM_POS_START:26939746 CHROM_POS_END:26940993 } -=| MIDDLE_POINT:26940369 |=| CHROM_ID:1 |=| [( Arabidopsis_thaliana )] |=-	ROSC_FMLY_CSA1_712	Malu_xdom.EB150728.C+(1,383)|Malu_xdom.CV129082.C+(1,377)|Malu_xdom.CV658782.C+(1,378)|Malu_xdom.DR996626.C+(1,357)|Malu_xdom.EB150490.C+(1,383)|Malu_xdom.DT001764.C+(1,491)|Malu_xdom.DR996756.C+(1,405)|Malu_xdom.CN903099.C+(1,434)|Malu_xdom.DR996446.C+(1,437)|Malu_xdom.CN938829.C+(1,491)|Malu_xdom.CN995315.C+(55,628)|Malu_xdom.CO068948.C+(220,692)|Malu_xdom.CO417505.C+(438,692)	13
AT5G66680	dolichyl-diphosphooligosaccharide-protein glycosyltransferase 48kDa subunit family protein, similar to SP|Q05052 Dolichyl-diphosphooligosaccharide--protein glycosyltransferase 48 kDa subunit precursor (EC 2.4.1.119) (Oligosaccharyl transferase 48 kDa subunit) {Canis familiaris} [ 18425101 NP_569038.1 CDS reverse ] SINGLE_SPLICE_VAR { CHROM_POS_START:26635066 CHROM_POS_END:26637807 } -=| MIDDLE_PO…	ROSC_FMLY_CSA1_713	Malu_xdom.EB150700.C+(1,501)|Malu_xdom.EB145353.C+(1,414)|Malu_xdom.EB145360.C+(1,429)|Malu_xdom.EB145855.C+(1,477)|Malu_xdom.EB106931.C+(1,180)|Malu_xdom.EB109483.C+(1,249)|Malu_xdom.CV881646.C+(1,477)|Malu_xdom.EB130203.C+(1,603)|Malu_xdom.EB120319.C+(1,501)|Malu_xdom.EB132830.C+(31,699)	10
AT5G07960	expressed protein, contains Pfam PF03669: Uncharacterised protein family (UPF0139) [ 15241477 NP_196413.1 CDS forward ] SINGLE_SPLICE_VAR { CHROM_POS_START:2542351 CHROM_POS_END:2543254 } -=| MIDDLE_POINT:2542802 |=| CHROM_ID:5 |=| [( Arabidopsis_thaliana )] |=-	ROSC_FMLY_CSA1_714	Malu_xdom.EB150682.C+(1,300)|Malu_xdom.CV085086.C+(1,264)|Malu_xdom.CV881791.C+(1,290)|Malu_xdom.CV794499.C+(1,300)|Malu_xdom.CV881572.C+(1,300)|Malu_xdom.CN898615.C+(1,300)|Malu_xdom.CV881506.C+(1,300)|Malu_xdom.CV881244.C+(1,297)|Malu_xdom.CO576661.C+(1,300)|Malu_xdom.CV086277.C+(1,300)|Malu_xdom.CV881370.C+(1,300)|Malu_xdom.CN581692.C+(1,300)	12
AT2G21385	expressed protein [ AT2G21385 18399677 NP_565511.1 CDS forward ] SINGLE_SPLICE_VAR { CHROM_POS_START:9156806 CHROM_POS_END:9158832 } -=| MIDDLE_POINT:9157819 |=| CHROM_ID:2 |=| [( Arabidopsis_thaliana )] |=-	ROSC_FMLY_CSA1_715	Malu_xdom.EB150679.C+(1,435)|Malu_xdom.CX022758.C+(1,441)	2
AT5G16550	expressed protein [ AT5G16550 18418008 NP_568333.1 CDS forward ] SINGLE_SPLICE_VAR { CHROM_POS_START:5405529 CHROM_POS_END:5406644 } -=| MIDDLE_POINT:5406086 |=| CHROM_ID:5 |=| [( Arabidopsis_thaliana )] |=-	ROSC_FMLY_CSA1_716	Malu_xdom.EB150651.C+(1,485)|Malu_xdom.CN877850.C+(1,258)|Malu_xdom.CN893809.C+(1,321)|Malu_xdom.CN902938.C+(1,384)|Malu_xdom.CN913577.C+(1,429)|Malu_xdom.CN877570.C+(1,466)|Malu_xdom.CN903436.C+(1,457)|Malu_xdom.EB147993.C+(1,461)|Malu_xdom.CN902510.C+(1,258)|Malu_xdom.CN891996.C+(1,267)|Malu_xdom.CN880161.C+(1,387)|Malu_xdom.CO865585.C+(1,429)|Malu_xdom.CN851562.C+(1,464)|Malu_xdom.CN901581.C+(…	37
AT5G19855	expressed protein [ AT5G19855 18420050 NP_568382.1 CDS reverse ] SINGLE_SPLICE_VAR { CHROM_POS_START:6712168 CHROM_POS_END:6713447 } -=| MIDDLE_POINT:6712807 |=| CHROM_ID:5 |=| [( Arabidopsis_thaliana )] |=-	ROSC_FMLY_CSA1_717	Malu_xdom.EB150580.C+(1,399)|Malu_xdom.DR990566.C+(8,459)|Malu_xdom.CV524647.C+(8,387)	3
AT5G20720	20 kDa chaperonin, chloroplast (CPN21) (CHCPN10) (CPN20), identical to chloroplast 20 kDa chaperonin, chloroplast precursor (Protein Cpn21), chloroplast protein Cpn10, chloroplast chaperonin 10 (Ch-CPN10), SP|O65282 from (Arabidopsis thaliana) [ 30687936 NP_851045.1 CDS forward ] MULTIPLE_SPLICE_VAR { CHROM_POS_START:7015017 CHROM_POS_END:7016356 } -=| MIDDLE_POINT:7015686 |=| CHROM_ID:5 |=| [( A…	ROSC_FMLY_CSA1_718	Malu_xdom.EB150550.C+(1,498)|Malu_xdom.EB130030.C+(1,261)|Malu_xdom.EB145299.C+(1,441)|Malu_xdom.EB119167.C+(1,441)|Malu_xdom.EB133464.C+(1,492)|Malu_xdom.EB144347.C+(1,498)|Malu_xdom.CN879106.C+(1,459)|Malu_xdom.EB132789.C+(1,550)|Malu_xdom.EB129640.C+(1,531)|Malu_xdom.EB129462.C+(1,562)|Malu_xdom.DR990571.C+(1,535)|Malu_xdom.DT000525.C+(1,625)|Malu_xdom.AT000109.C+(13,273)|Malu_xdom.CN941688.C+…	28
AT1G44575	photosystem II 22kDa protein, chloroplast / CP22 (PSBS), identical to photosystem II 22 kDa protein, chloroplast (precursor) SP:Q9XF91 from (Arabidopsis thaliana) [ 15219418 NP_175092.1 CDS forward ] MULTIPLE_SPLICE_VAR { CHROM_POS_START:16874208 CHROM_POS_END:16875634 } -=| MIDDLE_POINT:16874921 |=| CHROM_ID:1 |=| [( Arabidopsis_thaliana )] |=-	ROSC_FMLY_CSA1_719	Malu_xdom.EB150539.C+(1,490)|Malu_xdom.CN873671.C+(4,316)|Malu_xdom.EB149020.C+(1,475)|Malu_xdom.CX024430.C+(1,598)|Malu_xdom.CV524996.C+(1,358)|Malu_xdom.CO052940.C+(1,389)|Malu_xdom.CV656774.C+(1,408)|Malu_xdom.CN949134.C+(1,337)|Malu_xdom.CN582044.C+(1,432)|Malu_xdom.CV628599.C+(1,474)|Malu_xdom.CV524761.C+(1,469)|Malu_xdom.CV655654.C+(1,547)|Malu_xdom.CX023557.C+(1,562)|Malu_xdom.CO756693.C+(…	48
AT4G36630	expressed protein [ AT4G36630 42573195 NP_974694.1 CDS reverse ] MULTIPLE_SPLICE_VAR { CHROM_POS_START:17272094 CHROM_POS_END:17276528 } -=| MIDDLE_POINT:17274311 |=| CHROM_ID:4 |=| [( Arabidopsis_thaliana )] |=-	ROSC_FMLY_CSA1_720	Malu_xdom.EB150534.C+(1,555)|Malu_xdom.CN943223.C+(40,582)|Malu_xdom.CN898016.C+(370,981)|Malu_xdom.EB148784.C+(454,981)|Malu_xdom.EB150647.C+(652,1215)	5
AT4G24690	ubiquitin-associated (UBA)/TS-N domain-containing protein / octicosapeptide/Phox/Bemp1 (PB1) domain-containing protein, contains Pfam profiles PF00627: Ubiquitin-associated (UBA)/TS-N domain, PF00569: Zinc finger ZZ type domain, PF00564: PB1 domain [ 15233935 NP_194200.1 CDS forward ] SINGLE_SPLICE_VAR { CHROM_POS_START:12741201 CHROM_POS_END:12744212 } -=| MIDDLE_POINT:12742706 |=| CHROM_ID:4 |=…	ROSC_FMLY_CSA1_721	Malu_xdom.EB150495.C+(1,315)|Malu_xdom.CN913831.C+(1,216)|Malu_xdom.CN863548.C+(1,237)|Malu_xdom.EB149575.C+(1,303)|Malu_xdom.CV523964.C+(1,349)|Malu_xdom.CN916219.C+(1,468)|Malu_xdom.CN914341.C+(1,378)|Malu_xdom.CN913633.C+(1,393)|Malu_xdom.CN878153.C+(76,705)	9
AT1G65230	expressed protein [ AT1G65230 22330431 NP_176702.2 CDS forward ] SINGLE_SPLICE_VAR { CHROM_POS_START:24232830 CHROM_POS_END:24234427 } -=| MIDDLE_POINT:24233628 |=| CHROM_ID:1 |=| [( Arabidopsis_thaliana )] |=-	ROSC_FMLY_CSA1_722	Malu_xdom.EB150486.C+(1,374)|Malu_xdom.EB148389.C+(1,333)|Malu_xdom.CN581843.C+(61,341)|Malu_xdom.CV880653.C+(184,773)|Malu_xdom.CV567803.C+(186,461)|Malu_xdom.DR991326.C+(430,876)	6
AT1G55000	peptidoglycan-binding LysM domain-containing protein, contains Pfam profile PF01476: LysM domain [ 18405171 NP_564673.1 CDS forward ] MULTIPLE_SPLICE_VAR { CHROM_POS_START:20518429 CHROM_POS_END:20519833 } -=| MIDDLE_POINT:20519131 |=| CHROM_ID:1 |=| [( Arabidopsis_thaliana )] |=-	ROSC_FMLY_CSA1_723	Malu_xdom.EB150481.C+(1,406)|Malu_xdom.CN904013.C+(1,453)|Malu_xdom.CN903008.C+(1,413)	3
AT1G61040	plus-3 domain-containing protein, contains Pfam profile PF03126: Plus-3 domain [ 15219855 NP_176299.1 CDS forward ] SINGLE_SPLICE_VAR { CHROM_POS_START:22487482 CHROM_POS_END:22489413 } -=| MIDDLE_POINT:22488447 |=| CHROM_ID:1 |=| [( Arabidopsis_thaliana )] |=-	ROSC_FMLY_CSA1_724	Malu_xdom.EB150473.C+(1,198)|Malu_xdom.EB148997.C+(1,351)|Malu_xdom.CN947471.C+(1,228)	3
AT2G37330	expressed protein, and genefinder [ AT2G37330 15228120 NP_181270.1 CDS forward ] SINGLE_SPLICE_VAR { CHROM_POS_START:15676269 CHROM_POS_END:15677251 } -=| MIDDLE_POINT:15676760 |=| CHROM_ID:2 |=| [( Arabidopsis_thaliana )] |=-	ROSC_FMLY_CSA1_725	Malu_xdom.EB150435.C+(1,369)|Malu_xdom.CV881784.C+(1,462)|Malu_xdom.CN881648.C+(1,411)|Malu_xdom.CV657845.C+(1,684)	4
AT3G07480	expressed protein [ AT3G07480 18397961 NP_566309.1 CDS forward ] SINGLE_SPLICE_VAR { CHROM_POS_START:2389032 CHROM_POS_END:2389511 } -=| MIDDLE_POINT:2389271 |=| CHROM_ID:3 |=| [( Arabidopsis_thaliana )] |=-	ROSC_FMLY_CSA1_726	Malu_xdom.EB150410.C+(1,471)|Malu_xdom.DR996462.C+(1,471)|Malu_xdom.CN909923.C+(1,471)|Malu_xdom.DT043765.C+(1,471)|Malu_xdom.CO901527.C+(1,471)|Malu_xdom.CO865618.C+(1,471)|Malu_sieb.CN915157.C+(1,471)|Malu_xdom.CN944317.C+(1,471)|Malu_xdom.CN851233.C+(1,393)|Malu_xdom.CN937596.C+(1,471)|Malu_xdom.CO898190.C+(310,471)	11
AT4G09650	ATP synthase delta chain, chloroplast, putative / H(+)-transporting two-sector ATPase, delta (OSCP) subunit, putative, similar to SP|P32980 ATP synthase delta chain, chloroplast precursor (EC 3.6.3.14) {Nicotiana tabacum} [ 15233985 NP_192703.1 CDS forward ] SINGLE_SPLICE_VAR { CHROM_POS_START:6100796 CHROM_POS_END:6101500 } -=| MIDDLE_POINT:6101148 |=| CHROM_ID:4 |=| [( Arabidopsis_thaliana )] |…	ROSC_FMLY_CSA1_727	Malu_xdom.EB150378.C+(1,520)|Malu_xdom.CN938694.C+(1,343)|Malu_xdom.CX025043.C+(13,442)|Malu_xdom.EB148452.C+(1,493)|Malu_xdom.DT000061.C+(1,594)|Malu_xdom.CX025012.C+(1,349)|Malu_xdom.CN494561.C+(1,394)|Malu_xdom.DR992379.C+(1,427)|Malu_xdom.CN943559.C+(1,511)|Malu_xdom.DR999968.C+(1,588)|Malu_xdom.DR999650.C+(1,621)|Malu_xdom.DR990220.C+(1,569)|Malu_xdom.CN949076.C+(4,551)|Malu_xdom.CX022736.C+…	29
AT5G10860	CBS domain-containing protein, contains Pfam profile PF00571: CBS domain [ 15238284 NP_196647.1 CDS reverse ] SINGLE_SPLICE_VAR { CHROM_POS_START:3429174 CHROM_POS_END:3430143 } -=| MIDDLE_POINT:3429658 |=| CHROM_ID:5 |=| [( Arabidopsis_thaliana )] |=-	ROSC_FMLY_CSA1_728	Malu_xdom.EB150345.C+(1,489)|Malu_xdom.EB146443.C+(1,453)|Malu_xdom.CN863518.C+(1,252)|Malu_xdom.CV465991.C+(1,258)|Malu_xdom.CN881519.C+(1,267)|Malu_xdom.CN905432.C+(1,351)|Malu_xdom.CN905423.C+(1,363)|Malu_xdom.CN995597.C+(1,404)|Malu_xdom.CN911846.C+(1,414)|Malu_xdom.CV129736.C+(1,621)|Malu_xdom.CN900356.C+(1,252)|Malu_xdom.CN918176.C+(1,267)|Malu_xdom.CN917083.C+(1,471)|Malu_xdom.CV128934.C+(…	44
AT5G09310	expressed protein [ AT5G09310 15242387 NP_196493.1 CDS reverse ] SINGLE_SPLICE_VAR { CHROM_POS_START:2887404 CHROM_POS_END:2888502 } -=| MIDDLE_POINT:2887953 |=| CHROM_ID:5 |=| [( Arabidopsis_thaliana )] |=-	ROSC_FMLY_CSA1_729	Malu_xdom.EB150290.C+(1,411)|Malu_xdom.EB132493.C+(1,411)|Malu_xdom.EB150064.C+(1,411)|Malu_xdom.EB127061.C+(1,411)	4
AT3G12260	complex 1 family protein / LVR family protein, contains Pfam PF05347: Complex 1 protein (LYR family) [ 18399551 NP_566416.1 CDS reverse ] SINGLE_SPLICE_VAR { CHROM_POS_START:3909259 CHROM_POS_END:3910344 } -=| MIDDLE_POINT:3909801 |=| CHROM_ID:3 |=| [( Arabidopsis_thaliana )] |=-	ROSC_FMLY_CSA1_730	Malu_xdom.EB150288.C+(1,390)|Malu_xdom.CN861953.C+(1,285)|Malu_xdom.CN861211.C+(1,285)|Malu_xdom.CV084449.C+(1,390)|Malu_xdom.DR991259.C+(1,390)|Malu_xdom.CO418824.C+(1,356)|Malu_xdom.CN492308.C+(1,360)|Malu_xdom.CO868257.C+(1,390)	8
AT5G64040	photosystem I reaction center subunit PSI-N, chloroplast, putative / PSI-N, putative (PSAN), SP:P49107 [ 15237593 NP_201209.1 CDS reverse ] MULTIPLE_SPLICE_VAR { CHROM_POS_START:25645950 CHROM_POS_END:25646635 } -=| MIDDLE_POINT:25646292 |=| CHROM_ID:5 |=| [( Arabidopsis_thaliana )] |=-	ROSC_FMLY_CSA1_731	Malu_xdom.EB150232.C+(1,481)|Malu_xdom.EB147474.C+(1,396)|Malu_xdom.EB148410.C+(13,463)|Malu_xdom.DR999580.C+(1,435)|Malu_xdom.DR991610.C+(1,432)|Malu_xdom.CO866542.C+(1,474)|Malu_xdom.EB149416.C+(1,508)|Malu_xdom.EB110827.C+(1,306)|Malu_xdom.EB110866.C+(1,372)|Malu_xdom.EB110984.C+(1,375)|Malu_xdom.CX022568.C+(1,380)|Malu_xdom.EB111285.C+(1,390)|Malu_xdom.DT000756.C+(1,433)|Malu_xdom.EB146907.C+…	52
AT4G21105	expressed protein [ AT4G21105 18415628 NP_567619.1 CDS forward ] SINGLE_SPLICE_VAR { CHROM_POS_START:11266284 CHROM_POS_END:11266735 } -=| MIDDLE_POINT:11266509 |=| CHROM_ID:4 |=| [( Arabidopsis_thaliana )] |=-	ROSC_FMLY_CSA1_732	Malu_xdom.EB150227.C+(1,201)|Malu_xdom.CO576163.C+(58,201)|Malu_xdom.DT001586.C+(52,201)|Malu_xdom.CO865825.C+(40,201)|Malu_xdom.CV794451.C+(40,201)|Malu_xdom.CN493263.C+(22,201)|Malu_xdom.CN864501.C+(19,201)|Malu_xdom.EB148710.C+(1,201)|Malu_xdom.CN876385.C+(54,201)|Malu_xdom.CN490533.C+(1,192)|Malu_xdom.CN850836.C+(1,189)|Malu_xdom.CN936823.C+(1,201)|Malu_xdom.CN491882.C+(1,201)|Malu_xdom.CN994…	23
AT1G79850	30S ribosomal protein S17, chloroplast / CS17 (RPS17), identical to 30S ribosomal protein S17, chloroplast precursor GB:P16180 (Arabidopsis thaliana) [ 15220003 NP_178103.1 CDS reverse ] SINGLE_SPLICE_VAR { CHROM_POS_START:30046366 CHROM_POS_END:30046815 } -=| MIDDLE_POINT:30046590 |=| CHROM_ID:1 |=| [( Arabidopsis_thaliana )] |=-	ROSC_FMLY_CSA1_733	Malu_xdom.EB150226.C+(1,453)|Malu_xdom.CN489679.C+(29,330)|Malu_xdom.CV525273.C+(34,452)|Malu_xdom.DR997158.C+(34,453)|Malu_xdom.CN995926.C+(34,453)|Malu_xdom.CV187177.C+(34,453)|Malu_xdom.CV525638.C+(34,453)|Malu_xdom.CV986091.C+(34,453)|Malu_xdom.CV987211.C+(34,453)|Malu_xdom.DR997013.C+(34,453)|Malu_xdom.CO899616.C+(34,453)|Malu_xdom.CO905463.C+(1,453)|Malu_xdom.DR997968.C+(1,453)|Malu_xdom.CO…	18
AT4G01290	expressed protein [ AT4G01290 30678857 NP_192038.3 CDS reverse ] SINGLE_SPLICE_VAR { CHROM_POS_START:538213 CHROM_POS_END:543282 } -=| MIDDLE_POINT:540747 |=| CHROM_ID:4 |=| [( Arabidopsis_thaliana )] |=-	ROSC_FMLY_CSA1_734	Malu_xdom.EB150165.C+(1,618)|Malu_xdom.CN863836.C+(250,660)|Malu_xdom.EB149087.C+(286,815)|Malu_xdom.CN888436.C+(689,1035)	4
AT3G52730	ubiquinol-cytochrome C reductase UQCRX/QCR9-like family protein, contains Pfam profile: PF05365 ubiquinol-cytochrome C reductase, UQCRX/QCR9 like [ 15231675 NP_190841.1 CDS reverse ] SINGLE_SPLICE_VAR { CHROM_POS_START:19554124 CHROM_POS_END:19555145 } -=| MIDDLE_POINT:19554634 |=| CHROM_ID:3 |=| [( Arabidopsis_thaliana )] |=-	ROSC_FMLY_CSA1_735	Malu_xdom.EB150158.C+(1,216)|Malu_xdom.CO052752.C+(11,199)|Malu_xdom.CV631982.C+(1,216)|Malu_xdom.CN948062.C+(1,216)|Malu_xdom.CN864726.C+(1,216)|Malu_xdom.CN906393.C+(1,216)|Malu_xdom.CN946982.C+(1,216)|Malu_xdom.CN893369.C+(1,216)|Malu_xdom.CV467668.C+(1,216)|Malu_xdom.CV128625.C+(1,216)|Malu_xdom.CN491494.C+(1,216)|Malu_xdom.CN879493.C+(1,216)|Malu_xdom.CN907670.C+(1,216)|Malu_xdom.CN939446.C+…	25
AT1G23280	MAK16 protein-related, contains similarity to MAK16 protein SP:P10962 from (Saccharomyces cerevisiae) [ 15220695 NP_173742.1 CDS reverse ] SINGLE_SPLICE_VAR { CHROM_POS_START:8260854 CHROM_POS_END:8262639 } -=| MIDDLE_POINT:8261746 |=| CHROM_ID:1 |=| [( Arabidopsis_thaliana )] |=-	ROSC_FMLY_CSA1_736	Malu_xdom.EB150137.C+(1,483)|Malu_xdom.CO903025.C+(8,678)|Malu_xdom.CV656685.C+(241,693)|Malu_xdom.CV630667.C+(241,693)|Malu_xdom.CV629211.C+(241,693)	5
AT3G26570	phosphate transporter family protein, contains Pfam profile: PF01384 phosphate transporter family [ 30688378 NP_189289.2 CDS forward ] MULTIPLE_SPLICE_VAR { CHROM_POS_START:9757498 CHROM_POS_END:9759650 } -=| MIDDLE_POINT:9758574 |=| CHROM_ID:3 |=| [( Arabidopsis_thaliana )] |=-	ROSC_FMLY_CSA1_737	Malu_xdom.EB150133.C+(1,396)|Malu_xdom.CN580742.C+(16,365)|Malu_xdom.CV658867.C+(182,378)|Malu_xdom.CN879825.C+(259,795)	4
AT5G51545	expressed protein [ AT5G51545 79330574 NP_001032057.1 CDS forward ] SINGLE_SPLICE_VAR { CHROM_POS_START:20953660 CHROM_POS_END:20954469 } -=| MIDDLE_POINT:20954064 |=| CHROM_ID:5 |=| [( Arabidopsis_thaliana )] |=-	ROSC_FMLY_CSA1_738	Malu_xdom.EB150101.C+(1,567)|Malu_xdom.CN849988.C+(271,540)|Malu_xdom.DR995627.C+(271,517)	3
AT2G26500	cytochrome b6f complex subunit (petM), putative, nearly identical to cytochrome b6f complex subunit (GI:3090403) (Arabidopsis thaliana) [ 30683145 NP_850079.1 CDS forward ] MULTIPLE_SPLICE_VAR { CHROM_POS_START:11277448 CHROM_POS_END:11277825 } -=| MIDDLE_POINT:11277636 |=| CHROM_ID:2 |=| [( Arabidopsis_thaliana )] |=-	ROSC_FMLY_CSA1_739	Malu_xdom.EB150097.C+(1,378)|Malu_xdom.CV628223.C+(1,378)|Malu_xdom.CN944147.C+(1,378)|Malu_xdom.CN943008.C+(1,378)|Malu_xdom.CN938784.C+(1,378)|Malu_xdom.DR995397.C+(1,378)|Malu_xdom.CV882921.C+(1,377)|Malu_xdom.CN890940.C+(1,378)|Malu_xdom.CN883816.C+(1,378)|Malu_xdom.DR993209.C+(4,378)|Malu_xdom.CV631940.C+(1,378)|Malu_xdom.EB147831.C+(1,378)|Malu_xdom.CV467684.C+(1,378)|Malu_xdom.CV128599.C+(…	15
AT5G08280	hydroxymethylbilane synthase / porphobilinogen deaminase, chloroplast / pre-uroporphyrinogen synthase, identical to SP|Q43316 [ 15241573 NP_196445.1 CDS reverse ] SINGLE_SPLICE_VAR { CHROM_POS_START:2663764 CHROM_POS_END:2665597 } -=| MIDDLE_POINT:2664680 |=| CHROM_ID:5 |=| [( Arabidopsis_thaliana )] |=-	ROSC_FMLY_CSA1_740	Malu_xdom.EB150029.C+(1,509)|Malu_xdom.CN937038.C+(1,302)|Malu_xdom.CX024679.C+(1,413)|Malu_xdom.EB148991.C+(1,500)|Malu_xdom.EB147406.C+(1,626)|Malu_xdom.CN935489.C+(1,509)|Malu_xdom.CN947758.C+(12,587)|Malu_xdom.CN900906.C+(1,530)|Malu_xdom.CV150550.C+(16,560)|Malu_xdom.DR990109.C+(1,605)|Malu_xdom.CV151400.C+(16,762)|Malu_xdom.DR999389.C+(103,707)|Malu_xdom.EB149520.C+(163,593)|Malu_xdom.EB147…	23
AT1G47310	expressed protein [ AT1G47310 18401665 NP_564503.1 CDS forward ] SINGLE_SPLICE_VAR { CHROM_POS_START:17345522 CHROM_POS_END:17347058 } -=| MIDDLE_POINT:17346290 |=| CHROM_ID:1 |=| [( Arabidopsis_thaliana )] |=-	ROSC_FMLY_CSA1_741	Malu_xdom.EB150011.C+(1,588)|Malu_xdom.CN909099.C+(70,701)|Malu_xdom.DT001814.C+(85,795)|Malu_xdom.CN862598.C+(229,561)	4
AT3G01060	expressed protein [ AT3G01060 18395692 NP_566129.1 CDS reverse ] MULTIPLE_SPLICE_VAR { CHROM_POS_START:16838 CHROM_POS_END:18789 } -=| MIDDLE_POINT:17813 |=| CHROM_ID:3 |=| [( Arabidopsis_thaliana )] |=-	ROSC_FMLY_CSA1_742	Malu_xdom.EB150005.C+(1,522)|Malu_xdom.CN906825.C+(7,417)|Malu_xdom.CO067150.C+(1,504)|Malu_xdom.CV628391.C+(16,484)|Malu_xdom.EB147835.C+(7,484)|Malu_xdom.CN884173.C+(1,484)|Malu_xdom.CN882358.C+(1,484)|Malu_xdom.CX023287.C+(1,663)|Malu_xdom.CV883557.C+(121,492)	9
AT1G74470	geranylgeranyl reductase, identical to geranylgeranyl reductase GB:Y14044 (Arabidopsis thaliana) (involvement: chlorophyll, the tocopherol and the phylloquinone pathways Eur J Biochem 1998 Jan 15 [ 15221261 NP_177587.1 CDS forward ] SINGLE_SPLICE_VAR { CHROM_POS_START:27994909 CHROM_POS_END:27996506 } -=| MIDDLE_POINT:27995707 |=| CHROM_ID:1 |=| [( Arabidopsis_thaliana )] |=-	ROSC_FMLY_CSA1_743	Malu_xdom.EB149980.C+(1,565)|Malu_xdom.DR995747.C+(1,419)|Malu_xdom.CN906997.C+(1,336)|Malu_xdom.CN900560.C+(1,498)|Malu_xdom.CN943304.C+(1,559)|Malu_xdom.DR994390.C+(1,616)|Malu_xdom.CN946613.C+(1,444)|Malu_xdom.CN940482.C+(1,540)|Malu_xdom.DR993368.C+(1,544)|Malu_xdom.CN906915.C+(1,571)|Malu_xdom.CV187143.C+(1,701)|Malu_xdom.DT000933.C+(4,613)|Malu_xdom.CN850800.C+(4,230)|Malu_xdom.CN849877.C+(…	25
AT5G20935	expressed protein [ AT5G20935 18420354 NP_568406.1 CDS forward ] SINGLE_SPLICE_VAR { CHROM_POS_START:7103489 CHROM_POS_END:7103947 } -=| MIDDLE_POINT:7103718 |=| CHROM_ID:5 |=| [( Arabidopsis_thaliana )] |=-	ROSC_FMLY_CSA1_744	Malu_xdom.EB149965.C+(1,231)|Malu_xdom.CV825682.C+(7,231)|Malu_xdom.CV524430.C+(7,231)|Malu_xdom.CO867149.C+(103,231)	4
AT1G64980	expressed protein [ AT1G64980 15217806 NP_176678.1 CDS reverse ] SINGLE_SPLICE_VAR { CHROM_POS_START:24141503 CHROM_POS_END:24142282 } -=| MIDDLE_POINT:24141892 |=| CHROM_ID:1 |=| [( Arabidopsis_thaliana )] |=-	ROSC_FMLY_CSA1_745	Malu_xdom.EB149931.C+(1,495)|Malu_xdom.CN926130.C+(1,240)|Malu_xdom.CO753147.C+(1,395)|Malu_xdom.CN893236.C+(1,390)|Malu_xdom.CN902293.C+(1,420)|Malu_xdom.CN941109.C+(1,461)|Prun_arme.CV047936.C+(382,768)|Prun_pers.AM289501.C+(396,774)|Prun_arme.CV051397.C+(508,768)|Prun_pers.DY642085.C+(484,774)|Prun_pers.DW358739.C+(484,774)|Prun_pers.AM290920.C+(550,774)	12
AT4G31130	expressed protein [ AT4G31130 15235839 NP_194842.1 CDS reverse ] SINGLE_SPLICE_VAR { CHROM_POS_START:15137165 CHROM_POS_END:15138471 } -=| MIDDLE_POINT:15137818 |=| CHROM_ID:4 |=| [( Arabidopsis_thaliana )] |=-	ROSC_FMLY_CSA1_746	Malu_xdom.EB149930.C+(1,516)|Malu_xdom.CN870175.C+(1,168)|Malu_xdom.CN865952.C+(1,225)|Malu_xdom.CN868252.C+(1,333)|Malu_xdom.CO753349.C+(1,363)|Malu_xdom.CO418981.C+(1,369)|Malu_xdom.CO865494.C+(1,405)|Malu_xdom.CN488708.C+(1,441)|Malu_xdom.CN906155.C+(1,483)|Malu_xdom.DR991598.C+(1,498)|Malu_xdom.CN906790.C+(1,501)|Malu_xdom.DR990173.C+(1,513)|Malu_xdom.DR993920.C+(1,516)|Malu_xdom.CV997911.C+(…	25
AT1G56220	dormancy/auxin associated family protein, similar to Auxin-repressed 12.5 kDa protein (Swiss-Prot:Q05349) (Fragaria ananassa) [ 30696086 NP_849820.1 CDS forward ] MULTIPLE_SPLICE_VAR { CHROM_POS_START:21047079 CHROM_POS_END:21048134 } -=| MIDDLE_POINT:21047606 |=| CHROM_ID:1 |=| [( Arabidopsis_thaliana )] |=-	ROSC_FMLY_CSA1_747	Malu_xdom.EB149883.C+(1,241)|Malu_xdom.CN870904.C+(1,150)|Malu_xdom.CV186739.C+(1,150)|Malu_xdom.CN905043.C+(1,168)|Malu_xdom.CN862782.C+(1,196)|Malu_xdom.CN862492.C+(1,196)|Malu_xdom.CN869610.C+(1,207)|Malu_xdom.CN863011.C+(1,214)|Malu_xdom.CN869406.C+(10,214)|Malu_xdom.CN863094.C+(1,214)|Malu_xdom.CN862843.C+(1,241)|Malu_xdom.CN863275.C+(1,241)|Malu_xdom.CN864253.C+(1,241)|Malu_xdom.CN868102.C+…	90
AT5G19940	plastid-lipid associated protein PAP-related / fibrillin-related, weak hit to Pfam profile PF04755: PAP_fibrillin [ 15241221 NP_197494.1 CDS forward ] SINGLE_SPLICE_VAR { CHROM_POS_START:6739695 CHROM_POS_END:6740663 } -=| MIDDLE_POINT:6740179 |=| CHROM_ID:5 |=| [( Arabidopsis_thaliana )] |=-	ROSC_FMLY_CSA1_748	Malu_xdom.EB149877.C+(1,501)|Malu_xdom.CX024950.C+(1,537)|Malu_xdom.CX023950.C+(1,357)|Malu_xdom.CN908737.C+(1,606)|Malu_xdom.CN493961.C+(61,531)|Malu_xdom.CV658800.C+(403,723)	6
AT2G20920	expressed protein [ AT2G20920 15226418 NP_179688.1 CDS forward ] SINGLE_SPLICE_VAR { CHROM_POS_START:9005809 CHROM_POS_END:9006870 } -=| MIDDLE_POINT:9006339 |=| CHROM_ID:2 |=| [( Arabidopsis_thaliana )] |=-	ROSC_FMLY_CSA1_749	Malu_xdom.EB149854.C+(1,522)|Malu_xdom.CV524292.C+(1,569)|Malu_xdom.CN494879.C+(1,597)|Malu_xdom.CO723715.C+(214,640)|Malu_xdom.CN877151.C+(343,675)	5
AT1G73885	expressed protein [ AT1G73885 22330614 NP_683492.1 CDS forward ] SINGLE_SPLICE_VAR { CHROM_POS_START:27790525 CHROM_POS_END:27791369 } -=| MIDDLE_POINT:27790947 |=| CHROM_ID:1 |=| [( Arabidopsis_thaliana )] |=-	ROSC_FMLY_CSA1_750	Malu_xdom.EB149835.C+(1,519)|Malu_xdom.EB149781.C+(1,528)|Malu_xdom.EB148797.C+(1,576)|Malu_xdom.CN928951.C+(4,567)|Malu_xdom.CO751696.C+(343,594)	5
AT4G34350	LytB family protein, contains Pfam profile: PF02401 LytB protein [ 18418433 NP_567965.1 CDS reverse ] SINGLE_SPLICE_VAR { CHROM_POS_START:16428685 CHROM_POS_END:16431042 } -=| MIDDLE_POINT:16429863 |=| CHROM_ID:4 |=| [( Arabidopsis_thaliana )] |=-	ROSC_FMLY_CSA1_751	Malu_xdom.EB149789.C+(1,492)|Malu_xdom.CN944286.C+(1,473)|Malu_xdom.CN936647.C+(43,323)|Malu_xdom.CN906531.C+(1,453)|Malu_xdom.DR996928.C+(1,609)|Malu_xdom.CN942924.C+(1,507)|Malu_xdom.CN942818.C+(1,537)|Malu_xdom.DR991613.C+(1,573)|Prun_cera.EE488200.C+(142,792)|Prun_pers.AM291197.C+(391,588)	10	RosCOS 751	AGAGGCTTCGGCCACAAAGA	ACCGTTGGATTGTGGATGAT	DOUBLE	263	310/379	FAILED
AT5G67590	NADH-ubiquinone oxidoreductase-related, contains weak similarity to NADH-ubiquinone oxidoreductase 21 kDa subunit, mitochondrial precursor (EC 1.6.5.3) (EC 1.6.99.3) (Complex I-21KD) (CI-21KD). (Swiss-Prot:P25711) (Neurospora crassa) [ 15240784 NP_201560.1 CDS forward ] SINGLE_SPLICE_VAR { CHROM_POS_START:26975299 CHROM_POS_END:26976582 } -=| MIDDLE_POINT:26975940 |=| CHROM_ID:5 |=| [( Arabidopsi…	ROSC_FMLY_CSA1_752	Malu_xdom.EB149776.C+(1,463)|Malu_xdom.CN848771.C+(11,283)|Malu_xdom.CN944614.C+(1,343)|Malu_xdom.CN901038.C+(4,463)|Malu_xdom.CN496560.C+(4,463)|Malu_xdom.CN932720.C+(1,409)|Malu_xdom.CN878610.C+(46,463)|Malu_xdom.CN894587.C+(1,463)|Malu_xdom.CN863103.C+(113,247)|Malu_xdom.CO541010.C+(236,463)|Malu_xdom.CX023108.C+(230,463)|Malu_xdom.CO068826.C+(212,463)|Malu_xdom.CN897046.C+(260,463)|Malu_xdom.…	15
AT2G03780	translin family protein, similar to SP|Q99598 Translin-associated protein X (Translin-associated factor X) {Homo sapiens} [ 30678076 NP_178473.2 CDS reverse ] SINGLE_SPLICE_VAR { CHROM_POS_START:1152713 CHROM_POS_END:1154282 } -=| MIDDLE_POINT:1153497 |=| CHROM_ID:2 |=| [( Arabidopsis_thaliana )] |=-	ROSC_FMLY_CSA1_753	Malu_xdom.EB149775.C+(1,522)|Malu_xdom.CN491522.C+(6,340)|Malu_xdom.CN926300.C+(193,790)|Malu_xdom.CN877802.C+(514,735)|Malu_xdom.CN875146.C+(514,735)|Malu_xdom.CN877374.C+(514,735)|Malu_xdom.CN874448.C+(514,735)|Malu_xdom.CN911365.C+(551,790)|Malu_xdom.CO722892.C+(589,818)	9
AT3G44890	50S ribosomal protein L9, chloroplast (CL9), contains Pfam profile PF03948: Ribosomal protein L9, C-terminal domain [ 15230544 NP_190075.1 CDS forward ] SINGLE_SPLICE_VAR { CHROM_POS_START:16397490 CHROM_POS_END:16398948 } -=| MIDDLE_POINT:16398219 |=| CHROM_ID:3 |=| [( Arabidopsis_thaliana )] |=-	ROSC_FMLY_CSA1_754	Malu_xdom.EB149741.C+(1,582)|Malu_xdom.CN936858.C+(1,246)|Malu_xdom.CN894971.C+(1,273)|Malu_xdom.CN933682.C+(1,300)|Malu_xdom.CN490116.C+(1,357)|Malu_xdom.CN444935.C+(1,468)|Malu_xdom.CN900331.C+(1,459)|Malu_sieb.CN915620.C+(1,492)|Malu_xdom.CV082896.C+(1,582)|Malu_xdom.CV987292.C+(1,582)|Malu_xdom.DR990658.C+(1,582)|Malu_xdom.DR990954.C+(1,582)|Malu_xdom.CV082640.C+(1,582)|Malu_xdom.CN937503.C+(…	17
AT5G64040	photosystem I reaction center subunit PSI-N, chloroplast, putative / PSI-N, putative (PSAN), SP:P49107 [ 15237593 NP_201209.1 CDS reverse ] MULTIPLE_SPLICE_VAR { CHROM_POS_START:25645950 CHROM_POS_END:25646635 } -=| MIDDLE_POINT:25646292 |=| CHROM_ID:5 |=| [( Arabidopsis_thaliana )] |=-	ROSC_FMLY_CSA1_755	Malu_xdom.EB149714.C+(1,460)|Malu_xdom.CV883367.C+(43,384)|Malu_xdom.EB110968.C+(22,397)|Malu_xdom.CO052494.C+(13,409)|Malu_xdom.EB149106.C+(19,457)|Malu_xdom.EB149676.C+(1,508)|Malu_xdom.CV825659.C+(37,508)|Malu_xdom.DR996745.C+(34,508)|Malu_xdom.DR995223.C+(31,508)|Malu_xdom.CV825503.C+(16,505)|Malu_xdom.DR993914.C+(31,508)|Malu_xdom.DR996281.C+(25,508)|Malu_xdom.CV655780.C+(25,508)|Malu_xdom.C…	48
AT5G27380	glutathione synthetase (GSH2), non-consensus AT donor splice site at exon 6, AC acceptor splice site at exon 7 [ 18421111 NP_568495.1 CDS reverse ] SINGLE_SPLICE_VAR { CHROM_POS_START:9668214 CHROM_POS_END:9670732 } -=| MIDDLE_POINT:9669473 |=| CHROM_ID:5 |=| [( Arabidopsis_thaliana )] |=-	ROSC_FMLY_CSA1_756	Malu_xdom.EB149685.C+(1,351)|Malu_xdom.CV630340.C+(1,151)|Malu_xdom.CV658234.C+(1,324)	3
AT1G55670	photosystem I reaction center subunit V, chloroplast, putative / PSI-G, putative (PSAG), identical to SP|Q9S7N7 [ 15222757 NP_175963.1 CDS reverse ] SINGLE_SPLICE_VAR { CHROM_POS_START:20806540 CHROM_POS_END:20807022 } -=| MIDDLE_POINT:20806781 |=| CHROM_ID:1 |=| [( Arabidopsis_thaliana )] |=-	ROSC_FMLY_CSA1_757	Malu_xdom.EB149673.C+(1,489)|Malu_xdom.CV826125.C+(1,489)|Malu_xdom.CN947356.C+(1,489)|Malu_xdom.CO068992.C+(31,485)|Malu_xdom.DT001458.C+(1,480)|Malu_xdom.CV883740.C+(46,489)|Malu_xdom.CV151232.C+(7,489)|Malu_xdom.DY256590.C+(31,489)|Malu_xdom.CO065772.C+(1,489)|Malu_xdom.CV882154.C+(31,489)|Malu_xdom.DT001511.C+(31,489)|Malu_xdom.CN940446.C+(1,489)|Malu_xdom.DW248942.C+(1,489)|Malu_xdom.CV62737…	70
AT5G08120	myosin heavy chain-related, identical to myosin heavy chain-like protein GI:1732515 from (Arabidopsis thaliana) [ 15241531 NP_196429.1 CDS reverse ] SINGLE_SPLICE_VAR { CHROM_POS_START:2600744 CHROM_POS_END:2602679 } -=| MIDDLE_POINT:2601711 |=| CHROM_ID:5 |=| [( Arabidopsis_thaliana )] |=-	ROSC_FMLY_CSA1_758	Malu_xdom.EB149665.C+(1,465)|Malu_xdom.CN936159.C+(1,324)|Malu_xdom.CN899835.C+(1,293)|Malu_xdom.CN937399.C+(1,279)|Malu_xdom.CO865358.C+(1,293)|Malu_xdom.CN909189.C+(214,786)	6
AT1G29900	carbamoyl-phosphate synthase family protein, similar to carbamoylphosphate synthetase GI:6552726 from (Medicago sativa) [ 18397283 NP_564338.1 CDS forward ] SINGLE_SPLICE_VAR { CHROM_POS_START:10468148 CHROM_POS_END:10471960 } -=| MIDDLE_POINT:10470054 |=| CHROM_ID:1 |=| [( Arabidopsis_thaliana )] |=-	ROSC_FMLY_CSA1_759	Malu_xdom.EB149658.C+(1,531)|Malu_xdom.CN894835.C+(145,564)	2
AT3G15190	chloroplast 30S ribosomal protein S20, putative, contains Pfam profile: PF01649 ribosomal protein S20 [ 15232515 NP_188137.1 CDS forward ] SINGLE_SPLICE_VAR { CHROM_POS_START:5116223 CHROM_POS_END:5117419 } -=| MIDDLE_POINT:5116821 |=| CHROM_ID:3 |=| [( Arabidopsis_thaliana )] |=-	ROSC_FMLY_CSA1_760	Malu_xdom.EB149553.C+(1,550)|Malu_xdom.CN927864.C+(1,484)|Malu_xdom.CN927988.C+(1,481)|Malu_xdom.CV631515.C+(1,496)|Malu_xdom.CV630539.C+(1,550)|Malu_xdom.CV629165.C+(1,547)|Malu_xdom.DT001605.C+(1,550)|Malu_xdom.CN873719.C+(1,336)|Malu_xdom.CN932370.C+(1,348)|Malu_xdom.CN445305.C+(1,405)|Malu_xdom.CN877929.C+(1,450)|Malu_xdom.CO903524.C+(13,532)|Malu_xdom.DR996447.C+(1,550)|Malu_xdom.CN580615.C+…	30
AT1G27760	interferon-related developmental regulator family protein / IFRD protein family, contains Pfam PF05004: Interferon-related developmental regulator (IFRD) [ 42571665 NP_973923.1 CDS forward ] MULTIPLE_SPLICE_VAR { CHROM_POS_START:9668882 CHROM_POS_END:9671309 } -=| MIDDLE_POINT:9670095 |=| CHROM_ID:1 |=| [( Arabidopsis_thaliana )] |=-	ROSC_FMLY_CSA1_761	Malu_xdom.EB149550.C+(1,384)|Malu_xdom.CN878637.C+(1,270)|Malu_xdom.CN920612.C+(1,300)|Malu_xdom.CX025414.C+(1,548)|Malu_xdom.CN877760.C+(1,360)|Malu_xdom.CV150842.C+(109,625)|Malu_xdom.CV149763.C+(109,628)|Malu_xdom.CV129417.C+(109,845)|Malu_xdom.CO051638.C+(370,628)|Malu_xdom.CV186526.C+(382,981)|Malu_xdom.CN863116.C+(661,1003)|Malu_xdom.CV628108.C+(700,1309)|Malu_xdom.CV129405.C+(715,1209)|Mal…	18
AT1G65820	microsomal glutathione s-transferase, putative, similar to MGST3_HUMAN SP:O14880 [ 15218828 NP_176758.1 CDS forward ] SINGLE_SPLICE_VAR { CHROM_POS_START:24488876 CHROM_POS_END:24490345 } -=| MIDDLE_POINT:24489610 |=| CHROM_ID:1 |=| [( Arabidopsis_thaliana )] |=-	ROSC_FMLY_CSA1_762	Malu_xdom.EB149492.C+(1,435)|Malu_xdom.CN936572.C+(1,195)|Malu_xdom.CN490543.C+(1,224)|Malu_xdom.CO576156.C+(1,291)|Malu_xdom.CO902695.C+(16,419)|Malu_xdom.CO540844.C+(1,366)|Malu_xdom.CN488796.C+(1,380)|Malu_xdom.CN993817.C+(1,366)|Malu_xdom.CV631313.C+(1,369)|Malu_xdom.CN493117.C+(1,387)|Malu_xdom.CV883193.C+(1,397)|Malu_xdom.CV657002.C+(1,397)|Malu_xdom.CO067368.C+(1,393)|Malu_xdom.DT001546.C+…	25
AT5G50100	expressed protein, contains Pfam domain PF04134: Protein of unknown function, DUF393 [ 18423105 NP_568719.1 CDS forward ] SINGLE_SPLICE_VAR { CHROM_POS_START:20389142 CHROM_POS_END:20390398 } -=| MIDDLE_POINT:20389770 |=| CHROM_ID:5 |=| [( Arabidopsis_thaliana )] |=-	ROSC_FMLY_CSA1_763	Malu_xdom.EB149478.C+(1,570)|Malu_xdom.EB149339.C+(1,573)|Malu_xdom.CN496726.C+(157,654)|Malu_xdom.CN490229.C+(291,654)|Malu_xdom.DR991603.C+(301,654)|Malu_xdom.CO754951.C+(439,654)	6
AT5G01740	expressed protein, wound-inducible protein wun1 protein - Solanum tuberosum, PIR:JQ0398 [ 15241041 NP_195794.1 CDS forward ] SINGLE_SPLICE_VAR { CHROM_POS_START:280790 CHROM_POS_END:281278 } -=| MIDDLE_POINT:281034 |=| CHROM_ID:5 |=| [( Arabidopsis_thaliana )] |=-	ROSC_FMLY_CSA1_764	Malu_xdom.EB149428.C+(1,426)|Malu_xdom.CN911799.C+(37,426)|Malu_xdom.CN947225.C+(1,417)|Malu_xdom.CN939817.C+(1,426)|Malu_xdom.DR999286.C+(1,426)|Malu_xdom.DR991959.C+(210,426)	6
AT1G07700	thioredoxin family protein, low similarity to thioredoxin (Gallus gallus) GI:212766 [ 42571381 NP_973781.1 CDS forward ] MULTIPLE_SPLICE_VAR { CHROM_POS_START:2380294 CHROM_POS_END:2381124 } -=| MIDDLE_POINT:2380709 |=| CHROM_ID:1 |=| [( Arabidopsis_thaliana )] |=-	ROSC_FMLY_CSA1_765	Malu_xdom.EB149417.C+(1,408)|Malu_xdom.CO960915.C+(1,168)|Malu_xdom.CO899915.C+(1,177)|Malu_xdom.CV826015.C+(1,303)|Malu_xdom.CN488459.C+(1,315)|Malu_xdom.CN942852.C+(1,329)|Malu_xdom.EB127270.C+(1,395)	7
AT3G28430	expressed protein, non-consensus GC donor splice site at exon 16 [ 18405788 NP_566837.1 CDS reverse ] SINGLE_SPLICE_VAR { CHROM_POS_START:10658678 CHROM_POS_END:10663641 } -=| MIDDLE_POINT:10661159 |=| CHROM_ID:3 |=| [( Arabidopsis_thaliana )] |=-	ROSC_FMLY_CSA1_766	Malu_xdom.EB149408.C+(1,501)|Malu_xdom.DT003095.C+(138,612)|Malu_xdom.CN993438.C+(190,696)|Malu_xdom.CO866083.C+(553,840)|Malu_xdom.CO168143.C+(553,840)	5
AT4G03280	cytochrome B6-F complex iron-sulfur subunit, chloroplast / Rieske iron-sulfur protein / plastoquinol-plastocyanin reductase (petC), identical to gi:9843639 [ 15236275 NP_192237.1 CDS forward ] MULTIPLE_SPLICE_VAR { CHROM_POS_START:1440314 CHROM_POS_END:1441717 } -=| MIDDLE_POINT:1441015 |=| CHROM_ID:4 |=| [( Arabidopsis_thaliana )] |=-	ROSC_FMLY_CSA1_767	Malu_xdom.EB149395.C+(1,653)|Malu_xdom.CN942081.C+(22,620)|Malu_xdom.EB146882.C+(1,653)|Malu_xdom.CV151263.C+(7,390)|Malu_xdom.DR995157.C+(4,402)|Malu_xdom.CX022647.C+(1,427)|Malu_xdom.CV627212.C+(4,616)|Malu_xdom.CV825649.C+(1,638)|Malu_xdom.DR989856.C+(4,644)|Malu_xdom.DR998379.C+(4,650)|Malu_xdom.DR992218.C+(1,689)|Malu_xdom.CX025222.C+(106,689)|Malu_xdom.CV825573.C+(249,689)|Malu_xdom.CX02281…	16
AT2G30350	endo/excinuclease amino terminal domain-containing protein, contains Pfam domain PF01541: Endo/excinuclease amino terminal domain [ 42569467 NP_180594.2 CDS reverse ] MULTIPLE_SPLICE_VAR { CHROM_POS_START:12941314 CHROM_POS_END:12942819 } -=| MIDDLE_POINT:12942066 |=| CHROM_ID:2 |=| [( Arabidopsis_thaliana )] |=-	ROSC_FMLY_CSA1_768	Malu_xdom.EB149304.C+(1,555)|Malu_xdom.CN848698.C+(9,458)|Malu_xdom.CN868124.C+(9,558)	3
AT2G26500	cytochrome b6f complex subunit (petM), putative, nearly identical to cytochrome b6f complex subunit (GI:3090403) (Arabidopsis thaliana) [ 30683145 NP_850079.1 CDS forward ] MULTIPLE_SPLICE_VAR { CHROM_POS_START:11277448 CHROM_POS_END:11277825 } -=| MIDDLE_POINT:11277636 |=| CHROM_ID:2 |=| [( Arabidopsis_thaliana )] |=-	ROSC_FMLY_CSA1_769	Malu_xdom.EB149301.C+(1,384)|Malu_xdom.DT000526.C+(1,384)|Malu_xdom.CV826108.C+(13,303)|Malu_xdom.CX022727.C+(1,383)|Malu_xdom.CV628086.C+(1,384)|Malu_xdom.CV986578.C+(1,384)|Malu_xdom.CX023666.C+(1,384)|Malu_xdom.CX025516.C+(1,384)|Malu_xdom.DR992148.C+(1,384)|Malu_xdom.CN944841.C+(1,384)	10
AT2G30570	photosystem II reaction center W (PsbW) protein-related, similar to photosystem II reaction center W protein SP:Q41387 from (Spinacia oleracea) [ 15224531 NP_180615.1 CDS reverse ] MULTIPLE_SPLICE_VAR { CHROM_POS_START:13026403 CHROM_POS_END:13027130 } -=| MIDDLE_POINT:13026766 |=| CHROM_ID:2 |=| [( Arabidopsis_thaliana )] |=-	ROSC_FMLY_CSA1_770	Malu_xdom.EB149280.C+(1,396)|Malu_xdom.CV656380.C+(1,294)|Malu_xdom.EB146456.C+(34,396)|Malu_xdom.DT000570.C+(34,396)|Malu_xdom.CV186415.C+(1,396)|Malu_xdom.CX024227.C+(16,396)|Malu_xdom.CX022711.C+(1,396)|Malu_xdom.CV986706.C+(1,396)|Malu_xdom.CX023251.C+(1,396)|Malu_xdom.DR998186.C+(1,396)|Malu_xdom.CN926952.C+(1,291)|Malu_xdom.DR992023.C+(1,396)|Malu_xdom.DT000824.C+(1,396)|Malu_xdom.CN942298.…	60
AT2G06520	membrane protein, putative, contains 2 transmembrane domains [ 18396349 NP_565335.1 CDS reverse ] SINGLE_SPLICE_VAR { CHROM_POS_START:2587865 CHROM_POS_END:2588215 } -=| MIDDLE_POINT:2588040 |=| CHROM_ID:2 |=| [( Arabidopsis_thaliana )] |=-	ROSC_FMLY_CSA1_771	Malu_xdom.EB149251.C+(1,372)|Malu_xdom.CN940873.C+(1,291)|Malu_xdom.DR993777.C+(1,372)|Malu_xdom.CV655896.C+(1,372)|Malu_xdom.DR990360.C+(1,372)|Malu_xdom.CV523738.C+(1,372)|Malu_xdom.DW248852.C+(1,372)|Malu_xdom.CN883973.C+(1,372)|Malu_xdom.CN942496.C+(1,372)|Malu_xdom.CN943588.C+(1,372)|Malu_xdom.CN945422.C+(1,372)|Malu_xdom.CN945433.C+(1,372)|Malu_xdom.CV523775.C+(1,372)|Malu_xdom.DR995095.C+(…	31
AT5G43260	chaperone protein dnaJ-related, similar to Chaperone protein dnaJ (SP:Q9WZV3) (Thermotoga maritima) [ 18422312 NP_568623.1 CDS reverse ] SINGLE_SPLICE_VAR { CHROM_POS_START:17374921 CHROM_POS_END:17375214 } -=| MIDDLE_POINT:17375067 |=| CHROM_ID:5 |=| [( Arabidopsis_thaliana )] |=-	ROSC_FMLY_CSA1_772	Malu_xdom.EB149242.C+(1,282)|Malu_xdom.CN877693.C+(1,282)|Malu_xdom.CN870895.C+(1,276)|Malu_xdom.CN868065.C+(1,282)|Malu_xdom.CO901626.C+(1,233)|Malu_xdom.CN849035.C+(1,282)|Malu_xdom.DR990859.C+(1,282)|Malu_xdom.CO752518.C+(1,171)|Malu_xdom.CO051584.C+(1,177)|Malu_xdom.CN848830.C+(55,282)|Malu_sieb.CN915710.C+(1,282)	11
AT3G59400	expressed protein [ AT3G59400 15231674 NP_191499.1 CDS reverse ] SINGLE_SPLICE_VAR { CHROM_POS_START:21959858 CHROM_POS_END:21960655 } -=| MIDDLE_POINT:21960256 |=| CHROM_ID:3 |=| [( Arabidopsis_thaliana )] |=-	ROSC_FMLY_CSA1_773	Malu_xdom.EB149150.C+(1,417)|Malu_xdom.EB146631.C+(1,534)|Malu_xdom.DR999088.C+(1,498)|Malu_xdom.CN947987.C+(1,522)|Malu_xdom.DR999141.C+(1,570)|Malu_xdom.CN914285.C+(1,387)|Malu_xdom.CN940155.C+(1,636)|Malu_xdom.CN940196.C+(34,588)|Malu_xdom.DR996119.C+(76,651)|Malu_xdom.CO866893.C+(130,651)|Malu_xdom.EB150541.C+(130,651)|Malu_xdom.CN861387.C+(130,510)|Malu_xdom.CO069033.C+(208,651)|Malu_xdom.CO…	15
AT4G04920	expressed protein [ AT4G04920 42566312 NP_192401.2 CDS forward ] SINGLE_SPLICE_VAR { CHROM_POS_START:2497929 CHROM_POS_END:2504798 } -=| MIDDLE_POINT:2501363 |=| CHROM_ID:4 |=| [( Arabidopsis_thaliana )] |=-	ROSC_FMLY_CSA1_774	Malu_xdom.EB149131.C+(1,522)|Malu_xdom.DT041556.C+(103,522)	2
AT3G44020	thylakoid lumenal P17.1 protein, contains Pfam PF00684 : DnaJ central domain (4 repeats) [ 15229846 NP_189988.1 CDS forward ] SINGLE_SPLICE_VAR { CHROM_POS_START:15812369 CHROM_POS_END:15813548 } -=| MIDDLE_POINT:15812958 |=| CHROM_ID:3 |=| [( Arabidopsis_thaliana )] |=-	ROSC_FMLY_CSA1_775	Malu_xdom.EB149121.C+(1,483)|Malu_xdom.CV657364.C+(59,414)|Malu_xdom.CN907056.C+(59,482)|Malu_xdom.CN945675.C+(349,482)	4
AT4G34350	LytB family protein, contains Pfam profile: PF02401 LytB protein [ 18418433 NP_567965.1 CDS reverse ] SINGLE_SPLICE_VAR { CHROM_POS_START:16428685 CHROM_POS_END:16431042 } -=| MIDDLE_POINT:16429863 |=| CHROM_ID:4 |=| [( Arabidopsis_thaliana )] |=-	ROSC_FMLY_CSA1_776	Malu_xdom.EB149086.C+(1,465)|Malu_xdom.CN875266.C+(1,267)|Malu_xdom.CN495105.C+(1,464)|Malu_xdom.DR993786.C+(1,576)|Malu_xdom.CV658883.C+(1,336)|Malu_xdom.CN942937.C+(1,354)|Malu_xdom.CO901714.C+(1,410)|Malu_xdom.CN943607.C+(1,555)|Malu_xdom.DR991648.C+(1,627)|Malu_xdom.CN909403.C+(1,513)|Malu_xdom.CN909163.C+(1,516)|Malu_xdom.CN916132.C+(1,576)|Malu_xdom.CN908170.C+(1,624)|Malu_xdom.CN942226.C+(…	50	RosCOS 776	GTGGTCATTTTGCCTGCTTT	TGCCTCATCCATGTTTTTCA	1	103	379	8:23
AT4G19140	expressed protein [ AT4G19140 18415248 NP_567577.1 CDS forward ] SINGLE_SPLICE_VAR { CHROM_POS_START:10469841 CHROM_POS_END:10471286 } -=| MIDDLE_POINT:10470563 |=| CHROM_ID:4 |=| [( Arabidopsis_thaliana )] |=-	ROSC_FMLY_CSA1_777	Malu_xdom.EB149078.C+(1,396)|Malu_xdom.CO901077.C+(1,515)|Malu_xdom.CN894501.C+(1,570)|Malu_xdom.CN864627.C+(1,480)|Malu_xdom.CN864692.C+(1,468)|Malu_xdom.DR993706.C+(385,840)	6
AT5G63460	SAP domain-containing protein, contains Pfam domain PF02037: SAP domain [ 42568735 NP_201151.2 CDS reverse ] MULTIPLE_SPLICE_VAR { CHROM_POS_START:25430831 CHROM_POS_END:25432625 } -=| MIDDLE_POINT:25431728 |=| CHROM_ID:5 |=| [( Arabidopsis_thaliana )] |=-	ROSC_FMLY_CSA1_778	Malu_xdom.EB149076.C+(1,438)|Malu_xdom.CO904051.C+(1,270)|Malu_xdom.EB148396.C+(1,507)|Malu_xdom.DR998359.C+(1,507)	4
AT4G28210	expressed protein [ AT4G28210 18417149 NP_567800.1 CDS forward ] SINGLE_SPLICE_VAR { CHROM_POS_START:13990640 CHROM_POS_END:13991937 } -=| MIDDLE_POINT:13991288 |=| CHROM_ID:4 |=| [( Arabidopsis_thaliana )] |=-	ROSC_FMLY_CSA1_779	Malu_xdom.EB149046.C+(1,231)|Malu_xdom.CV628887.C+(7,231)|Malu_xdom.EB132205.C+(7,405)|Malu_xdom.EB110921.C+(88,354)	4
AT1G16445	methylase-related, similar to YtqB (GI:2952524) (Streptococcus mutans) [ 30684861 NP_683312.2 CDS forward ] SINGLE_SPLICE_VAR { CHROM_POS_START:5617805 CHROM_POS_END:5619297 } -=| MIDDLE_POINT:5618551 |=| CHROM_ID:1 |=| [( Arabidopsis_thaliana )] |=-	ROSC_FMLY_CSA1_780	Malu_xdom.EB148979.C+(1,354)|Malu_xdom.CN878465.C+(1,573)|Malu_xdom.CV986079.C+(125,612)	3
AT3G57610	adenylosuccinate synthetase (ADSS), identical to adenylosuccinate synthetase, chloroplast precursor (EC 6.3.4.4) (IMP-- aspartate ligase) (AdSS) (AMPSase) (Swiss-Prot:Q96529) (Arabidopsis thaliana) [ 15230358 NP_191320.1 CDS reverse ] SINGLE_SPLICE_VAR { CHROM_POS_START:21345496 CHROM_POS_END:21347580 } -=| MIDDLE_POINT:21346538 |=| CHROM_ID:3 |=| [( Arabidopsis_thaliana )] |=-	ROSC_FMLY_CSA1_781	Malu_xdom.EB148943.C+(1,306)|Malu_xdom.CN943705.C+(1,504)|Malu_xdom.CN905344.C+(1,312)|Malu_xdom.CN904090.C+(1,321)|Malu_xdom.CN906302.C+(1,363)|Malu_xdom.CN904630.C+(1,363)|Malu_xdom.CN905408.C+(1,363)|Malu_xdom.CN904163.C+(1,363)|Malu_xdom.CN905397.C+(1,381)|Malu_xdom.CN904510.C+(1,387)|Malu_xdom.CN904095.C+(1,444)|Malu_xdom.CN905609.C+(1,456)|Malu_xdom.CN905563.C+(1,456)|Malu_xdom.CN879682.C+(…	23
AT3G26570	phosphate transporter family protein, contains Pfam profile: PF01384 phosphate transporter family [ 30688378 NP_189289.2 CDS forward ] MULTIPLE_SPLICE_VAR { CHROM_POS_START:9757498 CHROM_POS_END:9759650 } -=| MIDDLE_POINT:9758574 |=| CHROM_ID:3 |=| [( Arabidopsis_thaliana )] |=-	ROSC_FMLY_CSA1_782	Malu_xdom.EB148938.C+(1,555)|Malu_xdom.CN948229.C+(1,528)	2
AT3G09085	expressed protein [ AT3G09085 18398365 NP_566342.1 CDS forward ] SINGLE_SPLICE_VAR { CHROM_POS_START:2782243 CHROM_POS_END:2782581 } -=| MIDDLE_POINT:2782412 |=| CHROM_ID:3 |=| [( Arabidopsis_thaliana )] |=-	ROSC_FMLY_CSA1_783	Malu_xdom.EB148802.C+(1,333)|Malu_xdom.CO903798.C+(1,239)|Malu_xdom.CO900255.C+(1,329)	3
AT1G59520	expressed protein (CW7) [ AT1G59520 30696304 NP_849828.1 CDS forward ] MULTIPLE_SPLICE_VAR { CHROM_POS_START:21865254 CHROM_POS_END:21869681 } -=| MIDDLE_POINT:21867467 |=| CHROM_ID:1 |=| [( Arabidopsis_thaliana )] |=-	ROSC_FMLY_CSA1_784	Malu_xdom.EB148789.C+(1,524)|Malu_xdom.CN890628.C+(181,765)|Prun_pers.BU045705.C+(181,671)|Malu_xdom.CN865634.C+(266,437)|Malu_xdom.CN929056.C+(376,920)|Malu_xdom.CN895288.C+(475,1152)|Malu_xdom.CO900597.C+(775,1038)|Prun_arme.CB820034.C+(775,1175)|Malu_xdom.CN444913.C+(892,1175)|Malu_xdom.CN493993.C+(931,1182)|Malu_xdom.CN443992.C+(981,1175)	11	RosCOS 784	TATGCATCTCCAAGCCGTGT	CGAAGTCATCGATTGCAAAA	1	79	271	1:52
AT3G08780	expressed protein [ AT3G08780 22330921 NP_187490.2 CDS reverse ] MULTIPLE_SPLICE_VAR { CHROM_POS_START:2666382 CHROM_POS_END:2667458 } -=| MIDDLE_POINT:2666920 |=| CHROM_ID:3 |=| [( Arabidopsis_thaliana )] |=-	ROSC_FMLY_CSA1_785	Malu_xdom.EB148767.C+(1,564)|Malu_xdom.CN882883.C+(1,522)|Malu_xdom.CN868151.C+(1,531)|Malu_xdom.CN883667.C+(1,564)|Malu_xdom.CN908984.C+(1,588)|Malu_xdom.CN897545.C+(1,648)	6
AT4G34030	methylcrotonyl-CoA carboxylase beta chain, mitochondrial / 3-methylcrotonyl-CoA carboxylase 2 (MCCB), identical to SP|Q9LDD8 Methylcrotonyl-CoA carboxylase beta chain, mitochondrial precursor (EC 6.4.1.4) (3-Methylcrotonyl-CoA carboxylase 2) (MCCase beta subunit) (3-methylcrotonyl-CoA:carbon dioxide ligase beta subunit) {Arabidopsis thaliana} [ 18418356 NP_567950.1 CDS forward ] SINGLE_SPLICE_VAR…	ROSC_FMLY_CSA1_786	Malu_xdom.EB148733.C+(1,480)|Malu_xdom.EB148678.C+(1,312)	2
AT3G54440	similar to beta Galactosidase-like protein [Oryza sativa (japonica cultivar-group)] (GB:NP_914661.1) [ 79314957 NP_001030858.1 CDS reverse ] MULTIPLE_SPLICE_VAR { CHROM_POS_START:20159472 CHROM_POS_END:20167997 } -=| MIDDLE_POINT:20163734 |=| CHROM_ID:3 |=| [( Arabidopsis_thaliana )] |=-	ROSC_FMLY_CSA1_787	Malu_xdom.EB148730.C+(1,627)|Malu_xdom.EB116064.C+(1,176)|Malu_xdom.EB156219.C+(4,363)|Malu_xdom.EB136312.C+(1,552)|Malu_xdom.EB125525.C+(1,570)|Malu_xdom.EB137875.C+(142,762)	6
AT5G24490	30S ribosomal protein, putative, similar to SP|P19954 Plastid-specific 30S ribosomal protein 1, chloroplast precursor (CS-S5) (CS5) (S22) (Ribosomal protein 1) (PSRP-1) {Spinacia oleracea} [ 18420800 NP_568447.1 CDS forward ] SINGLE_SPLICE_VAR { CHROM_POS_START:8365693 CHROM_POS_END:8367181 } -=| MIDDLE_POINT:8366437 |=| CHROM_ID:5 |=| [( Arabidopsis_thaliana )] |=-	ROSC_FMLY_CSA1_788	Malu_xdom.EB148698.C+(1,403)|Malu_xdom.CN947408.C+(1,309)|Malu_xdom.CN496291.C+(1,391)|Malu_xdom.DR995370.C+(1,403)|Malu_xdom.CO867460.C+(157,630)	5
AT2G17695	expressed protein [ AT2G17695 30680073 NP_849965.1 CDS reverse ] SINGLE_SPLICE_VAR { CHROM_POS_START:7691296 CHROM_POS_END:7692091 } -=| MIDDLE_POINT:7691693 |=| CHROM_ID:2 |=| [( Arabidopsis_thaliana )] |=-	ROSC_FMLY_CSA1_789	Malu_xdom.EB148640.C+(1,342)|Malu_xdom.CV524319.C+(1,417)|Malu_xdom.CN868630.C+(1,249)|Malu_xdom.CN868165.C+(1,384)|Malu_xdom.CN581340.C+(1,267)|Malu_xdom.CN493947.C+(1,342)	6
AT1G30845	expressed protein [ AT1G30845 22329878 NP_683335.1 CDS forward ] SINGLE_SPLICE_VAR { CHROM_POS_START:10979837 CHROM_POS_END:10980496 } -=| MIDDLE_POINT:10980166 |=| CHROM_ID:1 |=| [( Arabidopsis_thaliana )] |=-	ROSC_FMLY_CSA1_790	Malu_xdom.EB148633.C+(1,325)|Malu_xdom.CO067306.C+(1,241)|Malu_xdom.CN868240.C+(1,246)|Malu_xdom.CN883423.C+(1,241)|Malu_xdom.CN491963.C+(1,316)|Malu_xdom.CN884815.C+(1,313)|Malu_xdom.CO898320.C+(1,325)|Malu_xdom.CO898567.C+(1,325)|Malu_xdom.CV082214.C+(1,325)|Malu_xdom.CN496540.C+(46,325)|Malu_xdom.CO901052.C+(1,325)|Malu_xdom.CN884875.C+(1,325)|Malu_xdom.CO905458.C+(1,325)|Malu_xdom.CV082039.C+…	17
AT4G37300	expressed protein [ AT4G37300 15235514 NP_195447.1 CDS forward ] SINGLE_SPLICE_VAR { CHROM_POS_START:17554799 CHROM_POS_END:17555492 } -=| MIDDLE_POINT:17555145 |=| CHROM_ID:4 |=| [( Arabidopsis_thaliana )] |=-	ROSC_FMLY_CSA1_791	Malu_xdom.EB148587.C+(1,483)|Malu_xdom.CN920095.C+(1,342)|Malu_xdom.CN861760.C+(1,423)|Malu_xdom.DR999686.C+(55,483)|Malu_xdom.DT000414.C+(1,483)|Malu_xdom.CN902786.C+(1,324)|Malu_xdom.CN902823.C+(1,324)|Malu_xdom.CO052772.C+(1,357)|Malu_xdom.CN913339.C+(1,483)|Malu_xdom.CN911824.C+(1,483)|Malu_xdom.CN912035.C+(1,483)|Malu_xdom.CN912880.C+(1,483)|Malu_xdom.CN912905.C+(1,483)|Malu_xdom.CN913198.C+…	28
AT1G09010	glycoside hydrolase family 2 protein, low similarity to mannosidase (gi:5359712) from Cellulomonas fimi [ 42561840 NP_563833.2 CDS reverse ] SINGLE_SPLICE_VAR { CHROM_POS_START:2895262 CHROM_POS_END:2899290 } -=| MIDDLE_POINT:2897276 |=| CHROM_ID:1 |=| [( Arabidopsis_thaliana )] |=-	ROSC_FMLY_CSA1_792	Malu_xdom.EB148524.C+(1,291)|Malu_xdom.CO752957.C+(61,291)	2
AT1G54520	expressed protein [ AT1G54520 18404967 NP_564660.1 CDS forward ] SINGLE_SPLICE_VAR { CHROM_POS_START:20367232 CHROM_POS_END:20369541 } -=| MIDDLE_POINT:20368386 |=| CHROM_ID:1 |=| [( Arabidopsis_thaliana )] |=-	ROSC_FMLY_CSA1_793	Malu_xdom.EB148360.C+(1,564)|Malu_xdom.CN919522.C+(1,495)|Malu_xdom.EB146473.C+(1,492)|Malu_xdom.CN496935.C+(382,696)	4
AT1G06950	chloroplast inner envelope protein-related, similar to chloroplast inner envelope protein GI:1495767 from (Pisum sativum) [ 15221009 NP_172176.1 CDS reverse ] SINGLE_SPLICE_VAR { CHROM_POS_START:2130302 CHROM_POS_END:2135562 } -=| MIDDLE_POINT:2132932 |=| CHROM_ID:1 |=| [( Arabidopsis_thaliana )] |=-	ROSC_FMLY_CSA1_794	Malu_xdom.EB148316.C+(1,521)|Malu_xdom.CN945646.C+(256,873)|Malu_xdom.CN911081.C+(298,834)|Malu_xdom.CN931196.C+(760,1227)|Malu_xdom.CN935780.C+(1028,1311)|Malu_xdom.CN925529.C+(1153,1791)|Malu_xdom.CN879299.C+(1222,1842)|Malu_xdom.CN884829.C+(1276,1866)|Malu_xdom.CN883364.C+(1276,1791)|Malu_xdom.CN578596.C+(1465,1791)|Prun_pers.BU042636.C+(1504,2094)|Prun_pers.DY646351.C+(1642,2261)|Prun_arme.CV…	16	RosCOS 794	ATATTCTCATCGGGCACTGG	AAGTGGCTTGGCAGGTACAG	1	110	380	6:25
AT1G64430	expressed protein [ AT1G64430 22330422 NP_176624.2 CDS forward ] MULTIPLE_SPLICE_VAR { CHROM_POS_START:23937204 CHROM_POS_END:23939999 } -=| MIDDLE_POINT:23938601 |=| CHROM_ID:1 |=| [( Arabidopsis_thaliana )] |=-	ROSC_FMLY_CSA1_795	Malu_xdom.EB148242.C+(1,537)|Malu_xdom.CN903982.C+(1,431)|Malu_xdom.CN925137.C+(297,431)	3
AT5G65960	expressed protein [ AT5G65960 18425013 NP_569023.1 CDS forward ] SINGLE_SPLICE_VAR { CHROM_POS_START:26402639 CHROM_POS_END:26404423 } -=| MIDDLE_POINT:26403531 |=| CHROM_ID:5 |=| [( Arabidopsis_thaliana )] |=-	ROSC_FMLY_CSA1_796	Malu_xdom.EB148214.C+(1,435)|Malu_xdom.CN902811.C+(1,264)|Malu_xdom.CN899946.C+(1,180)|Malu_xdom.CN902211.C+(1,468)|Malu_xdom.CN896272.C+(1,435)|Malu_xdom.CN896602.C+(43,387)|Malu_xdom.DR991892.C+(100,597)	7
AT1G18060	expressed protein [ AT1G18060 18394569 NP_564046.1 CDS reverse ] SINGLE_SPLICE_VAR { CHROM_POS_START:6212058 CHROM_POS_END:6213307 } -=| MIDDLE_POINT:6212682 |=| CHROM_ID:1 |=| [( Arabidopsis_thaliana )] |=-	ROSC_FMLY_CSA1_797	Malu_xdom.EB148191.C+(1,450)|Malu_xdom.CN946430.C+(1,317)|Malu_xdom.CV997296.C+(1,363)|Malu_xdom.CN917550.C+(1,324)	4
AT1G71220	UDP-glucose:glycoprotein glucosyltransferase, putative, similar to UDP-glucose:glycoprotein glucosyltransferase precursor GB:Q09332 (SP|Q09332) from Drosophila melanogaster, (gi:7670746) and (gi:11346464) from Homo sapiens [ 42563132 NP_177278.2 CDS forward ] SINGLE_SPLICE_VAR { CHROM_POS_START:26845326 CHROM_POS_END:26855392 } -=| MIDDLE_POINT:26850359 |=| CHROM_ID:1 |=| [( Arabidopsis_thaliana …	ROSC_FMLY_CSA1_798	Malu_xdom.EB148158.C+(1,621)|Malu_xdom.EB142066.C+(142,690)|Malu_xdom.EB141856.C+(142,744)|Malu_xdom.EB141842.C+(142,711)	4
AT2G27830	expressed protein [ AT2G27830 18401542 NP_565660.1 CDS forward ] SINGLE_SPLICE_VAR { CHROM_POS_START:11867811 CHROM_POS_END:11868383 } -=| MIDDLE_POINT:11868097 |=| CHROM_ID:2 |=| [( Arabidopsis_thaliana )] |=-	ROSC_FMLY_CSA1_799	Malu_xdom.EB148063.C+(1,342)|Malu_xdom.CN496901.C+(1,270)|Malu_xdom.CV656282.C+(1,282)|Malu_xdom.CN937969.C+(1,270)|Malu_xdom.CN912110.C+(1,270)|Malu_xdom.CV825588.C+(1,279)|Malu_xdom.CN913303.C+(1,279)|Malu_xdom.CN914546.C+(1,303)|Malu_xdom.EB147136.C+(1,303)|Malu_xdom.CN900298.C+(1,321)|Malu_xdom.CN907487.C+(1,342)|Malu_xdom.CV630044.C+(1,390)|Malu_xdom.CV092052.C+(1,573)|Malu_xdom.CN938825.C+(…	30
AT2G02410	expressed protein [ AT2G02410 30677998 NP_178346.2 CDS forward ] SINGLE_SPLICE_VAR { CHROM_POS_START:632712 CHROM_POS_END:634612 } -=| MIDDLE_POINT:633662 |=| CHROM_ID:2 |=| [( Arabidopsis_thaliana )] |=-	ROSC_FMLY_CSA1_800	Malu_xdom.EB147888.C+(1,318)|Malu_xdom.CN948082.C+(1,402)|Malu_xdom.CN492316.C+(1,353)|Malu_xdom.CN888019.C+(1,459)|Malu_xdom.CN851866.C+(178,419)|Malu_xdom.CO051668.C+(259,675)|Malu_xdom.CN493844.C+(259,585)|Malu_xdom.CO866569.C+(307,675)|Malu_xdom.CN488912.C+(388,597)|Malu_xdom.DR990300.C+(487,816)|Malu_xdom.CX023932.C+(659,816)	11
AT5G50320	radical SAM domain-containing protein / GCN5-related N-acetyltransferase (GNAT) family protein, contains Pfam profiles PF00583: acetyltransferase, GNAT family, PF04055: Radical SAM superfamily [ 18423134 NP_568725.1 CDS reverse ] SINGLE_SPLICE_VAR { CHROM_POS_START:20498426 CHROM_POS_END:20502037 } -=| MIDDLE_POINT:20500231 |=| CHROM_ID:5 |=| [( Arabidopsis_thaliana )] |=-	ROSC_FMLY_CSA1_801	Malu_xdom.EB147874.C+(1,627)|Malu_xdom.CN913363.C+(1,486)|Malu_xdom.CN911140.C+(1,495)|Malu_xdom.CN917746.C+(31,627)|Malu_xdom.EB118141.C+(337,563)|Malu_xdom.EB109299.C+(520,1053)|Prun_pers.DY653244.C+(862,1467)|Prun_pers.AJ872323.C+(1162,1689)	8	RosCOS 801	AGGATGTGGCTCGTGATACC	TCCCGAAAACTCTCCATGTC	1	188	600	5:41
AT1G78800	glycosyl transferase family 1 protein, contains similarity to glycosyltransferase GI:871530 from (Saccharomyces cerevisiae), Alg2 mannosyltransferase (gi:3868942) from Rhizomucor pusillus [ 22330726 NP_178001.2 CDS reverse ] SINGLE_SPLICE_VAR { CHROM_POS_START:29630752 CHROM_POS_END:29632834 } -=| MIDDLE_POINT:29631793 |=| CHROM_ID:1 |=| [( Arabidopsis_thaliana )] |=-	ROSC_FMLY_CSA1_802	Malu_xdom.EB147732.C+(1,513)|Malu_xdom.CV630134.C+(37,666)|Malu_xdom.CO900277.C+(212,366)|Malu_xdom.EB134501.C+(280,911)|Malu_xdom.CO902055.C+(754,1209)|Malu_xdom.CO899607.C+(754,1209)|Malu_xdom.EB148397.C+(952,1221)	7
AT4G08960	phosphotyrosyl phosphatase activator (PTPA) family protein, similar to Protein phosphatase 2A, regulatory subunit B' (PP2A, subunit B', PR53 isoform) (Phosphotyrosyl phosphatase activator) (PTPA) (Swiss-Prot:Q28717) (Oryctolagus cuniculus) [ 18413175 NP_567342.1 CDS forward ] SINGLE_SPLICE_VAR { CHROM_POS_START:5746323 CHROM_POS_END:5747991 } -=| MIDDLE_POINT:5747157 |=| CHROM_ID:4 |=| [( Arabido…	ROSC_FMLY_CSA1_803	Malu_xdom.EB147682.C+(1,429)|Malu_xdom.CN939488.C+(73,708)|Malu_xdom.CN887118.C+(106,633)|Malu_xdom.CN889421.C+(106,630)	4
AT5G19660	subtilase family protein, contains Pfam profile: PF00082 subtilase family [ 15241149 NP_197467.1 CDS reverse ] SINGLE_SPLICE_VAR { CHROM_POS_START:6642120 CHROM_POS_END:6646420 } -=| MIDDLE_POINT:6644270 |=| CHROM_ID:5 |=| [( Arabidopsis_thaliana )] |=-	ROSC_FMLY_CSA1_804	Malu_xdom.EB147670.C+(1,186)|Malu_xdom.EB147661.C+(1,379)	2
AT1G02120	similar to C2 domain-containing protein / GRAM domain-containing protein [Arabidopsis thaliana] (TAIR:At3g59660.1) [ 79334443 NP_171714.2 CDS forward ] SINGLE_SPLICE_VAR { CHROM_POS_START:395761 CHROM_POS_END:399720 } -=| MIDDLE_POINT:397740 |=| CHROM_ID:1 |=| [( Arabidopsis_thaliana )] |=-	ROSC_FMLY_CSA1_805	Malu_xdom.EB147658.C+(1,474)|Malu_xdom.CN930895.C+(195,317)|Malu_xdom.CN894202.C+(195,472)	3
AT5G16260	RNA recognition motif (RRM)-containing protein, similar to Tat-SF1 - Homo sapiens, GI:1667611 [ 15237311 NP_197130.1 CDS forward ] SINGLE_SPLICE_VAR { CHROM_POS_START:5311366 CHROM_POS_END:5315499 } -=| MIDDLE_POINT:5313432 |=| CHROM_ID:5 |=| [( Arabidopsis_thaliana )] |=-	ROSC_FMLY_CSA1_806	Malu_xdom.EB147645.C+(1,158)|Malu_xdom.CN879902.C+(7,158)|Malu_xdom.CV628877.C+(4,180)|Malu_xdom.CN944085.C+(24,180)	4
AT1G80460	glycerol kinase, putative, similar to glycerol kinase (ATP:glycerol 3-phosphotransferase, Glycerokinase, GK)(Mycobacterium tuberculosis) Swiss-Prot:O69664 [ 15220142 NP_178161.1 CDS reverse ] MULTIPLE_SPLICE_VAR { CHROM_POS_START:30251852 CHROM_POS_END:30253947 } -=| MIDDLE_POINT:30252899 |=| CHROM_ID:1 |=| [( Arabidopsis_thaliana )] |=-	ROSC_FMLY_CSA1_807	Malu_xdom.EB147619.C+(1,522)|Malu_xdom.CV986789.C+(4,131)|Malu_xdom.CN909131.C+(1,315)|Malu_xdom.CN917910.C+(4,312)|Malu_xdom.CN864788.C+(4,140)|Malu_xdom.CN940194.C+(1,321)|Malu_xdom.CN949019.C+(1,342)|Malu_xdom.CN909784.C+(4,353)|Malu_xdom.CN908726.C+(4,333)|Malu_xdom.CN864947.C+(4,462)|Malu_xdom.CN863575.C+(4,315)|Malu_xdom.CN910115.C+(1,411)|Malu_xdom.CN940287.C+(1,564)|Malu_xdom.CN914387.C+(…	16
AT3G13230	expressed protein [ AT3G13230 18399930 NP_566450.1 CDS forward ] SINGLE_SPLICE_VAR { CHROM_POS_START:4270430 CHROM_POS_END:4271077 } -=| MIDDLE_POINT:4270753 |=| CHROM_ID:3 |=| [( Arabidopsis_thaliana )] |=-	ROSC_FMLY_CSA1_808	Malu_xdom.EB147575.C+(1,487)|Malu_xdom.CN934003.C+(1,232)|Malu_xdom.DT042317.C+(1,604)|Malu_xdom.CN489361.C+(55,416)|Malu_xdom.CV986851.C+(1,436)|Malu_xdom.CN913555.C+(1,541)|Malu_xdom.CN914017.C+(67,319)|Malu_xdom.CO576613.C+(116,478)|Malu_xdom.CV086111.C+(106,647)|Malu_xdom.CV084913.C+(106,643)|Malu_xdom.CN993855.C+(302,643)	11
AT3G58830	haloacid dehalogenase (HAD) superfamily protein, contains TIGRfam TIGR01668: HAD superfamily (subfamily IIIA) phosphatase, TIGR01668 and TIGR01662: hydrolase, HAD-superfamily, subfamily IIIA [ 42566039 NP_191442.2 CDS reverse ] SINGLE_SPLICE_VAR { CHROM_POS_START:21766149 CHROM_POS_END:21767614 } -=| MIDDLE_POINT:21766881 |=| CHROM_ID:3 |=| [( Arabidopsis_thaliana )] |=-	ROSC_FMLY_CSA1_809	Malu_xdom.EB147525.C+(1,548)|Malu_xdom.CN993262.C+(79,599)|Malu_xdom.CN941837.C+(199,822)|Malu_xdom.CO901535.C+(502,1020)|Malu_xdom.CO753853.C+(793,1019)	5
AT1G49820	5-methylthioribose kinase family, contains TIGRfam TIGR01767: 5-methylthioribose kinase profile [ 18402794 NP_564555.1 CDS forward ] SINGLE_SPLICE_VAR { CHROM_POS_START:18446673 CHROM_POS_END:18448575 } -=| MIDDLE_POINT:18447624 |=| CHROM_ID:1 |=| [( Arabidopsis_thaliana )] |=-	ROSC_FMLY_CSA1_810	Malu_xdom.EB147466.C+(1,474)|Malu_xdom.CN893467.C+(1,429)|Malu_xdom.DT002624.C+(1,621)|Malu_xdom.CN993102.C+(16,303)|Malu_xdom.CN994677.C+(1,498)|Malu_xdom.CN911514.C+(1,507)|Malu_xdom.CN993432.C+(16,564)|Malu_xdom.DR997783.C+(1,552)|Malu_sieb.CN915832.C+(1,495)|Malu_xdom.CN892600.C+(1,525)|Malu_xdom.CN912216.C+(1,561)|Malu_xdom.CX023527.C+(1,558)|Malu_xdom.DR993136.C+(1,639)|Malu_xdom.CN929428.C…	36
AT4G33250	eukaryotic translation initiation factor 3 subunit 11 / eIF-3 p25 / eIF3k (TIF3K1), identical to Swiss-Prot:Q9SZA3 eukaryotic translation initiation factor 3 subunit 11 (eIF-3 p25) (eIF3k) (Arabidopsis thaliana) [ 15234123 NP_195051.1 CDS reverse ] SINGLE_SPLICE_VAR { CHROM_POS_START:16039070 CHROM_POS_END:16040621 } -=| MIDDLE_POINT:16039845 |=| CHROM_ID:4 |=| [( Arabidopsis_thaliana )] |=-	ROSC_FMLY_CSA1_811	Malu_xdom.EB147405.C+(1,494)|Malu_xdom.CN932398.C+(1,180)|Malu_xdom.CN861482.C+(1,189)|Malu_xdom.CN930308.C+(1,204)|Malu_xdom.CN861475.C+(1,207)|Malu_xdom.CN861484.C+(1,207)|Malu_xdom.CN861493.C+(1,207)|Malu_xdom.CN862012.C+(1,207)|Malu_xdom.CN931812.C+(1,216)|Malu_xdom.CN873721.C+(1,240)|Malu_xdom.CN881044.C+(52,321)|Malu_xdom.CN860165.C+(1,306)|Malu_xdom.CN860325.C+(1,282)|Malu_xdom.DT042361.C+…	107
AT1G50170	expressed protein, similar to Cbi protein (GI:3724039) (Bacillus megaterium) [ 18402963 NP_564562.1 CDS forward ] SINGLE_SPLICE_VAR { CHROM_POS_START:18585755 CHROM_POS_END:18587182 } -=| MIDDLE_POINT:18586468 |=| CHROM_ID:1 |=| [( Arabidopsis_thaliana )] |=-	ROSC_FMLY_CSA1_812	Malu_xdom.EB147389.C+(1,572)|Malu_xdom.CN944267.C+(19,471)|Malu_xdom.CO866847.C+(288,639)|Malu_xdom.CO899345.C+(532,639)	4
AT1G09760	U2 small nuclear ribonucleoprotein A, putative, identical to U2 small nuclear ribonucleoprotein A' (U2 snRNP-A') (Arabidopsis thaliana) SWISS-PROT:P43333 [ 15218274 NP_172447.1 CDS reverse ] SINGLE_SPLICE_VAR { CHROM_POS_START:3159478 CHROM_POS_END:3161605 } -=| MIDDLE_POINT:3160541 |=| CHROM_ID:1 |=| [( Arabidopsis_thaliana )] |=-	ROSC_FMLY_CSA1_813	Malu_xdom.EB147370.C+(1,504)|Malu_xdom.CN933970.C+(1,306)|Malu_xdom.CN497064.C+(1,359)|Malu_xdom.CN916429.C+(1,465)|Malu_xdom.CO068827.C+(355,753)|Malu_xdom.CN996932.C+(460,720)	6
[truncated: 3,017 more rows]

## Sheet: SNPIndel position and accession
Marker	First SNP or InDel recorded in TxEa	GSS Database information
		dbGSS_Id	GenBank_Accn
[truncated: 800 more rows]
